# Supplementary material for: The methanol and ethanol solvates of 4-glutarato-N,N-diiso­propyl­tryptamine
Source: Acta Crystallogr E Crystallogr Commun. 2022 Sep 22;78(Pt 10):1034–8. doi: 10.1107/S2056989022009094 (PMC9535823; doi:10.1107/S2056989022009094)
Supplement: Supplementary file 1 [file e-78-01034-sup1.cif]

##############################################################################
#                                                                            #
# This CIF contains the data in a paper accepted for publication in          #
# Acta Crystallographica Section E. It conforms to the requirements of       #
# Notes for Authors for Acta Crystallographica Section E, and has been       #
# peer reviewed under the auspices of the IUCr Commission on Journals.       #
#                                                                            #
# Full details of the Crystallographic Information File format               #
# are given in the paper "The Crystallographic Information File (CIF):       #
# a New Standard Archive File for Crystallography" by S. R. Hall, F. H.      #
# Allen and I. D. Brown [Acta Cryst. (1991), A47, 655-685].                  #
#                                                                            #
# The current version of the core CIF dictionary is obtainable from          #
# ftp://ftp.iucr.org/pub/cif_core.dic.                                       #
#                                                                            #
# Software is freely available for graphical display of the structure(s)     #
# in this CIF. For information consult the CIF software page                 #
# http://www.iucr.org/resources/cif/software.                                #
#                                                                            #
# This file may be used for bona fide research purposes within the           #
# scientific community so long as proper attribution is given to the journal # 
# article from which it was obtained.                                        #
#                                                                            #
##############################################################################
data_I
_audit_creation_method
;
Olex2 1.5
(compiled 2022.04.07 svn.rca3783a0 for OlexSys, GUI svn.r6498)
;
_chemical_name_systematic
;\
5-[(3-{2-[Bis(propan-2-yl)azaniumyl]ethyl}-1<i>H</i>-indol-4-yl)oxy]-\
5-oxopentanoate methanol monosolvate
;
_chemical_name_common     ?
_chemical_formula_moiety     'C21 H30 N2 O4, C H4 O'
_chemical_formula_sum     'C22 H34 N2 O5'
_chemical_formula_iupac     'C21 H30 N2 O4, C H4 O'
_chemical_formula_weight     406.51
_chemical_melting_point     ?
_space_group_crystal_system     monoclinic
_space_group_name_H-M_alt     'P 1 21/c 1'
_space_group_name_Hall     '-P 2ybc'
loop_
    _space_group_symop_operation_xyz
    'x, y, z'
    '-x, y+1/2, -z+1/2'
    '-x, -y, -z'
    'x, -y-1/2, z-1/2'
_cell_length_a     7.9531(5)
_cell_length_b     13.4224(7)
_cell_length_c     21.2015(11)
_cell_angle_alpha     90
_cell_angle_beta     92.484(2)
_cell_angle_gamma     90
_cell_volume     2261.1(2)
_cell_formula_units_Z     4
_cell_measurement_reflns_used     9859
_cell_measurement_theta_min     2.98
_cell_measurement_theta_max     25.58
_cell_measurement_temperature     297(2)
_exptl_crystal_description     block
_exptl_crystal_colour     colourless
_exptl_crystal_size_max     0.22
_exptl_crystal_size_mid     0.21
_exptl_crystal_size_min     0.20
_exptl_crystal_density_diffrn     1.194
_exptl_crystal_density_meas     ?
_exptl_crystal_density_method     ?
_exptl_crystal_F_000     880
_exptl_absorpt_coefficient_mu     0.084
_exptl_absorpt_correction_type     multi-scan
_exptl_absorpt_process_details
;
(SADABS; Bruker, 2021)
;
_exptl_absorpt_correction_T_min     0.7178
_exptl_absorpt_correction_T_max     0.7453
_diffrn_ambient_temperature     297.15
_diffrn_source     ?
_diffrn_source_power     1.5
_diffrn_source_voltage     50.0
_diffrn_source_current     30.0
_diffrn_radiation_type     MoK\a
_diffrn_radiation_wavelength     0.71073
_diffrn_measurement_device_type     'Bruker D8 Venture CMOS'
_diffrn_measurement_method     '\f and \w scans'
_diffrn_detector_area_resol_mean     ?
_diffrn_reflns_number     61210
_diffrn_reflns_av_R_equivalents     0.0386
_diffrn_reflns_av_unetI/netI     0.0144
_diffrn_reflns_theta_min     2.979
_diffrn_reflns_theta_max     25.705
_diffrn_reflns_theta_full     25.242
_diffrn_measured_fraction_theta_max     0.997
_diffrn_measured_fraction_theta_full     0.997
_diffrn_reflns_limit_h_min     -9
_diffrn_reflns_limit_h_max     9
_diffrn_reflns_limit_k_min     -16
_diffrn_reflns_limit_k_max     16
_diffrn_reflns_limit_l_min     -25
_diffrn_reflns_limit_l_max     25
_diffrn_standards_number     0
_refine_special_details     ?
_reflns_number_total     4304
_reflns_number_gt     3531
_reflns_threshold_expression     'I > 2\s(I)'
_refine_ls_structure_factor_coef     Fsqd
_refine_ls_matrix_type     full
_refine_ls_R_factor_all     0.0616
_refine_ls_R_factor_gt     0.0498
_refine_ls_wR_factor_gt     0.1318
_refine_ls_wR_factor_ref     0.1433
_refine_ls_goodness_of_fit_ref     1.034
_refine_ls_restrained_S_all     1.034
_refine_ls_number_reflns     4304
_refine_ls_number_parameters     279
_refine_ls_number_restraints     3
_refine_ls_hydrogen_treatment     mixed
_refine_ls_weighting_scheme     calc
_refine_ls_weighting_details
              'w=1/[\s^2^(Fo^2^)+(0.0677P)^2^+1.0658P] where P=(Fo^2^+2Fc^2^)/3'
_atom_sites_solution_hydrogens     mixed
_atom_sites_solution_primary     ?
_atom_sites_solution_secondary     ?
_refine_ls_shift/su_max     0.000
_refine_ls_shift/su_mean     0.000
_refine_diff_density_max     0.463
_refine_diff_density_min     -0.393
_refine_ls_extinction_method
;
SHELXL2018 (Sheldrick, 2015b)
;
_refine_ls_extinction_coef     0.0049(16)
_refine_ls_extinction_expression
                                  'Fc^*^=kFc[1+0.001xFc^2^\l^3^/sin(2\q)]^-1/4^'
loop_
    _atom_type_symbol
    _atom_type_description
    _atom_type_scat_dispersion_real
    _atom_type_scat_dispersion_imag
    _atom_type_scat_source
    'C' 'C' 0.0033 0.0016
                         'International Tables Vol C Tables 4.2.6.8 and 6.1.1.4'
    'H' 'H' 0.0000 0.0000
                         'International Tables Vol C Tables 4.2.6.8 and 6.1.1.4'
    'N' 'N' 0.0061 0.0033
                         'International Tables Vol C Tables 4.2.6.8 and 6.1.1.4'
    'O' 'O' 0.0106 0.0060
                         'International Tables Vol C Tables 4.2.6.8 and 6.1.1.4'
_computing_data_collection
;
APEX4 (Bruker, 2021)
;
_computing_cell_refinement
;
SAINT (Bruker, 2021)
;
_computing_data_reduction
;
SAINT (Bruker, 2021)
;
_computing_structure_solution
;
SHELXT2014 (Sheldrick, 2015a)
;
_computing_structure_refinement
;
SHELXL2018 (Sheldrick, 2015b)
;
_computing_molecular_graphics
;
<i>OLEX2</i> (Dolomanov <i>et al.</i>,  2009)
;
_computing_publication_material
;
publCIF (Westrip, 2010)
;
loop_
    _atom_site_type_symbol
    _atom_site_label
    _atom_site_fract_x
    _atom_site_fract_y
    _atom_site_fract_z
    _atom_site_U_iso_or_equiv
    _atom_site_adp_type
    _atom_site_calc_flag
    _atom_site_occupancy
    _atom_site_disorder_assembly
    _atom_site_disorder_group
    O O1 0.17552(17) 0.35382(9) 0.29846(5) 0.0421(3) Uani d 1 . .
    O O2 0.2385(2) 0.51443(11) 0.28621(6) 0.0675(5) Uani d 1 . .
    O O3 0.3521(2) 0.72404(12) 0.48361(7) 0.0730(5) Uani d 1 . .
    O O4 0.2931(2) 0.66404(11) 0.57648(6) 0.0621(4) Uani d 1 . .
    N N1 0.4481(2) 0.26115(12) 0.11776(7) 0.0454(4) Uani d 1 . .
    N N2 0.61740(18) 0.15461(10) 0.37628(6) 0.0362(3) Uani d 1 . .
    C C1 0.5573(2) 0.25778(14) 0.16893(9) 0.0446(4) Uani d 1 . .
    H H1A 0.669647 0.238884 0.167694 0.053 Uiso calc 1 . .
    C C2 0.2940(2) 0.29148(13) 0.13645(8) 0.0386(4) Uani d 1 . .
    C C3 0.1426(3) 0.30411(15) 0.10225(8) 0.0481(5) Uani d 1 . .
    H H3 0.134321 0.291932 0.059041 0.058 Uiso calc 1 . .
    C C4 0.0058(3) 0.33510(17) 0.13421(9) 0.0539(5) Uani d 1 . .
    H H4 -0.096839 0.343720 0.112189 0.065 Uiso calc 1 . .
    C C5 0.0169(2) 0.35412(15) 0.19936(9) 0.0489(5) Uani d 1 . .
    H H5 -0.077222 0.375904 0.219944 0.059 Uiso calc 1 . .
    C C6 0.1662(2) 0.34057(12) 0.23242(8) 0.0375(4) Uani d 1 . .
    C C7 0.3099(2) 0.30850(12) 0.20252(7) 0.0348(4) Uani d 1 . .
    C C8 0.4801(2) 0.28580(12) 0.22217(8) 0.0381(4) Uani d 1 . .
    C C9 0.5583(2) 0.27857(13) 0.28772(8) 0.0410(4) Uani d 1 . .
    H H9A 0.501378 0.323224 0.315755 0.049 Uiso calc 1 . .
    H H9B 0.675960 0.297597 0.287599 0.049 Uiso calc 1 . .
    C C10 0.5426(2) 0.17173(13) 0.31047(8) 0.0387(4) Uani d 1 . .
    H H10A 0.424472 0.153645 0.309562 0.046 Uiso calc 1 . .
    H H10B 0.598183 0.128085 0.281434 0.046 Uiso calc 1 . .
    C C11 0.4906(2) 0.10852(14) 0.41929(9) 0.0452(4) Uani d 1 . .
    H H11 0.547211 0.100130 0.460941 0.054 Uiso calc 1 . .
    C C13 0.3444(3) 0.17846(17) 0.42725(11) 0.0581(5) Uani d 1 . .
    H H13A 0.385521 0.241480 0.442784 0.087 Uiso calc 1 . .
    H H13B 0.269327 0.150484 0.456783 0.087 Uiso calc 1 . .
    H H13C 0.285274 0.187901 0.387253 0.087 Uiso calc 1 . .
    C C12 0.4347(4) 0.00616(17) 0.39679(13) 0.0723(7) Uani d 1 . .
    H H12A 0.530499 -0.037275 0.396077 0.108 Uiso calc 1 . .
    H H12B 0.383512 0.011193 0.355068 0.108 Uiso calc 1 . .
    H H12C 0.354637 -0.020317 0.424972 0.108 Uiso calc 1 . .
    C C14 0.7823(2) 0.09675(15) 0.37460(9) 0.0471(5) Uani d 1 . .
    H H14 0.759363 0.032539 0.353974 0.057 Uiso calc 1 . .
    C C15 0.8546(3) 0.0769(2) 0.44071(11) 0.0712(7) Uani d 1 . .
    H H15A 0.783385 0.030922 0.461678 0.107 Uiso calc 1 . .
    H H15B 0.861037 0.138280 0.463944 0.107 Uiso calc 1 . .
    H H15C 0.965311 0.048954 0.438396 0.107 Uiso calc 1 . .
    C C16 0.9078(3) 0.15321(19) 0.33620(12) 0.0632(6) Uani d 1 . .
    H H16A 0.862701 0.161671 0.293803 0.095 Uiso calc 1 . .
    H H16B 1.011172 0.116333 0.335554 0.095 Uiso calc 1 . .
    H H16C 0.929013 0.217350 0.354941 0.095 Uiso calc 1 . .
    C C17 0.2114(2) 0.44694(13) 0.32012(8) 0.0409(4) Uani d 1 . .
    C C18 0.2177(3) 0.44943(14) 0.39084(8) 0.0483(5) Uani d 1 . .
    H H18A 0.306025 0.404959 0.406611 0.058 Uiso calc 1 . .
    H H18B 0.111785 0.424768 0.405632 0.058 Uiso calc 1 . .
    C C19 0.2497(3) 0.55192(15) 0.41772(9) 0.0522(5) Uani d 1 . .
    H H19A 0.162315 0.596552 0.401363 0.063 Uiso calc 1 . .
    H H19B 0.356367 0.576115 0.403349 0.063 Uiso calc 1 . .
    C C20 0.2538(3) 0.55546(15) 0.48899(9) 0.0536(5) Uani d 1 . .
    H H20A 0.332027 0.505235 0.505171 0.064 Uiso calc 1 . .
    H H20B 0.143059 0.538020 0.502980 0.064 Uiso calc 1 . .
    C C21 0.3041(3) 0.65529(15) 0.51767(9) 0.0474(5) Uani d 1 . .
    O O5 0.1577(3) 0.53742(16) 0.66260(11) 0.0928(6) Uani d 1 . .
    H H5A 0.224(4) 0.563(2) 0.6271(11) 0.111 Uiso d 1 . .
    C C22 0.2529(6) 0.4611(3) 0.6828(2) 0.1272(15) Uani d 1 . .
    H H22A 0.184260 0.413329 0.703499 0.191 Uiso calc 1 . .
    H H22B 0.339437 0.484832 0.712036 0.191 Uiso calc 1 . .
    H H22C 0.303585 0.430125 0.647521 0.191 Uiso calc 1 . .
    H H2 0.644(2) 0.2153(9) 0.3923(9) 0.045(5) Uiso d 1 . .
    H H1 0.475(3) 0.2488(16) 0.0796(6) 0.057(6) Uiso d 1 . .
loop_
    _atom_site_aniso_label
    _atom_site_aniso_U_11
    _atom_site_aniso_U_22
    _atom_site_aniso_U_33
    _atom_site_aniso_U_12
    _atom_site_aniso_U_13
    _atom_site_aniso_U_23
    O1 0.0613(8) 0.0378(6) 0.0278(6) -0.0046(6) 0.0104(5) -0.0059(5)
    O2 0.1172(14) 0.0483(8) 0.0375(7) -0.0279(9) 0.0073(8) 0.0011(6)
    O3 0.1127(14) 0.0647(10) 0.0436(8) -0.0400(9) 0.0275(8) -0.0135(7)
    O4 0.1033(12) 0.0526(8) 0.0311(7) -0.0267(8) 0.0110(7) -0.0100(6)
    N1 0.0607(10) 0.0477(9) 0.0289(7) 0.0035(7) 0.0133(7) -0.0045(6)
    N2 0.0427(8) 0.0336(7) 0.0321(7) -0.0030(6) -0.0009(6) -0.0024(6)
    C1 0.0484(10) 0.0436(10) 0.0421(10) 0.0040(8) 0.0068(8) -0.0017(8)
    C2 0.0537(10) 0.0338(8) 0.0286(8) -0.0027(7) 0.0058(7) -0.0025(6)
    C3 0.0624(12) 0.0538(11) 0.0278(8) -0.0041(9) -0.0028(8) -0.0026(8)
    C4 0.0502(11) 0.0655(13) 0.0452(11) -0.0023(10) -0.0074(9) 0.0017(9)
    C5 0.0455(10) 0.0558(11) 0.0460(11) 0.0010(9) 0.0075(8) -0.0030(9)
    C6 0.0500(10) 0.0347(8) 0.0283(8) -0.0044(7) 0.0073(7) -0.0033(6)
    C7 0.0476(9) 0.0301(8) 0.0266(8) -0.0030(7) 0.0026(7) -0.0017(6)
    C8 0.0480(10) 0.0333(8) 0.0331(8) -0.0006(7) 0.0028(7) -0.0002(7)
    C9 0.0477(10) 0.0379(9) 0.0370(9) -0.0015(7) -0.0027(7) -0.0032(7)
    C10 0.0440(9) 0.0398(9) 0.0318(8) -0.0042(7) -0.0027(7) -0.0033(7)
    C11 0.0531(11) 0.0423(10) 0.0404(9) -0.0060(8) 0.0054(8) 0.0046(8)
    C13 0.0523(12) 0.0638(13) 0.0592(13) -0.0052(10) 0.0121(10) -0.0035(10)
    C12 0.0905(18) 0.0434(12) 0.0845(17) -0.0185(12) 0.0207(14) 0.0013(11)
    C14 0.0463(10) 0.0472(10) 0.0475(10) 0.0064(8) -0.0030(8) -0.0041(8)
    C15 0.0655(15) 0.0859(17) 0.0609(14) 0.0185(13) -0.0131(11) 0.0064(12)
    C16 0.0448(11) 0.0772(16) 0.0678(14) 0.0022(10) 0.0058(10) -0.0027(12)
    C17 0.0503(10) 0.0382(9) 0.0349(9) -0.0052(8) 0.0075(7) -0.0045(7)
    C18 0.0719(13) 0.0414(10) 0.0319(9) -0.0056(9) 0.0054(8) -0.0059(7)
    C19 0.0747(14) 0.0454(11) 0.0367(10) -0.0082(9) 0.0036(9) -0.0102(8)
    C20 0.0731(14) 0.0505(11) 0.0380(10) -0.0169(10) 0.0104(9) -0.0105(8)
    C21 0.0573(11) 0.0509(11) 0.0349(9) -0.0159(9) 0.0107(8) -0.0100(8)
    O5 0.0849(13) 0.0864(14) 0.1090(16) 0.0042(11) 0.0245(11) 0.0304(12)
    C22 0.152(4) 0.073(2) 0.159(4) 0.045(2) 0.036(3) 0.038(2)
_geom_special_details
;
 All esds (except the esd in the dihedral angle between two l.s. planes)
 are estimated using the full covariance matrix.  The cell esds are taken
 into account individually in the estimation of esds in distances, angles
 and torsion angles; correlations between esds in cell parameters are only
 used when they are defined by crystal symmetry.  An approximate (isotropic)
 treatment of cell esds is used for estimating esds involving l.s. planes.
;
loop_
    _geom_bond_atom_site_label_1
    _geom_bond_atom_site_label_2
    _geom_bond_site_symmetry_2
    _geom_bond_distance
    _geom_bond_publ_flag
    O1 C6 . 1.4100(19) ?
    O1 C17 . 1.358(2) ?
    O2 C17 . 1.182(2) ?
    O3 C21 . 1.242(2) ?
    O4 C21 . 1.259(2) ?
    N1 C1 . 1.361(2) ?
    N1 C2 . 1.366(2) ?
    N1 H1 . 0.862(9) ?
    N2 C10 . 1.510(2) ?
    N2 C11 . 1.520(2) ?
    N2 C14 . 1.526(2) ?
    N2 H2 . 0.903(9) ?
    C1 H1A . 0.9300 ?
    C1 C8 . 1.361(2) ?
    C2 C3 . 1.389(3) ?
    C2 C7 . 1.420(2) ?
    C3 H3 . 0.9300 ?
    C3 C4 . 1.371(3) ?
    C4 H4 . 0.9300 ?
    C4 C5 . 1.404(3) ?
    C5 H5 . 0.9300 ?
    C5 C6 . 1.364(3) ?
    C6 C7 . 1.399(2) ?
    C7 C8 . 1.431(3) ?
    C8 C9 . 1.501(2) ?
    C9 H9A . 0.9700 ?
    C9 H9B . 0.9700 ?
    C9 C10 . 1.520(2) ?
    C10 H10A . 0.9700 ?
    C10 H10B . 0.9700 ?
    C11 H11 . 0.9800 ?
    C11 C13 . 1.510(3) ?
    C11 C12 . 1.515(3) ?
    C13 H13A . 0.9600 ?
    C13 H13B . 0.9600 ?
    C13 H13C . 0.9600 ?
    C12 H12A . 0.9600 ?
    C12 H12B . 0.9600 ?
    C12 H12C . 0.9600 ?
    C14 H14 . 0.9800 ?
    C14 C15 . 1.515(3) ?
    C14 C16 . 1.518(3) ?
    C15 H15A . 0.9600 ?
    C15 H15B . 0.9600 ?
    C15 H15C . 0.9600 ?
    C16 H16A . 0.9600 ?
    C16 H16B . 0.9600 ?
    C16 H16C . 0.9600 ?
    C17 C18 . 1.498(2) ?
    C18 H18A . 0.9700 ?
    C18 H18B . 0.9700 ?
    C18 C19 . 1.506(3) ?
    C19 H19A . 0.9700 ?
    C19 H19B . 0.9700 ?
    C19 C20 . 1.511(3) ?
    C20 H20A . 0.9700 ?
    C20 H20B . 0.9700 ?
    C20 C21 . 1.518(3) ?
    O5 H5A . 0.998(10) ?
    O5 C22 . 1.334(4) ?
    C22 H22A . 0.9600 ?
    C22 H22B . 0.9600 ?
    C22 H22C . 0.9600 ?
loop_
    _geom_angle_atom_site_label_1
    _geom_angle_atom_site_label_2
    _geom_angle_atom_site_label_3
    _geom_angle_site_symmetry_1
    _geom_angle_site_symmetry_3
    _geom_angle
    _geom_angle_publ_flag
    C17 O1 C6 . . 116.95(13) ?
    C1 N1 C2 . . 109.15(14) ?
    C1 N1 H1 . . 124.4(15) ?
    C2 N1 H1 . . 126.4(15) ?
    C10 N2 C11 . . 111.80(14) ?
    C10 N2 C14 . . 111.11(13) ?
    C10 N2 H2 . . 106.6(13) ?
    C11 N2 C14 . . 113.58(14) ?
    C11 N2 H2 . . 106.8(13) ?
    C14 N2 H2 . . 106.4(13) ?
    N1 C1 H1A . . 124.6 ?
    N1 C1 C8 . . 110.89(17) ?
    C8 C1 H1A . . 124.6 ?
    N1 C2 C3 . . 130.79(16) ?
    N1 C2 C7 . . 106.95(15) ?
    C3 C2 C7 . . 122.25(17) ?
    C2 C3 H3 . . 121.1 ?
    C4 C3 C2 . . 117.88(17) ?
    C4 C3 H3 . . 121.1 ?
    C3 C4 H4 . . 119.2 ?
    C3 C4 C5 . . 121.60(18) ?
    C5 C4 H4 . . 119.2 ?
    C4 C5 H5 . . 120.1 ?
    C6 C5 C4 . . 119.84(18) ?
    C6 C5 H5 . . 120.1 ?
    C5 C6 O1 . . 120.02(16) ?
    C5 C6 C7 . . 121.21(16) ?
    C7 C6 O1 . . 118.69(15) ?
    C2 C7 C8 . . 107.19(15) ?
    C6 C7 C2 . . 117.21(16) ?
    C6 C7 C8 . . 135.60(15) ?
    C1 C8 C7 . . 105.81(15) ?
    C1 C8 C9 . . 124.48(17) ?
    C7 C8 C9 . . 129.19(15) ?
    C8 C9 H9A . . 110.0 ?
    C8 C9 H9B . . 110.0 ?
    C8 C9 C10 . . 108.57(14) ?
    H9A C9 H9B . . 108.4 ?
    C10 C9 H9A . . 110.0 ?
    C10 C9 H9B . . 110.0 ?
    N2 C10 C9 . . 113.72(13) ?
    N2 C10 H10A . . 108.8 ?
    N2 C10 H10B . . 108.8 ?
    C9 C10 H10A . . 108.8 ?
    C9 C10 H10B . . 108.8 ?
    H10A C10 H10B . . 107.7 ?
    N2 C11 H11 . . 107.3 ?
    C13 C11 N2 . . 110.38(15) ?
    C13 C11 H11 . . 107.3 ?
    C13 C11 C12 . . 112.46(19) ?
    C12 C11 N2 . . 111.93(16) ?
    C12 C11 H11 . . 107.3 ?
    C11 C13 H13A . . 109.5 ?
    C11 C13 H13B . . 109.5 ?
    C11 C13 H13C . . 109.5 ?
    H13A C13 H13B . . 109.5 ?
    H13A C13 H13C . . 109.5 ?
    H13B C13 H13C . . 109.5 ?
    C11 C12 H12A . . 109.5 ?
    C11 C12 H12B . . 109.5 ?
    C11 C12 H12C . . 109.5 ?
    H12A C12 H12B . . 109.5 ?
    H12A C12 H12C . . 109.5 ?
    H12B C12 H12C . . 109.5 ?
    N2 C14 H14 . . 108.3 ?
    C15 C14 N2 . . 111.09(16) ?
    C15 C14 H14 . . 108.3 ?
    C15 C14 C16 . . 110.61(19) ?
    C16 C14 N2 . . 110.14(16) ?
    C16 C14 H14 . . 108.3 ?
    C14 C15 H15A . . 109.5 ?
    C14 C15 H15B . . 109.5 ?
    C14 C15 H15C . . 109.5 ?
    H15A C15 H15B . . 109.5 ?
    H15A C15 H15C . . 109.5 ?
    H15B C15 H15C . . 109.5 ?
    C14 C16 H16A . . 109.5 ?
    C14 C16 H16B . . 109.5 ?
    C14 C16 H16C . . 109.5 ?
    H16A C16 H16B . . 109.5 ?
    H16A C16 H16C . . 109.5 ?
    H16B C16 H16C . . 109.5 ?
    O1 C17 C18 . . 110.89(14) ?
    O2 C17 O1 . . 122.74(16) ?
    O2 C17 C18 . . 126.32(17) ?
    C17 C18 H18A . . 108.9 ?
    C17 C18 H18B . . 108.9 ?
    C17 C18 C19 . . 113.38(16) ?
    H18A C18 H18B . . 107.7 ?
    C19 C18 H18A . . 108.9 ?
    C19 C18 H18B . . 108.9 ?
    C18 C19 H19A . . 108.8 ?
    C18 C19 H19B . . 108.8 ?
    C18 C19 C20 . . 113.78(16) ?
    H19A C19 H19B . . 107.7 ?
    C20 C19 H19A . . 108.8 ?
    C20 C19 H19B . . 108.8 ?
    C19 C20 H20A . . 108.5 ?
    C19 C20 H20B . . 108.5 ?
    C19 C20 C21 . . 114.98(16) ?
    H20A C20 H20B . . 107.5 ?
    C21 C20 H20A . . 108.5 ?
    C21 C20 H20B . . 108.5 ?
    O3 C21 O4 . . 122.88(17) ?
    O3 C21 C20 . . 120.35(16) ?
    O4 C21 C20 . . 116.77(17) ?
    C22 O5 H5A . . 101(2) ?
    O5 C22 H22A . . 109.5 ?
    O5 C22 H22B . . 109.5 ?
    O5 C22 H22C . . 109.5 ?
    H22A C22 H22B . . 109.5 ?
    H22A C22 H22C . . 109.5 ?
    H22B C22 H22C . . 109.5 ?
loop_
    _geom_torsion_atom_site_label_1
    _geom_torsion_atom_site_label_2
    _geom_torsion_atom_site_label_3
    _geom_torsion_atom_site_label_4
    _geom_torsion_site_symmetry_1
    _geom_torsion_site_symmetry_2
    _geom_torsion_site_symmetry_3
    _geom_torsion_site_symmetry_4
    _geom_torsion
    _geom_torsion_publ_flag
    O1 C6 C7 C2 . . . . 177.15(14) ?
    O1 C6 C7 C8 . . . . -2.1(3) ?
    O1 C17 C18 C19 . . . . -177.50(17) ?
    O2 C17 C18 C19 . . . . 4.8(3) ?
    N1 C1 C8 C7 . . . . -0.1(2) ?
    N1 C1 C8 C9 . . . . 172.23(16) ?
    N1 C2 C3 C4 . . . . 179.42(19) ?
    N1 C2 C7 C6 . . . . 179.94(15) ?
    N1 C2 C7 C8 . . . . -0.61(19) ?
    C1 N1 C2 C3 . . . . -178.34(19) ?
    C1 N1 C2 C7 . . . . 0.5(2) ?
    C1 C8 C9 C10 . . . . -80.3(2) ?
    C2 N1 C1 C8 . . . . -0.3(2) ?
    C2 C3 C4 C5 . . . . 0.3(3) ?
    C2 C7 C8 C1 . . . . 0.45(19) ?
    C2 C7 C8 C9 . . . . -171.42(16) ?
    C3 C2 C7 C6 . . . . -1.1(2) ?
    C3 C2 C7 C8 . . . . 178.39(16) ?
    C3 C4 C5 C6 . . . . -0.8(3) ?
    C4 C5 C6 O1 . . . . -176.20(17) ?
    C4 C5 C6 C7 . . . . 0.4(3) ?
    C5 C6 C7 C2 . . . . 0.5(2) ?
    C5 C6 C7 C8 . . . . -178.76(19) ?
    C6 O1 C17 O2 . . . . -2.0(3) ?
    C6 O1 C17 C18 . . . . -179.77(15) ?
    C6 C7 C8 C1 . . . . 179.74(19) ?
    C6 C7 C8 C9 . . . . 7.9(3) ?
    C7 C2 C3 C4 . . . . 0.7(3) ?
    C7 C8 C9 C10 . . . . 90.2(2) ?
    C8 C9 C10 N2 . . . . 179.92(14) ?
    C10 N2 C11 C13 . . . . -63.01(19) ?
    C10 N2 C11 C12 . . . . 63.1(2) ?
    C10 N2 C14 C15 . . . . -178.31(17) ?
    C10 N2 C14 C16 . . . . 58.79(19) ?
    C11 N2 C10 C9 . . . . 125.26(16) ?
    C11 N2 C14 C15 . . . . -51.2(2) ?
    C11 N2 C14 C16 . . . . -174.13(16) ?
    C14 N2 C10 C9 . . . . -106.70(17) ?
    C14 N2 C11 C13 . . . . 170.27(16) ?
    C14 N2 C11 C12 . . . . -63.6(2) ?
    C17 O1 C6 C5 . . . . -89.2(2) ?
    C17 O1 C6 C7 . . . . 94.06(19) ?
    C17 C18 C19 C20 . . . . 179.16(18) ?
    C18 C19 C20 C21 . . . . 173.75(19) ?
    C19 C20 C21 O3 . . . . -6.2(3) ?
    C19 C20 C21 O4 . . . . 173.2(2) ?
loop_
    _geom_hbond_atom_site_label_D
    _geom_hbond_atom_site_label_H
    _geom_hbond_atom_site_label_A
    _geom_hbond_site_symmetry_A
    _geom_hbond_distance_DH
    _geom_hbond_distance_HA
    _geom_hbond_distance_DA
    _geom_hbond_angle_DHA
    _geom_hbond_publ_flag
    O5 H5A O4 . 0.998(10) 1.831(18) 2.748(2) 151(3) yes
    N2 H2 O4 3_666 0.903(9) 1.813(10) 2.7154(19) 177.2(19) yes
    N1 H1 O3 2_645 0.862(9) 1.988(14) 2.773(2) 151(2) yes
_shelx_space_group_comment
;
The symmetry employed for this shelxl refinement is uniquely defined
by the following loop, which should always be used as a source of
symmetry information in preference to the above space-group names.
They are only intended as comments.
;
_shelx_estimated_absorpt_T_min     0.982
_shelx_estimated_absorpt_T_max     0.983
_shelx_hkl_file
;
   2   0   0 3125.79   80.19
   2   0   0 3093.59   79.59
  -3   0   0  827.52   15.90
   3   0   0  841.12   15.80
   3   0   0  841.32   15.90
  -3   0   0  825.82   15.70
  -3   0   0  836.32   15.40
   3   0   0  842.42   15.60
   3   0   0  820.72   15.90
  -3   0   0  842.62   15.60
  -3   0   0  842.22   16.50
  -4   0   0  441.26    9.40
   4   0   0  443.26    9.70
  -4   0   0  447.16    9.40
  -4   0   0  450.55    9.60
  -4   0   0  448.66    9.90
   4   0   0  455.35    9.70
   4   0   0  427.46    9.30
   4   0   0  433.96    9.90
  -4   0   0  436.06    9.60
   5   0   0    5.80    2.10
   5   0   0    7.00    2.00
  -5   0   0    9.10    1.70
  -5   0   0    6.80    1.90
   5   0   0    7.50    2.10
   5   0   0    7.40    2.10
  -5   0   0    9.60    1.90
  -5   0   0    7.30    2.00
  -5   0   0    7.90    2.20
   6   0   0  130.99    5.50
   6   0   0  145.39    6.30
   6   0   0  132.79    5.20
  -6   0   0  119.39    6.60
   6   0   0  127.69    5.60
  -6   0   0  120.29    5.40
  -6   0   0  136.59    4.80
  -6   0   0  126.39    5.40
  -6   0   0  127.69    4.40
  -7   0   0   51.59    4.60
   7   0   0   53.39    5.00
   7   0   0   53.29    4.30
   7   0   0   48.20    4.60
  -7   0   0   53.99    4.60
  -7   0   0   49.30    3.80
  -7   0   0   55.89    3.50
   7   0   0   53.59    4.70
   8   0   0    4.50    2.90
  -8   0   0    3.60    2.90
   8   0   0    1.10    2.70
   8   0   0    5.90    2.80
  -8   0   0    3.80    2.90
  -8   0   0    4.50    2.00
   8   0   0    4.20    2.80
  -8   0   0    3.50    2.70
  -8   0   0    5.10    2.80
   9   0   0   16.30    3.60
   9   0   0   13.50    3.40
  -9   0   0   16.20    3.70
   9   0   0    9.20    3.40
  -9   0   0   16.70    3.20
   9   0   0   23.60    4.10
  -9   0   0   17.70    3.70
  -9   0   0    9.70    3.00
  -9   0   0   21.20    3.70
   1   1   0   46.70    1.50
  -1   1   0   47.60    1.50
  -2  -1   0 1054.39   18.90
  -2  -1   0 1071.39   19.00
   2  -1   0 1064.79   18.80
   2  -1   0 1039.80   19.10
   2  -1   0 1064.79   18.90
   2  -1   0 1017.60   19.20
  -2  -1   0 1063.59   18.70
   2  -1   0 1043.50   18.90
  -2  -1   0 1005.90   18.80
   2   1   0 1072.79   20.30
   2   1   0 1046.90   18.70
  -2   1   0 1053.39   18.70
  -2   1   0 1049.70   19.50
  -2   1   0 1048.60   19.10
   2   1   0 1010.20   18.80
  -2   1   0 1056.09   18.90
  -2   1   0 1058.49   18.80
   2   1   0 1052.49   18.90
   3  -1   0  347.87    7.50
  -3  -1   0  333.97    7.40
   3  -1   0  344.87    7.20
  -3  -1   0  337.47    7.20
  -3  -1   0  329.07    6.80
  -3  -1   0  341.77    7.60
   3  -1   0  343.17    7.20
  -3  -1   0  329.67    7.60
   3  -1   0  332.37    7.60
  -3   1   0  346.47    7.50
   3   1   0  351.06    7.50
   3   1   0  343.77    7.40
   3   1   0  327.47    7.40
  -3   1   0  343.87    7.20
  -3   1   0  343.17    7.70
   3   1   0  336.57    7.20
  -3   1   0  347.47    7.30
  -3   1   0  349.96    7.40
  -4  -1   0   34.70    2.20
  -4  -1   0   31.20    2.30
  -4  -1   0   29.30    2.70
   4  -1   0   27.60    2.40
   4  -1   0   32.20    2.90
   4  -1   0   35.50    3.20
  -4  -1   0   34.60    3.00
  -4  -1   0   30.40    2.80
  -4   1   0   32.10    2.80
   4   1   0   30.10    2.90
  -4   1   0   30.00    2.60
   4   1   0   30.80    2.40
  -4   1   0   33.70    2.50
   4   1   0   37.30    3.10
  -4   1   0   36.40    2.70
   4   1   0   31.00    2.90
  -4   1   0   35.70    3.20
   5  -1   0   62.09    3.80
  -5  -1   0   63.19    3.70
  -5  -1   0   54.99    3.10
  -5  -1   0   60.09    3.60
   5  -1   0   62.39    3.70
   5  -1   0   57.19    3.20
  -5  -1   0   59.89    3.70
  -5  -1   0   63.49    2.80
   5  -1   0   59.79    3.60
  -5   1   0   56.49    3.00
   5   1   0   55.09    3.70
  -5   1   0   58.29    3.10
  -5   1   0   62.99    3.70
   5   1   0   60.39    3.30
  -5   1   0   59.19    3.70
  -5   1   0   59.89    3.50
   5   1   0   57.59    3.50
   5   1   0   59.99    3.80
   6  -1   0   -0.60    2.00
   6  -1   0    4.30    2.20
  -6  -1   0    2.60    2.20
   6  -1   0   -1.50    2.10
  -6  -1   0   -0.10    1.70
  -6  -1   0    3.10    2.10
   6  -1   0    1.20    2.00
  -6  -1   0    0.20    2.20
  -6  -1   0    0.30    1.40
   6   1   0    0.10    2.00
  -6   1   0   -0.80    2.00
  -6   1   0    2.60    2.10
  -6   1   0   -0.40    1.70
  -6   1   0   -0.50    2.40
  -6   1   0   -1.10    1.60
   6   1   0    2.10    2.20
   6   1   0   -1.10    2.00
   6   1   0    0.20    2.00
  -7  -1   0  106.19    4.70
   7  -1   0   92.79    5.80
   7  -1   0   99.09    4.80
  -7  -1   0  106.59    5.60
  -7  -1   0  107.89    5.40
  -7  -1   0   96.19    4.20
  -7  -1   0   94.69    5.30
   7  -1   0   77.49    7.80
   7  -1   0   95.99    5.30
   7   1   0   98.59    5.70
   7   1   0   94.09    5.40
  -7   1   0   97.09    5.60
   7   1   0   97.19    5.40
  -7   1   0   98.59    5.30
   7   1   0   94.79    5.10
  -7   1   0   98.79    5.30
  -7   1   0   90.69    4.40
   8  -1   0   16.60    3.50
  -8  -1   0   17.20    3.20
  -8  -1   0   12.30    2.20
   8  -1   0   13.00    3.30
   8  -1   0   15.80    3.30
   8  -1   0   19.10    3.40
  -8  -1   0   12.60    3.10
  -8  -1   0   15.00    5.00
  -8  -1   0   12.20    3.30
  -8   1   0   15.40    3.30
   8   1   0   15.70    3.50
  -8   1   0   20.70    3.60
   8   1   0   15.00    3.10
  -8   1   0   16.50    2.70
  -8   1   0   17.30    3.40
   8   1   0   17.50    3.30
   8   1   0   15.50    3.10
   9  -1   0    2.50    3.10
  -9  -1   0   -1.30    2.70
  -9  -1   0    2.90    2.60
   9  -1   0    3.20    2.80
  -9  -1   0    1.40    2.00
   9  -1   0    5.20    3.40
  -9  -1   0    4.60    3.20
  -9  -1   0    0.10    2.60
   9  -1   0   -0.80    2.90
  -9   1   0    4.10    3.10
  -9   1   0    1.20    2.90
  -9   1   0    2.40    2.30
   9   1   0   -0.20    2.90
   9   1   0    6.30    3.20
   9   1   0    3.80    3.00
  -9   1   0    4.80    3.10
   9   1   0    0.90    2.90
  -9   1   0    4.10    2.90
   0  -2   0    0.50    0.50
   0  -2   0    0.30    0.40
   0  -2   0    0.00    0.40
   1  -2   0 3798.32   82.59
  -1  -2   0 3641.64   81.09
   1   2   0 3716.93   81.49
  -1   2   0 3662.83   81.49
  -2  -2   0 4528.95  106.49
   2  -2   0 4476.75  106.39
   2   2   0 4462.55  105.69
  -2   2   0 4429.56  106.09
   3  -2   0  783.62   14.80
  -3  -2   0  796.82   14.70
   3  -2   0  766.62   15.00
   3  -2   0  802.12   15.40
  -3  -2   0  802.32   16.80
   3  -2   0  784.02   15.00
  -3  -2   0  785.02   15.00
  -3  -2   0  807.12   15.00
   3  -2   0  779.72   15.20
  -3   2   0  784.02   15.00
   3   2   0  779.12   15.00
  -3   2   0  781.32   15.00
  -3   2   0  765.32   15.00
  -3   2   0  792.22   15.30
   3   2   0  803.72   15.00
   3   2   0  794.52   14.80
   3   2   0  788.42   15.00
  -3   2   0  785.72   14.80
  -4  -2   0  284.17    6.50
   4  -2   0  270.87    7.10
   4  -2   0  274.17    6.90
  -4  -2   0  264.07    6.80
   4  -2   0  291.27    6.80
   4  -2   0  277.37    6.90
   4  -2   0  277.27    6.70
  -4  -2   0  274.97    6.00
  -4  -2   0  281.07    7.00
  -4  -2   0  279.37    7.00
   4   2   0  273.67    6.60
   4   2   0  274.27    6.90
   4   2   0  285.97    7.10
  -4   2   0  267.67    6.60
  -4   2   0  277.17    7.20
  -4   2   0  269.07    6.80
   4   2   0  280.27    6.90
  -4   2   0  276.27    6.90
  -4   2   0  280.37    6.70
  -5  -2   0  287.67    7.60
   5  -2   0  288.97    7.20
  -5  -2   0  287.57    7.70
  -5  -2   0  293.97    7.20
  -5  -2   0  279.67    6.50
   5  -2   0  311.27    7.70
   5  -2   0  297.17    8.00
  -5  -2   0  279.17    7.50
   5   2   0  282.17    7.60
  -5   2   0  286.87    7.20
  -5   2   0  289.57    7.60
   5   2   0  296.37    7.70
  -5   2   0  295.37    7.60
   5   2   0  295.27    7.30
  -5   2   0  283.97    7.90
  -5   2   0  308.17    7.40
   5   2   0  284.07    7.60
   6  -2   0  129.29    5.40
   6  -2   0  132.29    5.50
  -6  -2   0  125.69    5.40
  -6  -2   0  122.99    4.60
  -6  -2   0  126.89    5.30
  -6  -2   0  124.49    4.10
   6  -2   0  108.19    5.10
  -6  -2   0  119.69    5.30
   6  -2   0  122.59    4.80
  -6   2   0  123.39    5.20
   6   2   0  125.79    4.90
  -6   2   0  128.79    5.60
   6   2   0  142.59    8.60
   6   2   0  122.39    5.30
   6   2   0  124.29    5.60
  -6   2   0  129.99    4.90
  -6   2   0  124.29    4.80
  -6   2   0  128.49    5.30
  -7  -2   0   67.09    5.00
  -7  -2   0   60.39    4.70
   7  -2   0   63.59    5.90
   7  -2   0   65.49    4.20
   7  -2   0   65.19    4.80
  -7  -2   0   69.09    4.80
  -7  -2   0   60.09    3.40
  -7  -2   0   65.19    4.30
   7   2   0   55.79    4.90
  -7   2   0   65.99    4.10
   7   2   0   60.69    4.60
  -7   2   0   58.19    4.60
  -7   2   0   66.19    4.90
  -7   2   0   68.29    5.10
   7   2   0   67.69    5.00
   7   2   0   65.89    4.90
   8  -2   0   25.20    3.70
   8  -2   0   33.90    4.10
   8  -2   0   34.20    3.60
  -8  -2   0   25.10    2.50
  -8  -2   0   34.90    3.90
  -8  -2   0   32.80    4.00
  -8  -2   0   33.00    3.80
   8   2   0   34.20    3.90
  -8   2   0   36.90    4.10
  -8   2   0   34.10    3.90
  -8   2   0   34.60    4.20
   8   2   0   19.90    3.50
  -8   2   0   30.40    4.00
   8   2   0   29.40    3.70
   8   2   0   40.90    4.20
  -9  -2   0    2.10    2.70
  -9  -2   0    6.70    2.90
   9  -2   0    2.70    2.80
  -9  -2   0    3.40    1.90
  -9  -2   0    4.00    2.90
   9  -2   0    0.70    3.00
   9  -2   0    0.40    4.70
   9  -2   0    2.20    2.70
  -9  -2   0   13.50    3.40
  -9   2   0    0.20    2.80
  -9   2   0   -1.40    2.50
  -9   2   0    4.70    3.20
   9   2   0   12.00    4.30
   9   2   0    2.90    3.00
  -9   2   0    0.40    2.20
   9   2   0    3.50    3.10
   9   2   0    0.10    3.20
   0  -3   0   -0.10    0.10
  -1  -3   0  811.72   14.10
   1  -3   0  805.12   14.40
  -1  -3   0  807.12   14.60
  -1  -3   0  909.01   14.50
   1  -3   0  793.62   14.60
   1  -3   0  819.92   15.00
   1  -3   0  812.92   14.60
   1  -3   0  812.52   14.60
  -1  -3   0  800.82   14.40
  -1  -3   0  814.12   14.60
  -1   3   0  808.52   14.90
  -1   3   0  814.72   14.60
   1   3   0  829.82   14.40
  -1   3   0  787.72   14.50
   1   3   0  798.22   14.60
   1   3   0  783.52   14.60
  -1   3   0  787.02   14.60
  -1   3   0  815.92   14.50
   1   3   0  797.62   14.10
   1   3   0  819.92   14.50
  -1   3   0  797.82   14.60
   2  -3   0  319.57    6.70
   2  -3   0  319.77    6.50
  -2  -3   0  326.87    6.70
  -2  -3   0  314.77    6.10
   2  -3   0  312.37    6.90
   2  -3   0  325.57    6.90
  -2  -3   0  318.07    6.40
  -2  -3   0  326.57    6.50
   2  -3   0  320.17    6.70
  -2  -3   0  308.37    6.60
   2   3   0  319.97    6.40
   2   3   0  315.47    6.70
  -2   3   0  315.87    6.90
  -2   3   0  319.77    6.80
   2   3   0  312.37    6.50
  -2   3   0  312.77    7.30
  -2   3   0  323.87    6.60
   2   3   0  320.17    6.80
  -2   3   0  310.57    7.00
  -3  -3   0   55.09    2.70
  -3  -3   0   57.99    3.00
   3  -3   0   51.89    3.00
   3  -3   0   61.79    2.60
  -3  -3   0   57.39    2.60
   3  -3   0   53.39    2.90
   3  -3   0   48.60    3.10
   3  -3   0   53.09    3.00
  -3  -3   0   51.89    2.80
  -3   3   0   51.59    2.80
   3   3   0   51.69    2.80
  -3   3   0   59.09    3.20
   3   3   0   56.19    2.80
   3   3   0   57.19    2.90
   3   3   0   55.69    2.60
  -3   3   0   51.49    2.80
  -3   3   0   50.49    3.00
  -3   3   0   57.89    2.60
  -4  -3   0   14.50    2.00
   4  -3   0    8.60    1.70
  -4  -3   0   10.70    1.80
   4  -3   0   11.10    2.00
   4  -3   0   11.50    1.90
   4  -3   0   10.50    2.00
   4  -3   0   10.60    1.90
  -4  -3   0   11.40    1.80
  -4   3   0    7.50    1.80
  -4   3   0   10.60    1.90
   4   3   0   13.80    1.90
   4   3   0   11.80    2.00
   4   3   0   12.20    1.90
  -4   3   0   10.60    2.10
   4   3   0   11.30    1.80
  -4   3   0    9.90    1.80
  -4   3   0   10.60    1.80
  -5  -3   0    4.00    1.90
   5  -3   0    2.90    2.00
  -5  -3   0    2.90    1.70
   5  -3   0    4.80    2.00
   5  -3   0    7.00    2.10
   5  -3   0    3.80    2.00
  -5  -3   0    4.50    1.80
  -5  -3   0    6.70    2.10
  -5  -3   0    5.80    2.10
   5  -3   0    8.30    2.00
  -5   3   0    3.20    1.80
  -5   3   0    5.30    1.80
  -5   3   0    6.90    1.90
  -5   3   0    5.60    2.30
   5   3   0    5.20    2.00
   5   3   0    3.20    1.90
  -5   3   0    5.60    2.00
   5   3   0    5.00    2.00
   5   3   0    4.30    2.10
  -6  -3   0   44.30    3.20
  -6  -3   0   42.80    2.70
  -6  -3   0   40.00    3.80
  -6  -3   0   41.70    3.80
   6  -3   0   48.50    4.10
   6  -3   0   45.00    3.40
  -6  -3   0   42.60    4.00
   6  -3   0   53.19    4.30
   6   3   0   43.00    4.20
  -6   3   0   50.09    4.00
  -6   3   0   49.40    3.40
  -6   3   0   44.90    3.90
   6   3   0   47.10    3.50
   6   3   0   40.20    4.20
   6   3   0   49.10    4.20
  -6   3   0   51.79    3.70
  -6   3   0   47.10    3.90
  -7  -3   0   12.90    4.50
  -7  -3   0    8.10    2.60
  -7  -3   0    9.70    2.80
   7  -3   0    8.80    3.00
  -7  -3   0   10.60    2.70
   7  -3   0    9.90    3.00
   7  -3   0   10.80    2.80
  -7  -3   0    6.60    1.70
   7   3   0    9.30    2.70
   7   3   0   12.60    3.20
  -7   3   0   16.00    3.10
   7   3   0    5.70    2.80
  -7   3   0   10.60    2.70
   7   3   0   11.30    2.90
  -7   3   0   11.20    2.60
  -7   3   0    6.00    2.70
  -8  -3   0    4.90    1.80
  -8  -3   0    1.10    2.60
   8  -3   0    3.30    2.80
   8  -3   0    5.40    2.90
  -8  -3   0    1.00    2.60
   8  -3   0    1.90    2.70
  -8  -3   0    4.80    2.90
   8   3   0    6.10    3.20
  -8   3   0    4.20    2.70
  -8   3   0    5.10    3.00
   8   3   0    3.20    2.90
  -8   3   0    2.40    2.90
   8   3   0   -2.20    2.70
  -8   3   0    2.30    2.40
   8   3   0    8.00    2.90
   9  -3   0    3.30    2.90
  -9  -3   0    7.00    3.20
   9  -3   0   -2.60    2.80
  -9  -3   0    5.80    2.80
  -9  -3   0    0.70    2.70
   9  -3   0    5.00    3.40
  -9  -3   0    5.10    4.20
  -9  -3   0    3.10    1.80
   9   3   0   -0.70    3.40
  -9   3   0    1.20    2.40
  -9   3   0    3.90    3.10
  -9   3   0    6.80    2.80
   9   3   0    0.60    2.90
   9   3   0    4.00    7.00
   0  -4   0  155.08    3.60
   0  -4   0  157.58    3.30
   0  -4   0  150.08    3.50
   0  -4   0  156.18    3.90
   0   4   0  153.58    2.90
   0   4   0  157.28    3.60
   0   4   0  150.68    3.60
   0   4   0  152.18    3.40
   0   4   0  151.38    3.90
   1  -4   0 2684.83   72.79
  -1  -4   0 2842.12   73.39
   1   4   0 2878.61   73.89
  -1   4   0 2890.31   74.09
  -2  -4   0   29.60    1.60
   2  -4   0   27.00    2.10
   2  -4   0   30.70    2.20
  -2  -4   0   29.10    2.00
  -2  -4   0   29.40    1.60
   2  -4   0   26.00    2.40
  -2  -4   0   35.30    2.20
   2  -4   0   27.40    2.20
   2  -4   0   29.00    1.90
  -2  -4   0   31.80    1.80
  -2   4   0   28.50    2.40
  -2   4   0   28.00    2.20
   2   4   0   30.40    1.70
   2   4   0   26.80    1.80
  -2   4   0   26.00    1.90
   2   4   0   29.30    2.20
  -2   4   0   29.40    2.20
   2   4   0   26.60    2.10
  -3  -4   0   34.90    2.50
   3  -4   0   35.50    2.70
   3  -4   0   36.70    2.40
  -3  -4   0   34.60    2.60
  -3  -4   0   34.30    1.70
  -3  -4   0   39.80    2.50
  -3  -4   0   31.80    2.20
   3  -4   0   29.20    2.90
   3  -4   0   33.10    2.60
   3   4   0   28.20    2.50
  -3   4   0   32.80    2.80
  -3   4   0   33.30    2.50
  -3   4   0   35.70    2.40
  -3   4   0   34.10    2.60
   3   4   0   31.70    2.30
   3   4   0   33.40    2.40
   3   4   0   31.20    2.50
   4  -4   0   45.00    3.10
  -4  -4   0   45.40    2.70
  -4  -4   0   48.60    2.90
   4  -4   0   45.90    3.40
   4  -4   0   44.00    2.90
  -4  -4   0   49.10    3.20
   4  -4   0   51.69    3.30
   4  -4   0   41.60    3.20
  -4  -4   0   48.00    2.90
  -4   4   0   46.40    3.10
   4   4   0   48.50    3.00
  -4   4   0   43.70    3.00
   4   4   0   48.80    3.20
   4   4   0   50.39    3.00
  -4   4   0   50.39    3.30
  -4   4   0   48.30    3.40
   4   4   0   55.29    3.20
  -4   4   0   42.20    3.00
   5  -4   0   10.20    2.20
  -5  -4   0   10.00    1.90
   5  -4   0   12.00    2.20
   5  -4   0   10.40    2.30
  -5  -4   0    8.40    1.90
  -5  -4   0    9.90    2.00
   5  -4   0    5.10    2.10
   5  -4   0    8.70    2.20
  -5   4   0    8.50    2.40
  -5   4   0    4.30    1.90
   5   4   0    7.80    2.20
   5   4   0    9.10    2.20
  -5   4   0   10.00    2.20
   5   4   0    6.90    2.30
  -5   4   0    8.30    2.10
  -5   4   0    5.80    1.90
   5   4   0    8.10    2.00
   6  -4   0  100.59    5.20
   6  -4   0  109.59    4.50
  -6  -4   0  106.79    4.90
   6  -4   0  103.49    5.40
  -6  -4   0  105.49    4.90
  -6  -4   0  100.69    3.50
  -6  -4   0  104.49    4.50
  -6  -4   0  102.59    5.00
   6   4   0  102.89    4.60
  -6   4   0  108.79    4.90
   6   4   0  100.09    5.10
  -6   4   0  115.79    5.10
  -6   4   0  108.19    4.80
   6   4   0  111.89    5.20
   6   4   0  116.19    5.10
  -6   4   0  107.19    5.40
  -6   4   0  102.69    4.80
   7  -4   0   10.80    2.90
  -7  -4   0    2.30    2.80
  -7  -4   0    8.10    3.80
   7  -4   0   12.90    3.00
  -7  -4   0    9.20    1.70
  -7  -4   0   13.00    2.90
   7  -4   0   15.50    3.00
   7  -4   0    3.90    2.10
  -7  -4   0   15.40    2.70
  -7   4   0   14.30    3.10
  -7   4   0    8.20    3.00
   7   4   0   10.00    3.00
  -7   4   0    8.10    2.50
  -7   4   0   11.30    2.70
   7   4   0   10.90    3.00
   7   4   0    8.00    2.90
   7   4   0   10.80    2.70
  -7   4   0    9.80    3.20
  -8  -4   0   16.70    3.40
  -8  -4   0   15.10    4.80
  -8  -4   0   17.30    2.00
   8  -4   0   23.00    3.60
   8  -4   0   16.30    3.20
  -8  -4   0   15.00    3.10
   8  -4   0   11.00    3.80
   8   4   0   15.80    3.30
  -8   4   0   22.30    3.80
  -8   4   0   19.60    3.60
   8   4   0   16.50    3.40
   8   4   0   21.40    3.60
  -8   4   0   14.50    3.50
  -8   4   0   21.20    3.40
  -8   4   0   21.10    3.20
   8   4   0   23.70    3.70
   9  -4   0    6.60    3.10
  -9  -4   0    2.60    2.50
  -9  -4   0    6.10    3.00
   9  -4   0    8.30    3.50
  -9  -4   0    5.00    1.80
   9   4   0    1.00    3.60
  -9   4   0    2.80    2.50
  -9   4   0    5.90    3.20
  -9   4   0    9.80    3.50
   9   4   0    8.20    6.60
   9   4   0    6.40    3.10
   9   4   0    3.20    2.90
   0  -5   0    0.40    1.30
   0  -5   0   -0.20    0.80
   0  -5   0    0.10    0.30
   0  -5   0    0.30    0.90
   0  -5   0    2.30    1.10
   0   5   0    0.30    1.00
   0   5   0    1.30    1.30
   0   5   0   -0.10    1.00
   0   5   0    0.70    1.00
  -1  -5   0  161.88    4.00
   1  -5   0  165.78    4.10
   1  -5   0  162.78    4.60
  -1  -5   0  156.28    4.00
   1  -5   0  163.98    3.80
  -1  -5   0  161.28    4.00
   1  -5   0  163.78    4.00
  -1   5   0  165.98    3.90
  -1   5   0  160.28    4.00
   1   5   0  165.08    4.10
  -1   5   0  159.78    3.90
  -1   5   0  163.58    4.50
   1   5   0  159.98    3.90
  -1   5   0  168.68    4.10
   1   5   0  159.28    4.00
  -1   5   0  163.38    4.10
   1   5   0  161.38    4.00
   2  -5   0  635.14   12.80
  -2  -5   0  632.64   12.30
   2  -5   0  626.84   11.90
  -2  -5   0  622.94   11.80
   2  -5   0  621.94   12.30
   2  -5   0  641.54   12.30
  -2  -5   0  626.54   12.20
   2  -5   0  629.64   12.30
  -2  -5   0  643.14   12.20
   2   5   0  642.34   12.40
   2   5   0  628.64   11.80
   2   5   0  629.44   12.10
  -2   5   0  634.64   12.40
  -2   5   0  642.64   12.30
  -2   5   0  637.74   12.80
  -2   5   0  630.04   12.10
  -2   5   0  630.94   12.40
  -2   5   0  628.34   12.10
   2   5   0  629.94   11.50
   2   5   0  647.54   12.30
   3  -5   0   34.20    2.70
   3  -5   0   41.30    2.40
  -3  -5   0   42.70    2.60
  -3  -5   0   47.20    2.80
   3  -5   0   46.60    3.50
   3  -5   0   41.70    3.20
  -3  -5   0   42.30    2.30
  -3  -5   0   43.80    2.30
   3  -5   0   50.49    3.00
  -3  -5   0   44.40    2.40
  -3   5   0   42.30    3.00
  -3   5   0   45.90    2.80
  -3   5   0   39.00    2.70
   3   5   0   41.60    2.70
  -3   5   0   38.00    2.30
   3   5   0   44.60    2.60
  -3   5   0   47.50    3.20
   3   5   0   44.30    2.70
   3   5   0   45.70    2.30
   4  -5   0   84.89    4.00
   4  -5   0   87.09    3.50
   4  -5   0   83.39    4.00
   4  -5   0   80.99    3.70
  -4  -5   0   91.59    3.40
  -4  -5   0   89.59    3.50
  -4  -5   0   87.39    3.70
   4  -5   0   91.09    4.30
  -4  -5   0   88.59    3.90
  -4  -5   0   91.39    2.80
  -4   5   0   82.09    3.80
  -4   5   0   78.99    3.70
   4   5   0   87.19    3.80
  -4   5   0   90.99    4.20
  -4   5   0   87.49    4.00
   4   5   0   88.19    3.50
  -4   5   0   84.59    3.70
   4   5   0   85.49    3.70
   4   5   0   86.39    3.50
   5  -5   0   90.19    4.70
   5  -5   0   91.79    4.60
   5  -5   0   93.29    4.50
  -5  -5   0   94.99    3.00
   5  -5   0   94.89    4.30
  -5  -5   0   98.09    4.20
   5  -5   0   93.59    4.10
  -5  -5   0   94.39    4.20
  -5  -5   0  100.19    4.00
   5   5   0   93.79    4.20
   5   5   0  101.49    4.50
  -5   5   0   93.69    4.50
  -5   5   0   95.39    4.80
  -5   5   0   85.89    4.30
   5   5   0   95.09    4.40
  -5   5   0   91.79    4.40
  -5   5   0   96.79    4.50
   5   5   0   93.69    4.00
   6  -5   0    2.60    2.40
   6  -5   0    8.70    2.70
  -6  -5   0    6.90    1.40
  -6  -5   0    9.00    2.40
   6  -5   0    9.40    2.70
  -6  -5   0    7.50    2.20
  -6  -5   0    6.70    1.90
   6  -5   0    4.80    2.20
   6  -5   0    1.70    2.00
  -6  -5   0    7.70    2.40
   6   5   0    4.40    2.20
  -6   5   0    8.00    3.70
  -6   5   0    6.50    2.50
   6   5   0    1.30    3.80
   6   5   0    5.70    2.60
   6   5   0    3.50    2.30
  -6   5   0    3.50    2.30
  -6   5   0    8.90    2.40
  -6   5   0    7.50    2.30
   7  -5   0   29.00    3.30
  -7  -5   0   35.30    3.60
  -7  -5   0   31.00    2.50
   7  -5   0   35.10    3.70
  -7  -5   0   42.20    4.00
  -7  -5   0   34.70    3.40
  -7   5   0   31.70    3.50
  -7   5   0   48.60    4.70
  -7   5   0   33.50    3.60
  -7   5   0   40.60    3.90
   7   5   0   37.10    4.00
   7   5   0   30.10    3.40
   7   5   0   30.20    3.50
  -7   5   0   29.80    3.40
   7   5   0   30.70    3.50
   8  -5   0   33.40    4.30
  -8  -5   0   36.90    4.10
   8  -5   0   28.70    3.70
  -8  -5   0   34.30    2.60
   8  -5   0   28.50    4.00
  -8  -5   0   34.10    3.80
  -8  -5   0   36.50    4.00
   8  -5   0   35.30    3.80
  -8   5   0   33.00    4.20
  -8   5   0   44.40    4.50
  -8   5   0   34.40    3.80
   8   5   0   39.80    4.40
   8   5   0   27.30    3.50
  -8   5   0   35.10    3.80
  -8   5   0   31.90    3.70
   8   5   0   43.70    4.40
   8   5   0   36.40    4.10
  -9  -5   0   11.80    3.30
   9  -5   0   10.10    3.70
   9  -5   0   11.40    3.10
  -9  -5   0   11.10    1.80
  -9  -5   0   18.80    3.40
   9   5   0    9.20    3.30
  -9   5   0    9.40    3.10
  -9   5   0   10.80    3.30
  -9   5   0   13.40    3.70
   9   5   0   15.80    5.30
  -9   5   0   11.30    3.40
  -9   5   0   11.90    3.10
   9   5   0   13.90    3.30
   9   5   0   20.30    4.00
   0  -6   0 1737.23   30.80
   0  -6   0 1763.32   31.40
   0  -6   0 1761.62   31.30
   0  -6   0 1755.72   30.80
   0   6   0 1734.83   30.70
   0   6   0 1699.83   30.80
   0   6   0 1763.02   31.30
   0   6   0 1739.73   30.80
  -1  -6   0  169.58    3.90
  -1  -6   0  172.88    4.30
   1  -6   0  174.38    4.00
   1  -6   0  164.78    4.30
   1  -6   0  164.98    4.40
   1  -6   0  166.38    4.90
  -1  -6   0  175.08    4.40
  -1  -6   0  172.98    4.50
  -1   6   0  170.48    4.40
  -1   6   0  170.48    4.90
   1   6   0  172.88    4.40
   1   6   0  170.88    4.50
  -1   6   0  168.08    4.20
  -1   6   0  174.88    4.00
  -1   6   0  159.68    4.30
   1   6   0  175.08    4.40
  -2  -6   0  106.79    3.60
   2  -6   0  111.19    3.60
  -2  -6   0  115.09    3.40
   2  -6   0  115.49    3.70
   2  -6   0  110.39    3.60
   2  -6   0  111.09    4.10
  -2  -6   0  110.59    3.60
  -2  -6   0  112.59    3.20
  -2   6   0  103.99    3.60
   2   6   0  115.59    3.60
   2   6   0  111.29    3.50
  -2   6   0  115.99    3.50
   2   6   0  118.99    5.40
   2   6   0  110.99    3.30
  -2   6   0  117.39    4.20
  -2   6   0  116.99    3.60
   2   6   0  113.79    2.60
  -2   6   0  110.49    3.70
   3  -6   0  432.46    9.60
   3  -6   0  433.16    9.90
  -3  -6   0  434.46    8.60
  -3  -6   0  421.56    9.30
   3  -6   0  432.36    9.00
  -3  -6   0  437.96    8.80
   3  -6   0  455.35   11.80
   3  -6   0  442.66    9.50
  -3  -6   0  432.96    9.30
  -3   6   0  435.36    9.90
   3   6   0  430.96    9.20
  -3   6   0  426.36    9.40
  -3   6   0  434.36    9.60
   3   6   0  423.76    8.60
  -3   6   0  428.76    9.20
   3   6   0  424.06    9.30
   3   6   0  439.26    9.40
  -3   6   0  432.86    9.40
  -3   6   0  431.26    9.20
   4  -6   0   43.30    2.70
   4  -6   0   40.50    3.10
  -4  -6   0   44.70    2.60
  -4  -6   0   42.00    3.00
   4  -6   0   40.70    3.30
  -4  -6   0   44.80    3.20
   4  -6   0   40.10    3.20
  -4  -6   0   40.70    2.10
  -4  -6   0   41.20    2.60
   4  -6   0   45.50    3.50
  -4   6   0   37.30    3.10
  -4   6   0   41.50    3.10
  -4   6   0   45.30    3.40
  -4   6   0   38.80    3.50
   4   6   0   44.50    3.10
  -4   6   0   41.90    2.80
  -4   6   0   38.40    2.70
   4   6   0   39.90    3.10
   4   6   0   40.20    2.70
   4   6   0   44.50    3.00
   5  -6   0    0.10    2.20
   5  -6   0   -2.70    3.30
   5  -6   0    1.80    1.80
   5  -6   0    3.20    2.00
  -5  -6   0    0.70    1.70
  -5  -6   0    4.60    1.80
  -5  -6   0    0.30    1.10
  -5  -6   0    3.90    1.90
  -5  -6   0    1.00    2.20
   5  -6   0    2.90    2.10
  -5   6   0    4.30    2.20
   5   6   0    1.50    2.00
  -5   6   0   -2.80    1.80
   5   6   0    1.60    2.00
   5   6   0   -2.30    1.60
  -5   6   0    0.10    2.00
  -5   6   0   -1.40    1.80
   5   6   0   -1.00    1.90
  -5   6   0    0.60    1.90
  -5   6   0    1.90    1.90
   6  -6   0   41.50    3.80
  -6  -6   0   49.60    3.60
   6  -6   0   45.90    4.40
  -6  -6   0   46.40    3.70
  -6  -6   0   41.20    2.40
   6  -6   0   50.29    4.30
   6  -6   0   39.80    3.60
  -6   6   0   40.30    3.90
  -6   6   0   52.79    6.20
   6   6   0   39.50    4.00
   6   6   0   42.90    4.30
   6   6   0   44.30    3.80
  -6   6   0   45.70    4.30
   6   6   0   53.89    4.00
  -6   6   0   40.30    3.50
  -6   6   0   50.49    4.30
  -6   6   0   38.30    3.50
  -7  -6   0   42.80    3.80
   7  -6   0   36.20    3.60
  -7  -6   0   40.30    2.50
  -7  -6   0   36.90    2.40
   7  -6   0   37.80    4.00
  -7  -6   0   44.00    4.00
  -7   6   0   45.00    4.30
   7   6   0   34.10    3.70
  -7   6   0   35.80    3.80
  -7   6   0   36.70    4.10
   7   6   0   41.10    3.80
  -7   6   0   45.20    4.50
   7   6   0   49.90    4.50
  -7   6   0   33.30    3.50
   7   6   0   40.90    4.30
  -7   6   0   45.90    4.30
   8  -6   0    0.40    2.80
   8  -6   0    0.00    2.60
  -8  -6   0   -0.10    1.20
   8  -6   0    1.90    2.90
  -8  -6   0    0.00    1.30
   8  -6   0   -4.50    2.50
  -8  -6   0   -1.60    2.60
  -8  -6   0    3.80    2.50
  -8   6   0    1.10    2.70
   8   6   0    1.90    2.90
   8   6   0    7.40    3.00
   8   6   0   -0.80    3.00
  -8   6   0    1.80    2.80
  -8   6   0   -1.40    2.60
   8   6   0   -1.00    2.30
  -8   6   0    6.50    3.00
  -8   6   0   -0.10    2.70
  -8   6   0   -3.30    2.40
  -9  -6   0    9.80    3.00
  -9  -6   0    7.70    1.50
  -9  -6   0    7.90    1.60
  -9  -6   0    8.20    3.50
   9  -6   0   13.80    3.60
   9  -6   0    8.90    3.20
  -9   6   0    0.00    3.00
  -9   6   0    6.60    3.10
  -9   6   0    4.80    3.20
  -9   6   0    7.10    2.90
   9   6   0    4.80    3.00
   9   6   0    5.40    3.20
  -9   6   0   17.50    3.70
   9   6   0   10.40    3.30
   9   6   0   10.50    5.80
   0  -7   0   -2.20    0.90
   0  -7   0    0.20    0.20
   0  -7   0   -0.90    1.10
   0  -7   0    1.40    1.40
   0  -7   0   -2.10    1.10
   0   7   0   -2.80    1.40
   0   7   0   -1.20    1.20
   0   7   0   -0.30    1.20
   0   7   0   -1.20    1.10
   1  -7   0   50.99    3.20
   1  -7   0   46.70    2.50
   1  -7   0   45.80    2.60
  -1  -7   0   56.99    2.10
  -1  -7   0   48.10    2.60
   1  -7   0   48.60    2.50
  -1  -7   0   44.50    2.40
  -1   7   0   51.29    2.40
  -1   7   0   44.90    3.00
  -1   7   0   48.60    2.50
  -1   7   0   45.90    2.50
  -1   7   0   49.99    2.10
   1   7   0   46.40    2.60
   1   7   0   48.70    2.60
   1   7   0   52.39    2.50
  -1   7   0   49.30    2.60
   2  -7   0    5.40    1.50
  -2  -7   0    3.90    1.20
   2  -7   0    7.70    2.00
  -2  -7   0    8.00    1.60
   2  -7   0    4.40    1.40
   2  -7   0    5.50    1.50
  -2  -7   0    4.10    1.30
  -2  -7   0    4.10    1.40
   2   7   0    5.40    1.50
   2   7   0    4.90    1.60
   2   7   0    4.70    1.40
  -2   7   0    3.60    1.40
   2   7   0    4.80    0.60
  -2   7   0    2.60    1.40
   2   7   0    6.40    1.50
  -2   7   0    5.00    1.50
  -2   7   0    5.30    1.90
  -2   7   0    4.60    1.40
  -2   7   0    3.70    1.50
   3  -7   0   12.30    1.70
  -3  -7   0   12.50    1.60
   3  -7   0   12.30    2.10
  -3  -7   0   11.30    1.50
   3  -7   0   11.00    1.80
  -3  -7   0   10.70    1.80
   3  -7   0   10.30    1.90
  -3  -7   0   13.20    2.10
   3  -7   0   12.30    2.30
   3   7   0   11.60    1.90
  -3   7   0   11.20    1.90
   3   7   0   11.30    1.40
  -3   7   0   17.30    2.10
  -3   7   0   10.00    1.90
  -3   7   0   10.90    2.20
  -3   7   0   14.30    2.00
   3   7   0   12.20    1.90
   3   7   0   12.90    1.90
  -3   7   0    7.40    1.70
  -4  -7   0   -0.50    1.60
   4  -7   0    1.00    1.80
   4  -7   0    1.30    1.60
   4  -7   0    0.40    3.00
   4  -7   0   -1.60    1.60
  -4  -7   0   -1.20    1.00
   4  -7   0   -1.30    2.40
  -4  -7   0    0.80    1.50
  -4  -7   0   -2.30    2.40
  -4   7   0    0.40    1.80
  -4   7   0   -0.10    1.70
   4   7   0    0.90    1.60
  -4   7   0   -4.00    1.90
   4   7   0   -0.70    1.60
   4   7   0    0.80    1.70
  -4   7   0    3.30    1.80
  -4   7   0   -1.10    1.60
  -4   7   0    0.00    1.70
   4   7   0   -1.40    1.20
  -5  -7   0   59.19    2.60
   5  -7   0   56.79    4.20
   5  -7   0   58.89    3.90
   5  -7   0   58.39    4.10
  -5  -7   0   67.29    4.20
   5  -7   0   62.29    4.40
  -5  -7   0   64.09    3.40
   5  -7   0   60.79    3.60
  -5  -7   0   60.29    3.80
  -5   7   0   60.59    3.90
  -5   7   0   62.69    4.50
   5   7   0   66.19    3.50
  -5   7   0   59.69    3.90
   5   7   0   62.49    3.90
   5   7   0   67.59    4.00
  -5   7   0   62.89    4.10
  -5   7   0   58.49    4.00
  -5   7   0   60.49    4.30
   5   7   0   58.09    4.10
  -6  -7   0   35.80    2.30
   6  -7   0   42.80    4.50
  -6  -7   0   38.40    3.40
   6  -7   0   37.30    3.60
   6  -7   0   37.50    3.90
   6  -7   0   46.50    4.40
  -6   7   0   38.70    3.60
  -6   7   0   35.60    3.50
  -6   7   0   37.70    3.80
  -6   7   0   39.60    3.60
   6   7   0   29.10    3.30
   6   7   0   32.70    3.40
   6   7   0   42.70    3.80
  -6   7   0   40.50    3.60
   6   7   0   36.30    3.60
  -6   7   0   35.50    3.70
   7  -7   0   20.70    4.00
  -7  -7   0   13.60    2.70
   7  -7   0    9.20    3.20
  -7  -7   0   14.80    2.90
  -7  -7   0   14.80    1.70
  -7  -7   0   13.90    1.60
   7  -7   0   16.00    3.00
   7   7   0   15.80    3.10
   7   7   0   13.60    2.90
  -7   7   0   10.10    2.80
  -7   7   0   15.10    3.00
   7   7   0   16.20    3.20
  -7   7   0   17.70    3.30
  -7   7   0   15.90    3.30
   7   7   0   17.10    2.90
  -7   7   0   19.80    3.30
  -7   7   0   23.40    3.10
   8  -7   0    2.70    2.90
   8  -7   0   -0.80    2.60
  -8  -7   0    1.00    2.80
   8  -7   0    3.80    3.30
  -8  -7   0    4.30    1.30
  -8  -7   0    4.90    2.80
  -8  -7   0    1.10    2.70
  -8  -7   0    1.80    1.20
   8   7   0    1.50    3.00
  -8   7   0    3.50    2.80
   8   7   0    3.50    2.70
   8   7   0    4.40    2.60
   8   7   0    0.00    3.00
  -8   7   0    2.40    3.00
  -8   7   0    4.40    3.00
  -8   7   0    6.00    2.90
  -8   7   0    5.10    2.70
  -8   7   0    3.70    2.90
   0  -8   0  141.89    4.20
   0  -8   0  140.19    3.50
   0  -8   0  137.09    4.10
   0  -8   0  142.99    4.60
   0   8   0  133.39    4.10
   0   8   0  140.69    4.20
   0   8   0  141.79    4.00
   0   8   0  143.69    4.60
  -1  -8   0  169.48    4.60
   1  -8   0  167.78    4.70
   1  -8   0  174.78    5.50
  -1  -8   0  176.38    4.00
  -1  -8   0  167.48    4.70
  -1  -8   0  163.18    4.90
   1  -8   0  168.68    4.70
   1   8   0  167.98    4.60
  -1   8   0  166.28    4.60
  -1   8   0  172.58    5.50
   1   8   0  163.08    4.80
   1   8   0  166.38    4.70
   1   8   0  173.18    5.00
  -1   8   0  170.68    4.60
  -1   8   0  174.38    4.70
   2  -8   0  664.13   13.00
   2  -8   0  671.53   14.10
   2  -8   0  657.53   13.30
  -2  -8   0  675.83   13.20
  -2  -8   0  678.63   13.30
  -2  -8   0  658.23   13.10
  -2  -8   0  665.93   12.50
   2  -8   0  662.23   13.20
  -2   8   0  684.23   13.10
  -2   8   0  665.23   13.10
  -2   8   0  668.13   13.10
   2   8   0  648.14   13.00
   2   8   0  663.63   13.10
   2   8   0  646.54   13.20
  -2   8   0  659.83   13.30
   2   8   0  660.23   13.20
  -2   8   0  670.83   14.10
  -2   8   0  639.64   13.20
   3  -8   0    7.90    2.50
  -3  -8   0    6.20    3.00
  -3  -8   0    5.20    1.70
   3  -8   0    3.90    1.70
   3  -8   0    2.10    1.70
   3  -8   0   10.20    1.90
  -3  -8   0    5.40    1.40
  -3  -8   0    4.20    1.40
   3   8   0    6.90    1.70
  -3   8   0    4.20    1.80
   3   8   0    5.50    1.80
  -3   8   0    6.60    2.10
  -3   8   0    7.80    1.80
  -3   8   0    5.80    1.80
   3   8   0    6.20    1.00
   3   8   0    3.80    1.70
  -3   8   0    4.90    1.80
  -3   8   0    2.30    1.70
  -4  -8   0   10.30    2.10
   4  -8   0   13.70    2.40
  -4  -8   0   12.60    1.90
   4  -8   0   16.00    2.80
  -4  -8   0    8.80    1.90
   4  -8   0   16.20    2.50
  -4  -8   0   14.10    1.60
   4  -8   0   14.40    2.10
   4  -8   0   14.40    2.30
  -4   8   0    9.60    2.20
   4   8   0   12.10    2.30
  -4   8   0   13.50    2.40
  -4   8   0   15.50    2.40
  -4   8   0   13.10    2.30
   4   8   0   12.20    2.10
  -4   8   0   13.10    2.60
   4   8   0   10.20    2.00
   4   8   0   13.40    1.60
  -4   8   0   14.70    2.40
   5  -8   0    3.80    2.40
   5  -8   0    4.50    2.80
   5  -8   0    4.70    2.30
  -5  -8   0    4.10    1.30
  -5  -8   0    1.10    1.90
   5  -8   0    5.50    2.20
  -5  -8   0    4.10    2.30
  -5  -8   0    6.10    2.00
   5  -8   0    4.30    2.10
  -5   8   0    6.80    2.40
   5   8   0    4.60    2.30
   5   8   0    3.20    2.20
  -5   8   0    1.80    2.20
  -5   8   0    6.10    2.40
  -5   8   0    3.50    2.40
  -5   8   0    8.60    2.60
  -5   8   0    1.70    2.70
   5   8   0    5.50    2.30
   5   8   0    5.80    1.80
   6  -8   0    2.60    2.40
   6  -8   0    4.50    2.50
  -6  -8   0    1.30    1.30
  -6  -8   0    2.90    2.00
   6  -8   0   -1.10    2.10
   6  -8   0    5.60    3.10
   6   8   0    1.30    1.80
  -6   8   0    4.00    2.50
  -6   8   0    4.10    2.40
  -6   8   0    5.50    2.80
  -6   8   0    3.10    2.60
  -6   8   0    1.20    2.60
   6   8   0   -1.60    2.40
  -6   8   0    3.40    2.50
   6   8   0    4.90    2.30
   6   8   0   -1.60    2.30
  -7  -8   0   -2.80    2.50
   7  -8   0   -2.20    2.20
  -7  -8   0   -1.00    2.20
  -7  -8   0    1.30    1.20
   7  -8   0    1.10    3.50
  -7  -8   0   -1.90    2.40
   7  -8   0    6.50    3.00
   7  -8   0   -0.30    4.80
   7  -8   0   -0.90    2.40
  -7   8   0    1.70    2.60
   7   8   0   -0.10    2.10
   7   8   0    0.80    2.60
   7   8   0    4.40    2.70
  -7   8   0   -0.80    3.80
  -7   8   0   -0.80    2.60
  -7   8   0    1.30    2.60
  -7   8   0    2.20    2.50
   7   8   0   -0.70    2.60
  -7   8   0    9.30    2.90
  -8  -8   0    1.10    2.90
  -8  -8   0    5.20    1.20
   8  -8   0    4.00    3.00
  -8  -8   0    4.80    3.10
   8  -8   0    1.70    3.10
  -8  -8   0    4.80    1.50
   8  -8   0   -2.10    2.50
   8   8   0    5.60    4.90
  -8   8   0    1.50    4.40
   8   8   0    4.90    3.10
  -8   8   0    4.40    2.90
  -8   8   0    2.80    2.70
  -8   8   0    6.90    3.20
  -8   8   0    7.20    3.20
   8   8   0    4.90    2.50
   8   8   0    2.40    3.20
   0  -9   0   -1.20    1.20
   0  -9   0    0.00    1.30
   0  -9   0    1.10    1.70
   0   9   0    0.70    1.60
   0   9   0   -1.80    1.40
   0   9   0    0.10    1.40
  -1  -9   0   99.39    4.00
   1  -9   0   98.59    3.80
  -1  -9   0  109.89    3.80
  -1  -9   0   97.29    2.90
  -1  -9   0  108.09    3.70
   1  -9   0   98.39    3.70
   1  -9   0  100.89    4.50
  -1   9   0   96.09    3.60
  -1   9   0  106.99    4.40
  -1   9   0   99.59    3.70
   1   9   0   99.59    4.30
   1   9   0  102.09    4.00
   1   9   0  100.29    3.70
   1   9   0   96.29    3.50
  -1   9   0   96.99    3.70
  -1   9   0  101.99    3.60
  -2  -9   0   86.39    3.70
   2  -9   0   95.19    3.40
   2  -9   0   92.39    3.80
  -2  -9   0   91.19    3.80
  -2  -9   0   92.29    3.70
   2  -9   0   94.29    3.80
   2  -9   0   93.59    4.60
  -2  -9   0   90.39    3.00
   2   9   0   85.19    3.50
   2   9   0   93.09    3.70
  -2   9   0   94.19    3.40
  -2   9   0   90.89    3.60
  -2   9   0   89.49    4.30
  -2   9   0   83.79    3.70
  -2   9   0   87.89    3.60
  -2   9   0   83.69    3.80
   2   9   0   88.29    3.70
   2   9   0   90.79    3.70
   3  -9   0    2.20    1.60
   3  -9   0    2.00    1.90
  -3  -9   0    0.80    1.60
   3  -9   0   -2.00    1.60
  -3  -9   0   -1.00    1.40
  -3  -9   0    2.60    1.40
   3  -9   0    1.00    2.00
  -3  -9   0    0.50    1.70
  -3   9   0   -1.70    1.70
  -3   9   0   -1.80    1.60
  -3   9   0    3.10    2.20
  -3   9   0    3.90    1.60
   3   9   0    2.90    1.70
  -3   9   0    1.40    1.80
  -3   9   0   -1.10    1.60
   3   9   0    1.30    1.80
   3   9   0   -0.10    1.60
   4  -9   0  171.88    6.50
  -4  -9   0  173.08    5.00
   4  -9   0  174.38    6.00
  -4  -9   0  177.68    5.90
   4  -9   0  171.88    6.00
   4  -9   0  161.78    5.80
  -4  -9   0  178.68    4.90
  -4  -9   0  177.88    5.70
  -4   9   0  192.58    6.60
   4   9   0  175.78    5.60
  -4   9   0  180.38    7.20
   4   9   0  175.58    4.50
   4   9   0  179.18    5.80
  -4   9   0  167.78    5.70
   4   9   0  179.18    5.90
  -4   9   0  170.38    5.60
  -4   9   0  178.88    6.00
  -4   9   0  170.88    5.90
  -5  -9   0   23.50    2.40
  -5  -9   0   22.20    3.00
   5  -9   0   26.50    3.20
  -5  -9   0   20.50    2.40
   5  -9   0   23.30    3.10
   5  -9   0   21.30    2.60
  -5  -9   0   21.80    2.80
   5  -9   0   23.20    3.10
   5   9   0   26.00    3.10
  -5   9   0   25.60    3.10
  -5   9   0   25.20    3.50
  -5   9   0   24.50    3.10
  -5   9   0   29.70    3.20
   5   9   0   24.30    2.20
   5   9   0   24.40    3.00
   5   9   0   24.30    3.40
  -5   9   0   19.80    2.70
  -5   9   0   23.10    3.00
   6  -9   0   29.00    3.10
  -6  -9   0   29.60    2.90
  -6  -9   0   27.20    3.30
   6  -9   0   34.20    3.70
  -6  -9   0   28.60    2.40
   6  -9   0   25.10    3.40
   6  -9   0   33.70    3.80
  -6  -9   0   23.70    3.80
   6  -9   0   33.10    4.20
  -6   9   0   32.10    3.80
  -6   9   0   30.70    3.50
  -6   9   0   33.70    3.60
  -6   9   0   31.90    4.00
   6   9   0   28.00    3.30
   6   9   0   30.90    3.40
  -6   9   0   24.30    5.70
   6   9   0   33.70    3.90
  -6   9   0   34.20    3.70
   6   9   0   27.20    2.70
  -7  -9   0   -1.50    2.60
   7  -9   0    1.40    2.30
   7  -9   0    4.60    3.40
   7  -9   0    1.20    2.90
   7  -9   0    0.00    3.30
  -7  -9   0    0.50    1.10
  -7  -9   0    0.90    2.10
   7  -9   0   -0.50    2.40
  -7  -9   0   -2.20    2.30
   7   9   0   -1.90    2.60
  -7   9   0    0.00    2.50
  -7   9   0    0.20    2.50
   7   9   0    0.60    2.80
  -7   9   0   -3.70    2.40
   7   9   0    0.80    2.70
  -7   9   0   -0.80    2.60
  -7   9   0    3.60    2.70
  -7   9   0   -1.20    2.60
   7   9   0   -1.40    1.90
  -8  -9   0   -1.60    2.60
  -8  -9   0    5.40    3.10
   8  -9   0   -1.70    2.80
   8  -9   0    0.10    2.60
  -8  -9   0   -0.20    0.80
  -8   9   0    2.40    3.20
   8   9   0   -5.70    2.80
  -8   9   0   -1.40    2.80
   8   9   0   -2.70    2.20
   8   9   0    5.30    3.20
  -8   9   0   -0.70    2.90
  -8   9   0    5.40    2.90
   8   9   0   -1.00    3.00
   0 -10   0  469.15   10.10
   0 -10   0  468.75   10.10
   0 -10   0  488.75   10.90
   0  10   0  462.25   10.70
   0  10   0  462.05   10.00
   0  10   0  479.25   10.00
   0  10   0  465.55   10.10
   1 -10   0   87.49    3.70
  -1 -10   0   93.49    4.10
   1 -10   0   89.89    4.50
   1 -10   0   89.69    3.70
  -1 -10   0   88.19    3.80
   1 -10   0   85.29    3.80
  -1 -10   0   91.89    3.70
  -1 -10   0   86.49    2.80
  -1  10   0   88.09    3.80
  -1  10   0   85.89    3.70
  -1  10   0   87.29    3.70
  -1  10   0   97.99    4.50
   1  10   0   82.19    3.70
   1  10   0   86.49    3.70
  -1  10   0   87.59    3.60
   1  10   0   95.59    4.10
   1  10   0   91.79    3.80
  -2 -10   0   59.89    3.40
   2 -10   0   49.20    4.00
   2 -10   0   59.09    3.30
  -2 -10   0   53.09    3.40
  -2 -10   0   55.59    3.90
   2 -10   0   55.69    4.10
  -2 -10   0   62.09    2.50
   2 -10   0   63.79    3.00
  -2  10   0   60.89    4.30
   2  10   0   57.49    3.30
  -2  10   0   56.59    3.20
  -2  10   0   59.09    3.40
   2  10   0   60.39    3.40
   2  10   0   57.89    3.40
  -2  10   0   63.49    3.50
   2  10   0   59.99    3.40
  -2  10   0   62.49    3.30
   3 -10   0    1.30    1.60
  -3 -10   0   -0.30    1.60
   3 -10   0   -0.90    1.90
  -3 -10   0    2.60    1.50
  -3 -10   0    1.50    1.70
   3 -10   0    1.40    2.40
  -3 -10   0    0.10    1.90
   3 -10   0   -0.40    1.60
  -3  10   0   -0.10    1.90
   3  10   0   -0.60    1.80
   3  10   0    2.60    1.90
  -3  10   0    1.40    1.80
   3  10   0    3.10    1.90
  -3  10   0   -0.30    1.80
   3  10   0   -0.80    1.60
  -3  10   0    0.30    1.90
  -3  10   0    2.60    1.60
   4 -10   0   -1.80    1.80
  -4 -10   0   -1.70    1.90
  -4 -10   0    1.50    1.60
  -4 -10   0   -1.10    1.40
   4 -10   0   -2.20    2.10
  -4 -10   0    0.00    1.80
   4 -10   0    0.20    2.00
  -4  10   0    3.00    2.50
   4  10   0    0.50    2.10
  -4  10   0   -1.30    1.70
  -4  10   0    0.60    2.10
   4  10   0    0.30    1.90
  -4  10   0   -0.50    2.10
  -4  10   0   -2.70    1.90
   4  10   0    0.30    1.80
  -4  10   0   -4.90    2.00
   5 -10   0  119.99    5.50
  -5 -10   0  105.39    4.20
  -5 -10   0  107.69    3.90
   5 -10   0  107.69    5.30
  -5 -10   0  106.99    5.20
   5  10   0  109.69    3.80
   5  10   0  106.89    5.10
  -5  10   0   96.59    5.00
  -5  10   0  103.19    5.30
   5  10   0  104.89    5.30
  -5  10   0  107.89    5.10
  -5  10   0  118.09    5.40
  -5  10   0  117.29    6.00
   5  10   0  110.59    5.00
  -5  10   0  120.09    5.40
  -6 -10   0    0.30    1.90
  -6 -10   0   -0.30    2.40
   6 -10   0    1.10    3.30
   6 -10   0    0.00    2.10
  -6 -10   0    0.40    1.30
   6 -10   0    1.40    2.80
   6 -10   0   -0.20    2.00
   6 -10   0   -0.90    2.40
  -6  10   0   -2.00    2.10
  -6  10   0    1.50    2.40
   6  10   0   -1.80    2.50
  -6  10   0    4.80    2.70
   6  10   0    2.80    2.30
   6  10   0    0.10    1.60
  -6  10   0    1.20    2.70
  -6  10   0    1.60    2.30
   6  10   0    1.70    2.60
  -6  10   0    6.00    3.50
  -7 -10   0    3.20    3.80
   7 -10   0    2.60    2.50
  -7 -10   0    3.20    1.10
   7 -10   0    1.00    3.40
   7 -10   0   10.30    4.90
  -7 -10   0    6.00    2.30
   7 -10   0    1.50    2.80
  -7  10   0   -2.70    2.50
  -7  10   0   -1.90    3.30
  -7  10   0   -1.00    2.70
  -7  10   0    6.60    3.10
   7  10   0    1.40    2.80
  -7  10   0    5.70    2.60
  -7  10   0    2.60    2.70
   7  10   0    1.70    2.70
   7  10   0    0.40    2.70
   0 -11   0    1.20    1.50
   0 -11   0    1.50    1.70
   0 -11   0   -0.70    2.40
   0  11   0   -1.30    1.70
   0  11   0   -1.40    1.60
   0  11   0   -1.60    1.50
   0  11   0   -0.90    2.00
  -1 -11   0   38.20    3.20
  -1 -11   0   37.30    3.50
   1 -11   0   35.60    3.10
  -1 -11   0   41.00    3.00
   1 -11   0   40.20    3.00
   1 -11   0   36.90    1.80
   1 -11   0   41.30    3.90
  -1  11   0   40.30    4.00
   1  11   0   39.10    3.10
  -1  11   0   42.80    3.10
   1  11   0   37.30    3.40
  -1  11   0   39.80    3.10
  -1  11   0   38.70    3.10
  -1  11   0   40.70    3.00
   1  11   0   41.20    3.20
   1  11   0   36.60    3.20
  -2 -11   0  146.39    3.90
  -2 -11   0  145.79    5.00
  -2 -11   0  143.39    5.20
   2 -11   0  154.48    4.50
   2 -11   0  152.78    6.20
   2 -11   0  143.49    5.10
  -2 -11   0  152.58    5.50
   2 -11   0  161.18    5.50
   2  11   0  155.08    5.20
  -2  11   0  149.49    5.00
  -2  11   0  154.88    5.20
  -2  11   0  147.29    5.10
   2  11   0  148.89    5.00
  -2  11   0  152.58    5.20
   2  11   0  156.68    5.20
   2  11   0  154.48    5.30
   3 -11   0    2.30    1.90
  -3 -11   0    6.00    1.50
  -3 -11   0    5.50    2.00
  -3 -11   0    3.00    1.80
  -3 -11   0    3.30    2.10
   3 -11   0   10.40    2.90
   3 -11   0    3.10    2.10
   3 -11   0    4.70    1.80
  -3  11   0    3.60    2.00
   3  11   0    4.00    1.90
  -3  11   0    9.20    2.30
  -3  11   0    5.10    2.60
   3  11   0    5.30    2.20
  -3  11   0    2.00    1.90
  -3  11   0    6.90    2.20
   3  11   0    8.30    2.10
   3  11   0    4.60    2.00
  -4 -11   0   96.29    3.70
  -4 -11   0   91.39    4.80
  -4 -11   0  106.09    4.10
   4 -11   0   95.59    4.80
   4 -11   0   97.39    4.80
  -4  11   0   92.59    4.90
  -4  11   0  105.59    4.80
   4  11   0   93.79    4.70
  -4  11   0   96.59    4.80
   4  11   0   95.99    4.90
  -4  11   0   98.59    4.70
  -4  11   0   98.49    5.60
   4  11   0  112.69    7.00
   5 -11   0    1.80    2.40
   5 -11   0    1.80    2.20
  -5 -11   0    4.60    1.90
   5 -11   0    2.70    2.20
  -5 -11   0    0.00    2.40
  -5 -11   0    3.70    1.60
  -5 -11   0    6.10    2.40
  -5  11   0    5.60    2.60
  -5  11   0    7.70    2.90
   5  11   0    0.70    2.00
  -5  11   0    3.10    2.40
   5  11   0    1.20    2.40
  -5  11   0    4.30    2.30
   5  11   0    3.50    1.30
  -5  11   0    1.60    2.80
  -5  11   0    4.50    2.50
   5  11   0    5.70    2.50
  -6 -11   0   72.69    5.30
   6 -11   0   77.09    5.40
  -6 -11   0   78.59    3.20
  -6 -11   0   79.99    4.00
  -6 -11   0   79.09    5.10
   6 -11   0   73.09    5.20
   6 -11   0   78.49    6.50
  -6  11   0   76.59    5.10
  -6  11   0   68.59    7.50
   6  11   0   79.79    5.10
  -6  11   0   92.29    5.90
   6  11   0   80.39    5.40
  -6  11   0   78.49    5.40
   6  11   0   71.29    4.90
  -6  11   0   81.69    5.00
   6  11   0   74.39    3.60
  -7 -11   0    3.80    1.70
  -7 -11   0    1.60    2.20
   7 -11   0    3.20    3.00
   7 -11   0    1.40    2.70
   7  11   0    1.40    3.00
  -7  11   0    0.60    2.80
  -7  11   0   -7.30    2.70
   7  11   0    3.20    2.50
   7  11   0   -1.60    1.70
  -7  11   0    1.70    4.20
  -7  11   0   -0.80    2.40
   0 -12   0   18.90    3.00
   0 -12   0   17.00    2.10
   0 -12   0   11.90    2.20
   0  12   0   17.80    2.80
   0  12   0   17.30    2.30
   0  12   0   15.50    2.40
   0  12   0   17.30    2.20
   1 -12   0    9.00    2.40
   1 -12   0    6.10    1.80
   1 -12   0    5.80    2.40
  -1 -12   0    6.50    2.80
   1 -12   0    8.70    0.90
  -1 -12   0    7.60    1.80
  -1 -12   0   11.70    2.10
  -1  12   0    9.40    2.30
  -1  12   0    6.40    2.40
   1  12   0    8.40    2.00
  -1  12   0    7.60    1.90
  -1  12   0   12.50    4.60
   1  12   0   10.20    2.50
   1  12   0    7.60    2.10
   1  12   0    9.00    2.00
  -1  12   0    4.70    2.10
  -2 -12   0   34.70    3.10
   2 -12   0   32.30    2.50
   2 -12   0   28.60    3.70
   2 -12   0   32.20    2.90
  -2 -12   0   47.50    4.10
  -2 -12   0   33.80    1.90
  -2 -12   0   31.20    2.80
   2 -12   0   37.80    3.10
  -2  12   0   34.00    2.90
   2  12   0   31.80    2.90
   2  12   0   34.60    3.50
  -2  12   0   35.90    3.80
  -2  12   0   35.00    3.20
   2  12   0   36.70    3.40
   2  12   0   34.70    3.20
  -2  12   0   31.40    2.80
  -2  12   0   31.70    3.00
  -3 -12   0   12.60    2.50
   3 -12   0    8.90    2.00
  -3 -12   0    9.30    1.50
  -3 -12   0    5.20    2.00
  -3 -12   0   10.20    2.20
   3 -12   0    7.40    2.00
   3 -12   0    4.80    2.20
  -3  12   0    8.80    2.90
  -3  12   0    6.30    2.30
   3  12   0   11.50    2.10
   3  12   0    7.60    2.20
   3  12   0    7.00    2.20
  -3  12   0    5.60    2.30
   3  12   0   11.20    2.70
  -3  12   0    8.50    2.30
  -4 -12   0   11.20    1.80
  -4 -12   0    9.20    1.90
   4 -12   0    9.10    2.30
  -4 -12   0    4.60    2.20
   4 -12   0    9.80    2.50
   4 -12   0    9.60    3.30
  -4  12   0   12.80    3.20
   4  12   0    3.50    2.20
  -4  12   0    7.20    2.60
   4  12   0   10.40    2.50
  -4  12   0    3.30    2.30
   4  12   0    6.60    2.40
  -4  12   0    8.30    2.60
   5 -12   0    9.10    2.80
  -5 -12   0    5.20    1.90
  -5 -12   0    4.40    2.50
   5 -12   0    3.10    3.10
  -5 -12   0    2.00    1.60
   5 -12   0    0.60    2.30
   5 -12   0    1.80    2.30
  -5 -12   0    5.80    2.70
   5  12   0    1.70    2.20
  -5  12   0    1.10    2.40
   5  12   0    4.30    2.60
  -5  12   0    2.30    2.50
  -5  12   0    1.00    2.40
  -5  12   0    5.50    2.80
   5  12   0    6.90    2.50
  -5  12   0    3.20    2.40
   6 -12   0   -1.70    2.60
  -6 -12   0    1.80    1.30
  -6 -12   0   -2.80    2.30
  -6 -12   0   -2.10    2.60
  -6 -12   0    0.90    2.80
   6  12   0    0.60    2.40
   6  12   0    4.10    2.80
   6  12   0   -0.10    1.20
  -6  12   0    0.40    3.00
  -6  12   0    0.10    2.70
  -6  12   0    1.60    2.60
  -6  12   0   -1.30    2.40
  -6  12   0   -4.10    3.80
   6  12   0   -0.40    2.40
   0 -13   0    2.10    2.20
   0 -13   0   -2.80    1.50
   0 -13   0    0.70    2.40
   0  13   0   -1.40    1.70
   0  13   0    1.70    2.50
   0  13   0   -1.40    1.70
   0  13   0    1.10    2.00
  -1 -13   0   42.60    3.40
   1 -13   0   47.70    4.30
  -1 -13   0   50.39    4.10
  -1 -13   0   54.49    5.00
   1 -13   0   45.00    3.50
   1 -13   0   43.80    4.60
  -1  13   0   45.60    4.40
  -1  13   0   36.60    3.50
   1  13   0   40.50    3.60
   1  13   0   43.10    3.40
  -1  13   0   39.40    3.40
   1  13   0   42.10    3.50
   1  13   0   43.60    4.00
  -1  13   0   48.60    3.50
  -1  13   0   44.80    3.50
  -2 -13   0   21.80    2.70
  -2 -13   0   11.60    2.10
  -2 -13   0   18.10    2.70
   2 -13   0   20.40    2.70
   2 -13   0   22.60    2.20
   2  13   0   19.80    2.50
  -2  13   0   15.70    2.40
  -2  13   0   21.70    2.60
  -2  13   0   14.30    3.90
  -2  13   0   20.10    2.80
   2  13   0   15.20    2.60
   2  13   0   19.40    2.50
  -2  13   0   20.90    3.40
   2  13   0   19.30    4.00
   3 -13   0   28.20    3.00
  -3 -13   0   21.20    2.70
   3 -13   0   28.50    3.90
  -3 -13   0   24.10    2.70
  -3 -13   0   27.90    1.80
   3 -13   0   27.60    3.00
  -3  13   0   36.50    4.10
   3  13   0   28.50    3.10
  -3  13   0   27.40    2.90
  -3  13   0   23.00    3.00
   3  13   0   37.10    3.30
  -3  13   0   27.70    3.20
  -3  13   0   26.90    2.90
   3  13   0   33.40    3.10
   3  13   0   24.00    2.70
  -4 -13   0    8.10    2.50
   4 -13   0   11.00    3.60
   4 -13   0    9.30    3.40
  -4 -13   0    9.90    1.50
   4 -13   0   15.30    2.80
  -4 -13   0    6.30    2.00
  -4 -13   0   10.10    2.60
   4  13   0    9.30    2.40
   4  13   0   12.50    2.80
  -4  13   0   10.20    2.70
  -4  13   0   14.80    3.50
  -4  13   0   10.50    2.80
  -4  13   0    8.60    2.60
  -4  13   0    9.30    2.50
   4  13   0   11.00    2.50
  -5 -13   0   12.10    2.70
  -5 -13   0   21.60    3.20
  -5 -13   0   15.10    2.00
   5 -13   0   16.80    3.00
   5 -13   0   13.60    2.90
   5 -13   0   15.40    2.90
  -5 -13   0   18.40    2.20
  -5  13   0   16.60    3.00
  -5  13   0   11.50    2.90
   5  13   0   15.00    2.80
   5  13   0   14.80    2.90
  -5  13   0   13.70    3.00
   0 -14   0    9.00    2.80
   0 -14   0    5.90    2.60
   0  14   0    7.40    2.40
   0  14   0    9.20    2.20
   0  14   0    8.20    2.10
   0  14   0   14.20    2.60
   0  14   0   12.60    2.90
  -1 -14   0   -1.10    2.30
   1 -14   0   -0.60    1.90
  -1 -14   0   -0.70    1.90
   1  14   0    4.60    2.20
  -1  14   0   -0.70    1.80
   1  14   0    0.60    1.90
   1  14   0    1.90    1.90
  -1  14   0   -0.40    2.20
  -1  14   0    1.40    1.90
   1  14   0   -3.00    2.30
  -1  14   0   -0.60    2.10
  -1  14   0   -1.60    2.40
   2 -14   0    0.90    2.00
  -2 -14   0   -0.30    2.10
   2 -14   0    0.00    2.70
   2 -14   0   -2.10    1.00
  -2 -14   0    0.80    1.90
  -2  14   0    1.80    2.20
  -2  14   0    1.90    2.60
   2  14   0   -1.30    1.90
   2  14   0    1.20    2.10
  -2  14   0   -2.90    1.80
   2  14   0    2.30    2.00
  -2  14   0    0.60    2.20
   2  14   0    2.10    2.20
  -2  14   0   -2.00    1.90
   3 -14   0    0.80    1.60
  -3 -14   0    5.00    2.20
  -3 -14   0    2.60    2.10
  -3 -14   0    1.90    2.00
   3 -14   0   -3.30    3.00
   3 -14   0    4.70    2.30
   3  14   0    8.70    2.30
   3  14   0    5.30    2.50
  -3  14   0    2.40    2.80
   3  14   0    2.70    2.10
  -3  14   0    0.20    2.10
   3  14   0    0.70    2.00
  -3  14   0    3.20    2.40
  -3  14   0    0.60    2.10
  -4 -14   0    6.20    2.30
   4 -14   0    7.10    2.40
  -4 -14   0   11.90    2.60
   4 -14   0   10.60    2.60
  -4 -14   0    5.70    2.70
   4  14   0    7.00    2.40
  -4  14   0    8.00    2.80
   4  14   0    9.10    2.40
  -4  14   0   10.30    2.50
  -4  14   0    2.90    2.50
  -4  14   0   11.40    2.70
  -4  14   0    8.20    5.10
   4  14   0   10.50    2.70
   5 -14   0    2.40    2.30
  -5 -14   0    0.90    1.80
  -5 -14   0    1.60    1.20
   5 -14   0    0.10    2.50
  -5 -14   0    2.80    2.50
   5  14   0    3.40    2.40
  -5  14   0   -2.80    2.50
  -5  14   0    4.60    2.70
  -5  14   0   -0.10    2.60
  -5  14   0    1.30    2.50
   5  14   0    1.20    4.00
   5  14   0    5.80    2.70
  -5  14   0    3.00    3.00
   0 -15   0    2.30    2.00
   0 -15   0   -1.90    1.80
   0  15   0   -0.20    2.20
   0  15   0    0.90    1.90
   0  15   0    1.20    2.40
   0  15   0    0.40    2.50
   0  15   0   -1.10    1.90
  -1 -15   0   15.40    2.40
   1 -15   0   13.90    2.40
  -1 -15   0   10.90    2.30
   1 -15   0   15.20    5.20
   1 -15   0   17.60    2.70
   1  15   0    9.80    2.30
   1  15   0   15.70    2.80
  -1  15   0   13.70    2.40
   1  15   0   11.60    2.90
  -1  15   0   16.30    2.50
  -1  15   0   14.50    2.80
  -1  15   0   18.60    3.40
   1  15   0   13.30    2.40
  -1  15   0   10.70    2.70
   2 -15   0   18.60    2.70
   2 -15   0   12.00    2.70
  -2 -15   0   15.30    4.10
   2 -15   0   14.20    3.70
  -2 -15   0   11.20    2.70
  -2 -15   0   16.50    2.60
  -2  15   0   13.60    3.50
  -2  15   0   16.00    2.50
   2  15   0    9.70    2.70
  -2  15   0   13.50    2.70
   2  15   0   13.40    2.70
  -2  15   0   12.70    2.40
   2  15   0   14.20    2.50
   3 -15   0    0.20    1.50
   3 -15   0   -0.40    2.10
  -3 -15   0    1.90    2.10
   3 -15   0    1.70    2.20
  -3 -15   0    1.90    2.00
  -3 -15   0   -0.20    1.90
  -3  15   0    4.10    2.30
   3  15   0   -0.80    2.00
   3  15   0    1.30    2.40
  -3  15   0    1.40    2.20
  -3  15   0   -2.80    2.30
   3  15   0    0.00    2.00
  -3  15   0    0.90    2.50
   3  15   0    0.10    3.80
   0 -16   0   24.90    3.00
   0 -16   0   29.20    4.60
   0 -16   0   27.00    2.90
   0  16   0   28.90    3.40
   0  16   0   31.60    3.90
   0  16   0   27.80    3.00
   0  16   0   25.90    3.30
   0  16   0   24.20    2.80
   1 -16   0   -2.40    1.90
   1 -16   0   -0.90    2.00
  -1 -16   0    2.70    2.00
  -1 -16   0    1.90    2.60
   1 -16   0   -0.40    3.10
  -1 -16   0   -0.20    1.90
  -1  16   0    1.20    2.00
  -1  16   0    5.60    3.00
   1  16   0   -0.10    1.90
   1  16   0    2.70    2.00
  -1  16   0   -3.10    2.30
  -1  16   0    2.60    2.00
  -1  16   0   -3.20    2.20
   1  16   0    1.00    2.40
   1  16   0    1.20    2.50
  -2 -16   0    1.10    1.90
   2 -16   0   -0.40    2.00
  -2 -16   0    2.80    2.20
   2 -16   0    4.40    2.30
  -2  16   0    3.40    2.60
  -2  16   0    0.90    2.10
  -2  16   0    1.00    3.80
  -2  16   0    6.10    2.60
   2  16   0    3.00    2.20
   2  16   0    0.30    2.40
  -2  16   0    0.90    2.20
   2  16   0    0.90    2.30
   2  16   0   -0.50    2.10
   9   0  -1   -4.40    2.90
   9   0  -1   -3.20    2.90
  -9   0   1   -2.50    2.70
  -9   0   1   -3.10    2.30
  -9   0   1    0.70    1.90
  -9   0   1   -2.10    2.50
   9   0  -1    1.50    2.80
   9   0  -1   -2.00    3.00
  -9   0   1    0.80    2.70
   8   0  -1   -2.00    2.40
   8   0  -1    2.20    3.10
  -8   0   1    0.00    1.80
  -8   0   1    1.70    2.80
   8   0  -1    1.10    2.70
  -8   0   1    0.90    2.50
  -8   0   1    5.10    2.80
   8   0  -1    1.80    2.70
   7   0  -1   -1.20    2.40
   7   0  -1    2.20    2.60
  -7   0   1    1.50    2.50
  -7   0   1   -1.30    1.60
   7   0  -1    2.40    2.70
  -7   0   1    1.90    2.40
  -7   0   1    3.70    2.40
  -7   0   1    2.20    2.40
   7   0  -1   10.80    2.60
   6   0  -1    5.30    2.30
  -6   0   1   -0.90    1.90
   6   0  -1    0.10    2.20
  -6   0   1    1.90    2.10
   6   0  -1    1.70    2.20
  -6   0   1    2.10    2.10
   6   0  -1    0.60    2.00
  -6   0   1   -0.60    1.50
  -6   0   1    0.90    2.10
   5   0  -1    2.00    2.00
   5   0  -1    0.40    1.80
  -5   0   1    1.30    1.40
   5   0  -1    1.80    1.80
  -5   0   1    1.10    1.60
   5   0  -1    1.90    1.80
  -5   0   1   -1.10    1.70
  -5   0   1   -2.40    1.70
  -5   0   1   -1.70    1.70
   4   0  -1   -0.10    1.70
  -4   0   1    0.40    1.60
  -4   0   1   -0.70    1.10
  -4   0   1   -2.80    1.60
   4   0  -1   -0.40    1.60
   4   0  -1   -0.50    1.60
  -4   0   1   -1.50    1.40
  -4   0   1   -1.20    1.50
   4   0  -1   -0.10    1.60
  -3   0   1    0.40    1.40
  -3   0   1   -1.30    1.40
   3   0  -1   -1.50    1.50
  -3   0   1    1.10    1.60
  -3   0   1    0.90    1.10
   3   0  -1   -1.10    1.40
  -3   0   1    0.70    1.70
   3   0  -1    0.20    1.50
   2   0  -1   -0.40    0.90
  -2   0   1    1.50    1.10
  -2   0   1    0.70    1.20
  -2   0   1   -0.30    1.50
   2   0  -1    2.50    1.30
   2   0  -1    2.40    1.40
  -2   0   1    0.70    1.20
  -2   0   1    0.10    0.90
   2   0  -1    0.90    1.30
   2   0  -1    2.70    1.40
   1   0  -1    0.20    0.60
  -1   0   1    0.90    0.80
  -1   0   1    0.40    0.50
  -1   0   1    0.20    0.60
   1   0  -1   -0.50    0.50
   1   0  -1    0.00    0.60
   1   0  -1   -0.30    0.60
   1   0  -1    0.00    0.60
  -1   0   1    1.50    0.70
  -1   0  -1    0.00    0.50
   1   0   1    0.10    0.50
   1   0   1    0.10    0.70
   1   0   1    0.30    0.50
  -1   0  -1    1.30    0.80
  -1   0  -1   -0.50    0.50
  -1   0  -1   -0.20    0.70
   1   0   1    0.70    0.70
   2   0   1   -1.00    1.20
  -2   0  -1    2.90    1.40
   2   0   1   -0.30    1.40
   2   0   1    1.90    1.30
  -2   0  -1    0.50    2.10
   2   0   1    2.10    1.30
  -2   0  -1   -0.50    1.20
  -3   0  -1   -2.20    1.20
   3   0   1   -0.50    1.40
   3   0   1   -2.40    1.20
  -3   0  -1   -0.50    1.20
  -3   0  -1   -0.60    1.40
  -3   0  -1   -0.60    1.50
   3   0   1   -0.80    1.70
   3   0   1    0.70    1.40
  -3   0  -1   -1.20    1.30
  -4   0  -1   -2.90    1.30
   4   0   1    0.30    1.60
   4   0   1    0.60    1.70
  -4   0  -1    0.30    1.60
  -4   0  -1   -2.10    1.30
  -4   0  -1    0.70    1.70
   4   0   1   -1.30    1.60
  -4   0  -1   -1.60    1.60
   4   0   1   -0.30    1.70
   5   0   1    0.40    1.70
   5   0   1   -1.40    1.80
   5   0   1   -2.80    1.80
  -5   0  -1   -1.00    1.60
  -5   0  -1   -1.10    1.30
  -5   0  -1   -2.00    1.70
  -5   0  -1   -0.80    1.70
  -5   0  -1   -4.20    1.70
   5   0   1    1.10    1.90
   6   0   1    1.60    3.10
  -6   0  -1    0.50    2.10
   6   0   1    1.00    2.20
   6   0   1   -2.00    1.90
   6   0   1   -4.50    1.90
  -6   0  -1   -1.70    1.60
  -6   0  -1    0.10    1.50
  -6   0  -1   -2.50    2.00
   7   0   1   -2.00    2.20
  -7   0  -1   -1.80    1.70
  -7   0  -1   -3.20    2.20
   7   0   1    0.40    3.00
  -7   0  -1    0.70    2.50
   7   0   1    1.90    2.60
  -7   0  -1   -1.50    2.20
   7   0   1   -0.30    2.40
  -7   0  -1    3.30    2.40
   8   0   1   -4.00    2.40
  -8   0  -1   -0.40    2.50
  -8   0  -1   -1.90    2.50
   8   0   1    0.80    2.60
  -8   0  -1   -0.90    1.90
   8   0   1    0.70    2.80
  -8   0  -1    2.10    2.60
  -8   0  -1   -0.40    2.60
   8   0   1    1.10    2.50
  -9   0  -1    0.00    2.80
   9   0   1   -3.00    2.90
   9   0   1   -1.30    2.80
  -9   0  -1   -1.30    2.00
  -9   0  -1    1.70    2.70
   9   0   1   -1.70    3.00
  -9   0  -1    0.10    2.80
  -9   0  -1    2.00    2.90
   9   0   1    4.30    2.80
   9  -1  -1    2.50    2.70
   9  -1  -1    3.40    2.80
   9  -1  -1   -0.10    3.10
   9  -1  -1    1.80    3.10
  -9  -1   1    3.90    2.90
  -9  -1   1    1.80    1.90
  -9  -1   1   -1.60    2.60
  -9  -1   1   -0.50    2.80
  -9  -1   1    4.40    2.60
   9   1  -1   -2.20    2.80
  -9   1   1    2.00    2.80
  -9   1   1    5.50    3.30
   9   1  -1   -0.20    2.80
   9   1  -1    0.20    3.00
   9   1  -1    2.10    3.30
  -9   1   1    2.50    2.10
  -9   1   1    1.40    2.80
  -9   1   1    0.60    3.00
  -8  -1   1    1.10    1.70
   8  -1  -1   -0.30    3.00
  -8  -1   1    5.10    2.80
   8  -1  -1    0.90    2.90
  -8  -1   1    1.70    2.60
  -8  -1   1    0.80    2.60
   8  -1  -1    4.50    2.80
   8  -1  -1   -3.20    2.50
  -8   1   1   -0.10    2.60
  -8   1   1    1.20    2.50
   8   1  -1    2.80    2.80
   8   1  -1    2.70    3.10
   8   1  -1    0.10    2.70
   8   1  -1   -2.70    2.50
  -8   1   1    0.70    2.00
  -8   1   1   -1.10    2.60
  -8   1   1    3.90    2.70
   7  -1  -1    1.00    3.00
  -7  -1   1   -1.80    2.30
  -7  -1   1    0.80    1.60
   7  -1  -1    1.20    2.60
  -7  -1   1    1.70    2.60
  -7  -1   1    2.10    2.50
  -7  -1   1    2.80    2.10
   7  -1  -1   -0.80    2.50
   7  -1  -1    1.40    2.40
  -7   1   1    1.50    1.90
  -7   1   1    2.70    2.40
  -7   1   1    1.60    2.50
   7   1  -1    3.00    2.70
   7   1  -1   -0.20    2.30
   7   1  -1   -0.50    2.50
  -7   1   1    0.90    3.00
  -7   1   1   -2.20    2.00
   7   1  -1   -3.80    2.40
   6  -1  -1  155.88    5.60
  -6  -1   1  152.88    5.80
  -6  -1   1  148.39    5.60
   6  -1  -1  154.88    5.90
  -6  -1   1  142.89    5.20
  -6  -1   1  141.79    4.60
  -6  -1   1  156.98    6.00
   6  -1  -1  159.38    5.90
   6  -1  -1  152.28    8.70
  -6   1   1  154.88    5.10
   6   1  -1  153.38    6.00
  -6   1   1  173.58    5.90
   6   1  -1  153.98    5.90
  -6   1   1  162.08    6.10
  -6   1   1  153.48    5.00
   6   1  -1  150.88    5.30
   6   1  -1  149.29    5.80
  -6   1   1  138.39    8.40
   5  -1  -1   34.00    2.80
   5  -1  -1   38.70    3.40
  -5  -1   1   33.00    2.90
  -5  -1   1   35.60    2.40
  -5  -1   1   37.40    3.40
  -5  -1   1   35.00    3.20
  -5  -1   1   36.00    3.30
   5  -1  -1   35.80    3.40
   5   1  -1   35.00    2.80
   5   1  -1   41.80    3.30
   5   1  -1   35.10    3.30
  -5   1   1   38.30    2.70
   5   1  -1   40.30    3.40
  -5   1   1   37.30    3.50
  -5   1   1   39.40    3.30
  -5   1   1   37.00    3.30
  -5   1   1   34.10    2.70
   4  -1  -1  496.75    9.90
   4  -1  -1  464.55   10.50
  -4  -1   1  485.15   10.30
  -4  -1   1  475.05    9.50
  -4  -1   1  486.65   10.00
   4  -1  -1  489.25   10.40
  -4  -1   1  500.95   10.40
  -4  -1   1  483.15   10.50
   4  -1  -1  486.75   10.10
   4  -1  -1  483.45   10.40
   4   1  -1  477.35   10.50
   4   1  -1  484.25   10.30
  -4   1   1  484.25   10.40
   4   1  -1  482.65   10.10
  -4   1   1  493.45    9.90
   4   1  -1  475.45   10.30
  -4   1   1  477.85   10.20
  -4   1   1  474.95   10.60
  -4   1   1  472.85   10.00
   3  -1  -1  379.96    7.90
  -3  -1   1  395.76    8.20
  -3  -1   1  379.86    7.90
  -3  -1   1  384.76    7.50
  -3  -1   1  378.26    8.10
   3  -1  -1  380.26    8.40
   3  -1  -1  386.56    8.00
   3  -1  -1  379.56    8.20
  -3  -1   1  385.96    8.30
   3  -1  -1  406.26    8.50
   3   1  -1  377.26    7.90
  -3   1   1  394.06    8.50
   3   1  -1  379.16    8.10
   3   1  -1  384.26    8.20
  -3   1   1  380.96    8.00
  -3   1   1  401.06    8.00
  -3   1   1  393.46    8.30
   3   1  -1  382.06    8.30
  -3   1   1  381.76    8.20
   2  -1  -1 7583.34  164.98
   2   1  -1 7806.32  163.68
   2   1  -1 8317.77  165.68
  -2   1   1 7968.80  165.98
  -1  -1   1   -0.40    0.40
   1  -1  -1    0.30    0.50
  -1  -1   1   -0.10    0.40
  -1   1   1   -0.50    0.60
   1  -1   1    0.20    0.50
  -1  -1  -1    0.70    0.50
   1  -1   1    0.20    0.60
  -2  -1  -1 1402.26   25.20
  -2  -1  -1 1434.46   25.10
   2  -1   1 1425.56   25.40
   2  -1   1 1448.76   25.10
   2   1   1 1359.06   25.40
   2   1   1 1429.66   25.10
   2   1   1 1385.66   25.70
   2   1   1 1428.66   25.20
  -2   1  -1 1448.36   25.10
  -2   1  -1 1434.86   25.40
  -2   1  -1 1437.66   25.20
  -3  -1  -1  109.89    3.40
   3  -1   1  116.99    3.90
   3  -1   1  112.69    3.80
   3  -1   1  118.89    3.50
  -3  -1  -1  115.99    3.90
  -3  -1  -1  118.29    3.70
   3   1   1  113.29    3.50
  -3   1  -1  117.19    3.80
  -3   1  -1  117.39    3.70
  -3   1  -1  118.19    3.90
   3   1   1  117.79    3.90
  -3   1  -1  113.29    3.70
   3   1   1  109.99    3.70
  -3   1  -1  114.29    3.60
   3   1   1  115.49    3.80
   4  -1   1    4.40    1.80
  -4  -1  -1    2.00    1.60
   4  -1   1   -2.70    1.50
  -4  -1  -1   -1.80    1.40
   4  -1   1   -1.40    1.50
   4  -1   1    0.10    1.50
  -4  -1  -1    2.00    1.60
  -4  -1  -1   -1.60    1.50
   4   1   1   -1.90    1.60
  -4   1  -1    1.00    1.40
  -4   1  -1    1.80    1.70
   4   1   1    0.10    1.60
   4   1   1    2.00    1.70
  -4   1  -1   -1.20    1.40
   4   1   1    0.20    1.60
  -4   1  -1    0.90    1.60
  -4   1  -1   -0.70    1.50
  -5  -1  -1   25.40    2.60
  -5  -1  -1   23.10    2.30
   5  -1   1   24.30    2.80
   5  -1   1   18.30    2.40
  -5  -1  -1   26.90    2.40
  -5  -1  -1   25.40    2.50
   5  -1   1   24.50    2.60
  -5  -1  -1   26.70    2.70
   5  -1   1   24.80    2.60
   5   1   1   28.40    2.80
   5   1   1   20.90    2.40
   5   1   1   21.00    2.50
   5   1   1   21.50    2.60
  -5   1  -1   19.80    2.20
  -5   1  -1   28.20    3.00
  -5   1  -1   25.10    2.30
  -5   1  -1   19.30    2.30
  -5   1  -1   23.90    2.70
   6  -1   1   10.30    2.50
  -6  -1  -1    6.20    2.20
   6  -1   1    7.30    2.30
  -6  -1  -1    6.60    2.30
  -6  -1  -1    7.80    1.70
  -6  -1  -1    4.90    2.20
   6  -1   1   10.90    2.60
  -6  -1  -1    5.20    2.20
   6  -1   1    9.20    2.50
  -6   1  -1    8.40    2.10
  -6   1  -1    7.50    2.40
  -6   1  -1    7.50    2.30
   6   1   1    6.80    2.60
   6   1   1   10.90    2.60
  -6   1  -1    5.40    1.90
   6   1   1    7.70    2.40
  -6   1  -1    7.90    2.40
   6   1   1    5.60    2.40
   7  -1   1   -0.10    2.20
  -7  -1  -1    3.60    2.50
   7  -1   1    3.20    2.70
   7  -1   1    4.00    2.70
  -7  -1  -1   -0.30    1.70
  -7  -1  -1    4.20    4.60
  -7  -1  -1   -4.00    2.30
   7  -1   1    3.30    3.80
  -7  -1  -1    2.50    2.50
   7   1   1    2.70    2.60
  -7   1  -1    2.70    1.90
   7   1   1   -0.50    2.50
   7   1   1    2.30    2.50
   7   1   1   -1.80    2.50
  -7   1  -1    4.90    2.40
  -7   1  -1    2.50    2.50
  -7   1  -1   -0.30    2.50
  -8  -1  -1   15.40    3.50
  -8  -1  -1   13.10    3.10
  -8  -1  -1   19.20    3.70
   8  -1   1   10.90    3.20
  -8  -1  -1   12.90    2.40
   8  -1   1   14.70    3.30
  -8  -1  -1   13.20    3.10
   8  -1   1    5.20    3.00
   8  -1   1   15.10    3.40
   8   1   1   11.10    2.90
  -8   1  -1   14.10    3.10
  -8   1  -1   19.60    3.60
  -8   1  -1   13.60    3.20
   8   1   1   10.80    3.10
   8   1   1   13.70    3.40
  -8   1  -1   10.30    2.40
   8   1   1    9.00    3.00
  -9  -1  -1   -0.10    1.90
   9  -1   1    0.60    3.10
   9  -1   1    0.00    2.80
   9  -1   1   -3.80    2.50
   9  -1   1    0.90    3.20
  -9  -1  -1    3.90    2.90
  -9  -1  -1    5.80    3.20
  -9  -1  -1   -1.20    2.70
  -9  -1  -1    6.40    2.80
   9   1   1   -1.20    2.90
  -9   1  -1    4.80    3.10
  -9   1  -1    4.10    3.00
  -9   1  -1   -0.10    2.80
   9   1   1   -1.60    3.00
  -9   1  -1   -0.40    3.00
   9   1   1   -1.50    2.70
  -9   1  -1    1.80    2.30
   9   1   1    3.20    3.00
  -9  -2   1    5.40    1.90
   9  -2  -1    6.80    4.70
   9  -2  -1    3.80    2.80
  -9  -2   1    3.40    3.20
  -9  -2   1    5.80    3.20
   9  -2  -1   10.50    3.60
  -9  -2   1    6.40    2.90
   9  -2  -1    5.40    2.90
  -9   2   1    1.60    3.00
  -9   2   1    4.30    3.10
   9   2  -1    1.20    3.30
  -9   2   1    4.10    3.10
  -9   2   1    4.70    2.40
   9   2  -1    6.60    3.20
  -9   2   1    5.50    3.20
   9   2  -1    4.50    3.30
  -8  -2   1   39.10    3.20
   8  -2  -1   51.39    4.70
  -8  -2   1   45.40    4.40
  -8  -2   1   38.60    4.00
   8  -2  -1   40.20    4.10
   8  -2  -1   42.90    4.10
  -8  -2   1   34.60    3.90
   8   2  -1   45.90    4.20
   8   2  -1   40.70    4.20
  -8   2   1   32.50    4.00
  -8   2   1   42.20    3.90
  -8   2   1   44.10    4.30
  -8   2   1   37.30    4.00
   8   2  -1   47.10    4.50
   8   2  -1   36.00    4.20
  -7  -2   1   15.10    2.00
  -7  -2   1   15.30    3.00
  -7  -2   1   21.40    2.80
   7  -2  -1   19.90    3.00
  -7  -2   1   15.00    3.00
   7  -2  -1   18.70    5.40
  -7  -2   1   23.20    3.30
   7  -2  -1   19.10    3.10
   7   2  -1   21.20    3.30
   7   2  -1   22.80    3.50
   7   2  -1   19.20    3.30
  -7   2   1   23.80    3.50
   7   2  -1   19.80    3.00
  -7   2   1   24.80    3.30
  -7   2   1   20.50    2.70
  -7   2   1   18.20    3.00
   6  -2  -1  548.35   12.80
  -6  -2   1  567.34   12.30
  -6  -2   1  551.64   11.40
  -6  -2   1  575.94   12.90
   6  -2  -1  569.14   12.50
  -6  -2   1  576.34   13.10
  -6  -2   1  567.94   12.80
   6  -2  -1  559.44   13.30
  -6   2   1  568.64   12.30
   6   2  -1  602.14   16.90
   6   2  -1  585.24   12.60
   6   2  -1  554.84   12.80
  -6   2   1  569.04   12.90
  -6   2   1  558.04   13.30
   6   2  -1  565.34   12.90
  -6   2   1  535.85   14.00
  -6   2   1  554.44   12.30
  -5  -2   1   19.00    2.50
   5  -2  -1   16.30    2.50
   5  -2  -1   21.70    2.60
   5  -2  -1   17.00    2.20
  -5  -2   1   18.20    2.40
  -5  -2   1   16.90    1.60
  -5  -2   1   14.60    2.20
  -5  -2   1   13.00    2.20
   5  -2  -1   14.80    2.40
   5  -2  -1   18.10    2.30
  -5   2   1   19.60    2.60
  -5   2   1   17.40    2.20
  -5   2   1   15.30    2.00
   5   2  -1   14.90    2.20
   5   2  -1   12.50    2.40
   5   2  -1   13.40    2.20
   5   2  -1   15.70    2.40
  -5   2   1   12.60    2.20
  -5   2   1   16.60    2.40
   4  -2  -1  174.98    5.30
  -4  -2   1  164.68    5.00
  -4  -2   1  163.58    4.00
   4  -2  -1  166.08    4.90
  -4  -2   1  170.48    5.00
  -4  -2   1  165.18    4.70
   4  -2  -1  167.88    5.00
  -4  -2   1  168.78    5.10
   4  -2  -1  156.98    4.70
   4  -2  -1  164.88    5.30
  -4   2   1  171.98    5.20
   4   2  -1  164.68    5.00
   4   2  -1  166.18    5.00
  -4   2   1  171.88    4.90
   4   2  -1  162.58    5.10
   4   2  -1  160.88    4.70
  -4   2   1  160.68    5.30
  -4   2   1  167.78    5.00
  -4   2   1  175.28    4.90
   3  -2  -1  132.69    4.30
   3  -2  -1  137.39    3.90
  -3  -2   1  137.89    4.20
   3  -2  -1  146.89    5.00
   3  -2  -1  137.69    4.20
  -3  -2   1  139.29    3.20
  -3  -2   1  137.69    4.00
  -3  -2   1  137.69    3.70
   3  -2  -1  135.49    4.10
  -3   2   1  142.09    4.20
   3   2  -1  140.09    4.10
  -3   2   1  135.99    4.70
  -3   2   1  141.49    4.40
   3   2  -1  146.19    4.10
  -3   2   1  140.09    3.90
   3   2  -1  141.29    4.10
   3   2  -1  140.39    4.00
  -3   2   1  138.99    4.20
   2  -2  -1  484.85    9.50
  -2  -2   1  484.05    9.50
   2  -2  -1  492.85    9.70
  -2  -2   1  485.55    9.50
  -2  -2   1  494.25    9.60
  -2  -2   1  492.75    9.40
   2  -2  -1  493.05    9.70
   2   2  -1  459.85   10.00
  -2   2   1  500.35    9.60
   2   2  -1  495.65    9.60
   2   2  -1  504.55    9.50
  -2   2   1  524.15    9.80
   2   2  -1  486.95    9.50
  -2   2   1  567.14    9.80
  -1  -2   1  115.09    2.70
  -1  -2   1  115.89    2.70
  -1  -2   1  118.49    2.50
   1  -2  -1  113.39    2.90
   1   2  -1  117.29    2.30
   1   2  -1  116.09    2.60
  -1   2   1  119.39    2.80
   1   2  -1  114.39    2.70
   1   2  -1  111.19    2.70
   1   2  -1  110.29    2.60
  -1   2   1  115.49    3.00
  -1  -2  -1 3342.07   76.99
   1  -2   1 3172.68   72.09
  -1   2  -1 3244.78   72.79
   1   2   1 3331.87   76.99
   2  -2   1 1599.64   28.20
   2  -2   1 1564.54   28.10
  -2  -2  -1 1554.14   27.90
   2  -2   1 1564.94   27.90
  -2  -2  -1 1591.74   27.80
   2  -2   1 1584.74   27.70
  -2   2  -1 1574.54   27.70
   2   2   1 1548.55   27.80
   2   2   1 1619.94   29.30
   2   2   1 1574.64   28.00
  -2   2  -1 1606.04   28.20
  -2   2  -1 1559.64   27.90
   3  -2   1  384.76    8.20
   3  -2   1  381.56    8.10
  -3  -2  -1  379.96    7.90
  -3  -2  -1  377.36    8.20
   3  -2   1  377.46    8.10
   3  -2   1  375.46    8.50
  -3  -2  -1  387.36    9.90
   3  -2   1  386.26    8.00
   3   2   1  373.76    8.20
   3   2   1  368.96    8.00
  -3   2  -1  378.56    8.10
   3   2   1  370.96    8.20
   3   2   1  380.76    8.20
  -3   2  -1  387.46    8.50
  -3   2  -1  381.36    7.90
  -3   2  -1  388.56    8.20
  -3   2  -1  392.16    8.20
  -4  -2  -1  803.42   15.70
  -4  -2  -1  797.42   15.40
   4  -2   1  774.52   16.10
   4  -2   1  811.92   15.50
   4  -2   1  816.12   15.80
  -4  -2  -1  797.42   15.80
   4   2   1  800.92   15.90
  -4   2  -1  809.72   15.50
  -4   2  -1  815.22   15.80
  -4   2  -1  802.92   16.20
   4   2   1  796.22   15.80
   4   2   1  806.12   15.80
   4   2   1  794.32   15.50
  -4   2  -1  787.52   15.70
  -4   2  -1  813.92   15.70
   5  -2   1   31.40    3.30
  -5  -2  -1   24.20    2.30
  -5  -2  -1   31.40    2.80
   5  -2   1   30.80    2.70
   5  -2   1   32.20    3.20
  -5  -2  -1   25.20    2.60
  -5  -2  -1   27.40    2.60
  -5  -2  -1   26.70    2.70
   5  -2   1   30.80    2.80
  -5   2  -1   26.90    2.70
  -5   2  -1   27.60    2.60
  -5   2  -1   31.30    2.80
  -5   2  -1   26.00    2.80
   5   2   1   30.40    2.80
  -5   2  -1   24.40    2.50
   5   2   1   23.30    2.60
   5   2   1   31.20    2.80
   5   2   1   22.80    2.60
   6  -2   1   38.90    3.80
  -6  -2  -1   36.00    3.40
  -6  -2  -1   34.50    3.70
  -6  -2  -1   29.70    2.70
   6  -2   1   38.30    3.80
   6  -2   1   40.00    3.50
  -6  -2  -1   34.20    3.30
  -6  -2  -1   37.10    3.10
   6  -2   1   37.50    3.50
  -6   2  -1   36.30    3.40
  -6   2  -1   33.50    3.40
  -6   2  -1   37.20    3.40
   6   2   1   39.10    3.70
   6   2   1   30.40    3.20
  -6   2  -1   30.20    2.90
   6   2   1   31.90    4.00
  -6   2  -1   33.00    3.20
  -7  -2  -1  171.98    5.50
  -7  -2  -1  181.28    7.10
   7  -2   1  179.98    7.10
   7  -2   1  173.68    6.70
  -7  -2  -1  176.28    6.80
  -7  -2  -1  185.48    6.90
   7  -2   1  186.98    6.30
  -7  -2  -1  186.88    6.40
  -7   2  -1  173.78    6.70
   7   2   1  176.28    6.90
  -7   2  -1  176.28    6.70
   7   2   1  181.88    6.90
   7   2   1  166.48    6.20
  -7   2  -1  180.18    6.20
   7   2   1  183.38    7.00
  -7   2  -1  172.98    7.10
  -8  -2  -1   -0.20    1.70
  -8  -2  -1    2.90    3.00
  -8  -2  -1    5.00    2.80
   8  -2   1   -2.90    2.50
  -8  -2  -1    0.60    2.40
   8  -2   1    3.30    2.50
   8  -2   1    5.60    3.00
  -8  -2  -1    1.50    2.70
  -8   2  -1   -0.70    2.50
  -8   2  -1   -0.80    2.50
   8   2   1    0.10    2.90
   8   2   1   -2.20    2.80
   8   2   1   -0.90    2.60
   8   2   1    1.70    2.50
  -8   2  -1    5.40    2.90
  -8   2  -1   -1.40    2.60
  -9  -2  -1    0.50    2.80
   9  -2   1    0.80    2.60
  -9  -2  -1   -0.70    1.80
   9  -2   1   -0.10    2.80
  -9  -2  -1   -2.80    2.60
  -9  -2  -1   -1.80    2.80
  -9  -2  -1    1.50    2.80
   9  -2   1    0.20    2.90
   9   2   1   -1.30    3.10
   9   2   1    0.00    3.20
   9   2   1   -2.20    2.80
  -9   2  -1    1.80    2.60
  -9   2  -1   -4.10    2.10
  -9   2  -1    4.50    3.60
  -9   2  -1    0.80    2.90
   9   2   1   -1.20    2.80
  -9  -3   1    3.10    3.20
   9  -3  -1    2.90    2.90
  -9  -3   1    4.20    2.80
  -9  -3   1    1.70    1.60
   9  -3  -1    4.10    2.80
   9  -3  -1    5.30    3.30
  -9   3   1    2.40    3.10
   9   3  -1    4.30    3.60
  -9   3   1    2.20    2.40
  -9   3   1   11.80    3.10
   9   3  -1    0.30    3.00
   9   3  -1    3.00    3.60
  -8  -3   1   83.79    3.70
   8  -3  -1   76.79    5.60
  -8  -3   1   86.39    5.50
   8  -3  -1   82.49    5.80
  -8  -3   1   85.99    5.50
   8  -3  -1   85.79    5.30
  -8  -3   1   96.59    5.80
   8   3  -1   88.59    5.60
   8   3  -1   83.79    5.70
   8   3  -1   84.49    5.00
  -8   3   1   87.49    5.50
   8   3  -1   89.89    5.80
  -8   3   1   88.89    5.80
  -8   3   1   82.39    4.80
  -8   3   1   69.09    5.30
  -7  -3   1   23.80    4.70
  -7  -3   1   17.60    2.90
  -7  -3   1   23.90    3.10
   7  -3  -1   20.60    3.20
  -7  -3   1   21.30    2.10
  -7  -3   1   31.90    3.70
   7  -3  -1   39.40    6.90
   7  -3  -1   26.40    3.30
   7   3  -1   25.80    3.30
  -7   3   1   21.50    3.40
   7   3  -1   25.20    3.40
  -7   3   1   23.60    3.50
   7   3  -1   23.30    3.30
  -7   3   1   29.10    3.50
  -7   3   1   23.10    2.90
   7   3  -1   20.60    3.20
  -6  -3   1   12.40    1.60
  -6  -3   1   11.50    2.60
   6  -3  -1   14.30    2.70
   6  -3  -1   17.30    2.60
   6  -3  -1   16.50    2.70
  -6  -3   1   15.60    2.60
  -6  -3   1   11.40    2.50
  -6  -3   1   15.40    2.30
   6   3  -1   13.10    2.70
  -6   3   1   14.20    2.30
  -6   3   1   16.90    2.50
   6   3  -1   12.40    2.50
   6   3  -1   13.20    3.00
   6   3  -1    7.30    2.40
  -6   3   1   13.50    2.50
  -6   3   1   15.80    2.70
  -6   3   1   24.10    3.20
   5  -3  -1   28.10    3.00
  -5  -3   1   31.60    1.90
   5  -3  -1   30.40    2.80
   5  -3  -1   28.00    2.70
  -5  -3   1   29.90    3.10
   5  -3  -1   33.00    3.00
   5  -3  -1   31.90    2.80
  -5  -3   1   28.90    2.80
  -5  -3   1   32.10    2.90
  -5  -3   1   29.60    2.80
  -5   3   1   30.20    3.00
   5   3  -1   31.80    2.80
   5   3  -1   30.00    2.90
   5   3  -1   31.50    3.20
  -5   3   1   31.30    3.00
   5   3  -1   29.50    2.80
  -5   3   1   28.00    2.60
  -5   3   1   31.50    3.00
  -5   3   1   26.50    2.60
  -4  -3   1   59.09    3.10
  -4  -3   1   60.89    3.30
   4  -3  -1   66.99    3.10
  -4  -3   1   63.79    2.20
   4  -3  -1   64.89    3.40
   4  -3  -1   63.19    3.50
   4  -3  -1   66.99    3.40
   4  -3  -1   69.09    3.60
  -4  -3   1   56.29    3.30
  -4  -3   1   56.59    2.70
  -4   3   1   61.59    3.40
   4   3  -1   59.69    3.30
  -4   3   1   57.99    2.90
  -4   3   1   67.99    3.40
  -4   3   1   59.29    3.20
  -4   3   1   55.29    3.50
   4   3  -1   66.59    3.30
   4   3  -1   62.59    2.90
   4   3  -1   64.69    3.30
   3  -3  -1  437.16   10.20
  -3  -3   1  463.65    9.50
   3  -3  -1  458.15    9.90
   3  -3  -1  455.95    9.70
   3  -3  -1  462.15    9.70
   3  -3  -1  464.35    9.40
  -3  -3   1  459.55    9.20
  -3  -3   1  466.65    9.50
  -3  -3   1  475.55    9.60
   3   3  -1  479.95    9.40
  -3   3   1  459.05    9.40
   3   3  -1  469.95    9.50
  -3   3   1  462.25    9.70
  -3   3   1  472.35    9.70
   3   3  -1  465.95    9.50
   3   3  -1  456.35    9.50
  -3   3   1  468.45    9.90
  -3   3   1  466.95    9.60
  -2  -3   1  263.17    5.40
  -2  -3   1  257.77    5.50
   2  -3  -1  258.37    6.00
   2  -3  -1  250.77    5.80
   2  -3  -1  261.37    5.80
   2  -3  -1  257.97    5.90
  -2  -3   1  259.17    4.90
   2  -3  -1  252.77    5.60
  -2  -3   1  260.97    5.60
  -2  -3   1  263.67    5.60
  -2   3   1  258.97    6.10
   2   3  -1  260.37    5.50
  -2   3   1  260.77    5.60
   2   3  -1  258.17    5.60
   2   3  -1  261.77    5.50
  -2   3   1  262.87    5.80
   2   3  -1  260.57    5.60
  -2   3   1  261.37    6.80
  -2   3   1  257.37    5.70
  -2   3   1  262.07    5.90
   1  -3  -1 3140.49   77.99
  -1  -3   1 3157.08   71.99
   1   3  -1 3134.59   71.89
  -1   3   1 3008.20   76.69
   0  -3   1 3238.68   68.49
   0  -3  -1 3106.49   74.99
   0   3  -1 3268.37   68.59
   0   3   1 3343.57   77.09
  -1  -3  -1  217.68    4.20
  -1  -3  -1  225.38    4.90
   1  -3   1  219.58    5.10
   1  -3   1  225.38    4.70
   1  -3   1  219.28    4.60
   1  -3   1  223.78    4.40
  -1  -3  -1  240.08    4.70
  -1  -3  -1  217.98    4.60
   1  -3   1  220.48    5.00
  -1  -3  -1  213.98    4.80
   1   3   1  218.98    4.80
  -1   3  -1  224.28    4.50
  -1   3  -1  222.68    4.80
   1   3   1  217.08    4.70
  -1   3  -1  219.28    4.60
   1   3   1  214.58    4.80
   1   3   1  215.48    4.70
  -1   3  -1  232.58    5.10
  -1   3  -1  224.78    4.60
   1   3   1  217.98    4.20
   2  -3   1  235.38    5.10
  -2  -3  -1  232.38    5.00
  -2  -3  -1  235.28    5.40
  -2  -3  -1  230.98    5.30
  -2  -3  -1  236.18    5.20
   2  -3   1  236.38    5.30
  -2  -3  -1  230.88    4.90
   2  -3   1  230.48    5.60
   2  -3   1  235.98    5.50
   2  -3   1  232.78    5.30
   2   3   1  227.28    6.00
  -2   3  -1  232.38    5.20
   2   3   1  233.78    5.10
  -2   3  -1  242.38    5.10
  -2   3  -1  220.68    5.70
   2   3   1  244.68    5.30
   2   3   1  248.28    7.00
  -2   3  -1  252.07    7.60
  -2   3  -1  234.48    5.50
   3  -3   1 1251.87   23.30
   3  -3   1 1230.98   23.00
   3  -3   1 1283.17   23.50
  -3  -3  -1 1260.57   23.10
   3  -3   1 1266.57   22.80
   3  -3   1 1231.58   23.00
  -3  -3  -1 1274.57   22.90
  -3  -3  -1 1268.87   25.10
  -3  -3  -1 1249.47   23.10
   3   3   1 1259.57   23.10
  -3   3  -1 1224.68   23.40
   3   3   1 1267.27   23.10
   3   3   1 1262.37   23.00
   3   3   1 1285.97   23.00
  -3   3  -1 1268.57   22.90
  -3   3  -1 1271.37   23.30
  -3   3  -1 1280.27   23.10
  -3   3  -1 1244.98   23.00
  -4  -3  -1  114.19    3.90
  -4  -3  -1  114.39    4.20
  -4  -3  -1  107.79    4.10
   4  -3   1  112.59    4.20
   4  -3   1  116.69    3.90
  -4  -3  -1  108.39    4.20
   4  -3   1  109.69    4.30
   4  -3   1  109.59    4.20
   4  -3   1  108.09    4.10
  -4   3  -1  107.89    4.00
   4   3   1  118.19    4.10
  -4   3  -1  112.09    4.20
  -4   3  -1  118.49    4.60
   4   3   1  111.69    4.30
   4   3   1  113.89    4.20
  -4   3  -1  114.19    4.20
  -4   3  -1  107.29    3.80
   4   3   1  110.99    4.10
   5  -3   1  209.38    6.30
  -5  -3  -1  212.88    6.30
   5  -3   1  212.48    6.70
   5  -3   1  210.48    5.90
  -5  -3  -1  203.48    6.20
  -5  -3  -1  210.28    5.80
  -5   3  -1  225.58    6.10
  -5   3  -1  208.28    6.20
  -5   3  -1  215.68    6.30
  -5   3  -1  210.18    6.70
   5   3   1  206.38    6.30
   5   3   1  203.88    6.30
   5   3   1  200.98    6.20
   5   3   1  204.68    6.10
  -5   3  -1  213.08    6.30
  -6  -3  -1   33.20    3.40
   6  -3   1   27.90    3.10
  -6  -3  -1   34.00    3.10
  -6  -3  -1   27.70    2.60
  -6  -3  -1   30.10    3.30
  -6  -3  -1   35.30    3.60
   6  -3   1   31.40    3.20
   6  -3   1   26.00    2.90
   6  -3   1   32.70    3.10
   6   3   1   32.90    3.30
  -6   3  -1   39.00    3.50
  -6   3  -1   33.40    3.40
  -6   3  -1   41.80    4.20
  -6   3  -1   26.10    2.80
   6   3   1   25.50    3.00
  -6   3  -1   28.00    2.90
   6   3   1   37.30    5.10
   6   3   1   31.60    3.40
  -7  -3  -1   85.89    5.10
  -7  -3  -1   89.99    7.00
   7  -3   1   86.59    4.80
  -7  -3  -1   82.89    4.40
  -7  -3  -1   83.79    3.80
  -7  -3  -1   78.39    5.00
   7  -3   1   86.49    5.30
   7  -3   1   80.29    5.00
   7   3   1   81.39    5.30
  -7   3  -1   87.39    4.80
   7   3   1   81.09    4.60
  -7   3  -1   85.29    5.10
  -7   3  -1   87.89    5.10
   7   3   1   88.09    5.50
   7   3   1   85.79    5.10
  -7   3  -1   94.09    5.60
  -8  -3  -1    3.60    2.80
  -8  -3  -1    3.30    2.70
   8  -3   1    4.40    2.70
   8  -3   1    1.30    2.80
  -8  -3  -1    0.10    1.70
  -8  -3  -1    4.10    2.80
  -8  -3  -1    3.60    2.40
   8  -3   1    3.30    2.90
  -8   3  -1    7.50    3.00
   8   3   1   -2.00    2.90
   8   3   1   -1.00    3.00
   8   3   1    0.90    2.60
  -8   3  -1    2.10    2.50
   8   3   1    0.70    2.70
  -8   3  -1    0.40    2.50
  -8   3  -1    5.80    2.90
  -9  -3  -1    4.70    2.90
   9  -3   1    1.90    3.00
   9  -3   1   -6.10    2.60
  -9  -3  -1    0.00    1.70
  -9  -3  -1    0.00    2.80
   9  -3   1   -0.60    4.70
  -9  -3  -1    0.50    4.50
  -9  -3  -1    2.90    2.70
   9   3   1    2.50    3.20
  -9   3  -1    4.40    5.10
  -9   3  -1    2.80    2.50
  -9   3  -1   -2.60    2.60
   9   3   1   -3.50    3.00
   9   3   1    1.40    3.30
  -9   3  -1    0.70    2.80
  -9  -4   1    3.50    2.80
  -9  -4   1    0.70    3.00
  -9  -4   1    3.00    1.40
   9  -4  -1   -0.90    2.90
   9  -4  -1   -1.10    2.90
  -9   4   1    0.40    2.30
   9   4  -1   -2.50    2.80
   9   4  -1    3.30    3.10
  -9   4   1    0.10    2.90
   9   4  -1   -2.70    2.60
  -9   4   1    4.80    3.30
   9   4  -1   -0.50    2.90
  -9   4   1    1.80    2.80
   8  -4  -1    3.00    3.90
   8  -4  -1   -2.10    3.70
   8  -4  -1   -1.30    2.60
   8  -4  -1    0.80    2.90
  -8  -4   1    3.50    2.70
  -8  -4   1    1.40    3.00
  -8  -4   1    2.50    1.40
   8   4  -1    0.30    3.20
  -8   4   1    0.70    2.40
  -8   4   1    2.80    2.80
   8   4  -1    0.40    2.70
  -8   4   1    5.20    2.90
  -8   4   1   -0.30    2.40
   8   4  -1    3.60    2.80
   8   4  -1   -1.90    2.90
   7  -4  -1    0.90    2.30
  -7  -4   1    5.80    2.60
   7  -4  -1   -0.40    2.00
  -7  -4   1    5.40    1.40
  -7  -4   1    3.60    2.30
  -7  -4   1    3.80    3.20
   7  -4  -1    3.30    4.10
   7   4  -1    7.00    2.90
  -7   4   1    0.50    2.50
   7   4  -1    3.20    2.70
  -7   4   1    2.70    2.40
  -7   4   1    2.00    2.30
   7   4  -1    9.70    2.90
  -7   4   1    0.60    2.80
   7   4  -1    4.60    2.50
   6  -4  -1   98.19    4.40
   6  -4  -1  106.79    8.00
  -6  -4   1   94.29    4.30
  -6  -4   1   89.99    4.50
  -6  -4   1  103.19    4.90
   6  -4  -1   94.69    5.00
  -6  -4   1   93.49    4.60
   6  -4  -1   98.19    4.90
  -6  -4   1   94.09    4.70
   6  -4  -1   97.89    5.20
  -6   4   1   92.79    4.70
  -6   4   1   97.99    4.60
   6   4  -1   90.99    4.60
  -6   4   1  101.69    5.10
   6   4  -1  101.09    4.90
  -6   4   1   94.09    5.00
  -6   4   1   93.79    4.40
   6   4  -1  104.19    5.20
   6   4  -1  108.09    5.10
   5  -4  -1    1.40    1.90
   5  -4  -1    1.70    2.00
  -5  -4   1    2.30    1.60
  -5  -4   1    0.70    1.50
   5  -4  -1    2.10    1.90
  -5  -4   1    2.90    1.80
   5  -4  -1    4.50    2.00
  -5  -4   1    3.50    1.80
   5  -4  -1    1.90    2.10
  -5  -4   1    3.50    1.00
   5   4  -1    2.20    1.80
  -5   4   1    3.00    1.90
  -5   4   1    2.90    2.00
  -5   4   1    4.50    1.90
  -5   4   1    1.90    1.70
   5   4  -1    2.20    1.80
   5   4  -1    4.70    1.90
  -5   4   1    4.30    2.10
   5   4  -1    1.50    1.90
   4  -4  -1   85.99    3.80
  -4  -4   1   75.99    3.40
  -4  -4   1   81.09    3.50
   4  -4  -1   81.99    3.90
   4  -4  -1   77.09    4.00
   4  -4  -1   78.89    3.70
   4  -4  -1   83.69    3.50
  -4  -4   1   80.59    3.20
   4   4  -1   80.09    3.60
  -4   4   1   82.99    3.90
   4   4  -1   84.89    3.50
  -4   4   1   77.29    3.80
  -4   4   1   84.89    3.80
  -4   4   1   87.09    3.70
  -4   4   1   79.49    3.40
   4   4  -1   81.29    3.70
   4   4  -1   80.29    3.60
  -3  -4   1   97.19    3.40
  -3  -4   1   87.69    3.00
   3  -4  -1   85.99    3.70
   3  -4  -1   87.69    3.10
  -3  -4   1   77.29    3.20
  -3  -4   1   92.89    2.40
   3  -4  -1   95.39    3.50
   3  -4  -1   87.69    3.60
  -3  -4   1   88.99    3.30
   3   4  -1   93.69    3.20
   3   4  -1   93.29    3.40
  -3   4   1   90.09    3.40
  -3   4   1   92.79    3.50
  -3   4   1   93.09    3.80
   3   4  -1   89.89    3.20
   3   4  -1   91.19    3.40
  -3   4   1   90.99    3.20
  -3   4   1   90.19    3.70
  -3   4   1   92.39    3.50
   2  -4  -1    0.10    1.20
   2  -4  -1    1.20    1.40
   2  -4  -1    2.60    1.30
   2  -4  -1    2.10    1.30
   2  -4  -1    2.70    1.30
  -2   4   1    1.60    1.30
  -2   4   1    3.20    1.40
  -2   4   1    1.80    1.30
  -2   4   1    0.90    1.30
  -2   4   1    1.20    1.30
  -2   4   1    3.30    1.50
  -1  -4   1 1438.16   25.20
   1  -4  -1 1428.36   25.30
   1  -4  -1 1405.46   25.50
   1  -4  -1 1441.06   25.30
  -1  -4   1 1461.85   24.90
  -1  -4   1 1465.05   25.30
   1  -4  -1 1469.45   25.90
  -1  -4   1 1407.96   25.20
   1  -4  -1 1465.65   25.50
  -1   4   1 1453.95   25.40
   1   4  -1 1445.96   25.30
  -1   4   1 1455.55   25.50
  -1   4   1 1402.26   25.30
  -1   4   1 1431.76   25.80
  -1   4   1 1467.15   25.50
  -1   4   1 1433.26   25.40
   1   4  -1 1407.16   25.20
   1   4  -1 1433.46   25.10
   0  -4  -1 2850.11   96.39
   0  -4   1 2828.62   67.49
   0   4  -1 2641.14   64.79
   0   4   1 2784.02   81.99
   1  -4   1 1516.05   27.40
   1  -4   1 1522.05   27.00
  -1  -4  -1 1520.25   26.90
  -1  -4  -1 1514.65   27.10
   1  -4   1 1534.25   26.90
   1  -4   1 1472.45   26.90
  -1  -4  -1 1532.65   27.10
  -1  -4  -1 1555.04   27.60
  -1   4  -1 1533.45   27.00
  -1   4  -1 1537.05   26.80
  -1   4  -1 1554.14   27.40
   1   4   1 1543.05   27.10
  -1   4  -1 1540.35   26.90
   1   4   1 1562.64   27.10
   1   4   1 1560.14   27.10
   1   4   1 1548.95   27.00
   2  -4   1  383.76    7.60
   2  -4   1  384.06    8.20
  -2  -4  -1  383.66    8.00
  -2  -4  -1  395.26    7.80
   2  -4   1  382.96    7.90
  -2  -4  -1  388.36    7.50
   2  -4   1  396.26    8.50
  -2  -4  -1  390.66    8.10
   2  -4   1  377.26    7.90
   2   4   1  388.86    8.10
  -2   4  -1  389.36    7.90
  -2   4  -1  387.86    8.20
   2   4   1  388.36    7.50
   2   4   1  390.36    8.10
   2   4   1  396.06    8.50
  -2   4  -1  390.86    7.90
  -2   4  -1  392.16    8.40
  -2   4  -1  391.66    7.80
   3  -4   1   58.69    2.60
  -3  -4  -1   56.19    2.70
  -3  -4  -1   57.99    2.30
   3  -4   1   57.69    3.30
  -3  -4  -1   52.19    2.80
   3  -4   1   57.29    3.00
   3  -4   1   50.79    2.80
   3  -4   1   66.69    3.30
   3   4   1   60.69    3.00
  -3   4  -1   58.29    3.30
  -3   4  -1   53.09    2.70
   3   4   1   57.99    3.10
  -3   4  -1   55.99    2.80
   3   4   1   62.29    2.70
   3   4   1   58.99    2.90
  -3   4  -1   51.89    2.80
   4  -4   1  629.74   13.30
  -4  -4  -1  638.04   13.30
   4  -4   1  657.63   13.40
  -4  -4  -1  665.43   13.40
   4  -4   1  647.54   13.70
   4  -4   1  659.43   13.00
  -4  -4  -1  656.93   13.20
   4  -4   1  639.24   13.50
  -4  -4  -1  653.53   13.00
  -4   4  -1  660.13   13.80
  -4   4  -1  643.24   13.30
  -4   4  -1  645.94   13.30
   4   4   1  669.53   13.20
   4   4   1  653.63   13.40
   4   4   1  661.23   13.40
   4   4   1  653.33   13.20
  -4   4  -1  657.13   13.60
  -4   4  -1  642.24   13.00
  -5  -4  -1  116.59    4.40
   5  -4   1  112.39    4.20
  -5  -4  -1  123.49    4.80
   5  -4   1  114.59    5.00
   5  -4   1  118.09    4.90
   5  -4   1  120.59    4.80
   5  -4   1  120.09    4.80
  -5  -4  -1  118.69    4.60
  -5   4  -1  119.59    4.70
  -5   4  -1  116.39    5.20
  -5   4  -1  119.79    4.60
  -5   4  -1  125.99    4.80
   5   4   1  120.49    4.70
   5   4   1  115.89    4.60
   5   4   1  112.99    4.70
   5   4   1  125.19    4.90
  -5   4  -1  114.99    4.70
  -6  -4  -1   17.70    2.60
   6  -4   1   20.20    2.70
   6  -4   1   21.00    3.10
  -6  -4  -1   17.50    1.90
  -6  -4  -1   21.10    2.90
  -6  -4  -1   20.70    2.80
  -6  -4  -1   18.50    2.70
   6  -4   1   17.10    2.80
  -6   4  -1   27.30    3.30
   6   4   1   15.90    2.90
  -6   4  -1   20.60    2.90
  -6   4  -1   21.40    2.90
  -6   4  -1   24.70    3.00
   6   4   1   24.70    3.00
   6   4   1   19.40    2.90
  -7  -4  -1  188.98    6.50
  -7  -4  -1  192.48    9.80
  -7  -4  -1  188.38    5.40
   7  -4   1  189.88    6.60
  -7  -4  -1  176.88    7.00
   7  -4   1  185.18    7.00
  -7  -4  -1  170.88    6.70
  -7   4  -1  184.58    6.90
   7   4   1  181.18    6.50
  -7   4  -1  192.38    7.00
  -7   4  -1  196.28    6.80
  -7   4  -1  170.78    8.20
  -7   4  -1  192.08    7.60
   7   4   1  198.28    7.10
   7   4   1  200.68    7.20
  -8  -4  -1    0.70    1.60
   8  -4   1    5.70    2.90
  -8  -4  -1    1.80    2.40
  -8  -4  -1    1.90    3.50
  -8  -4  -1    4.50    2.70
   8  -4   1    0.40    2.90
  -8  -4  -1   -1.90    2.50
   8  -4   1   -1.50    4.20
   8  -4   1   -4.20    2.90
  -8   4  -1    9.90    3.30
   8   4   1    1.20    2.90
  -8   4  -1   -2.10    2.50
  -8   4  -1    5.00    2.60
   8   4   1    2.80    2.70
   8   4   1    6.90    3.10
   8   4   1    3.10    2.60
  -8   4  -1   -2.40    2.40
  -8   4  -1    2.60    3.30
   9  -4   1    6.50    3.10
  -9  -4  -1   -2.30    2.50
  -9  -4  -1   -3.10    2.70
   9  -4   1    2.60    3.10
  -9  -4  -1    1.60    1.70
  -9  -4  -1    1.60    2.70
   9   4   1    2.30    3.10
   9   4   1    2.30    2.70
   9   4   1    3.10    3.00
  -9   4  -1    2.80    3.20
  -9   4  -1    4.80    2.70
  -9   4  -1    4.90    3.10
  -9   4  -1   -0.50    3.00
   9   4   1    4.50    3.60
   9  -5  -1   -1.40    2.80
  -9  -5   1    5.50    3.00
   9  -5  -1    5.70    3.30
  -9  -5   1    3.90    1.30
  -9  -5   1    0.20    2.50
  -9  -5   1    1.50    1.40
  -9   5   1   -0.20    3.00
   9   5  -1    5.50    3.40
  -9   5   1    6.30    2.90
   9   5  -1    6.50    3.30
   9   5  -1    8.20    3.40
  -9   5   1    3.10    2.90
   9   5  -1    1.60    2.70
  -9   5   1    3.40    3.10
   8  -5  -1    0.30    2.60
  -8  -5   1    4.90    1.40
   8  -5  -1    2.30    2.50
  -8  -5   1    1.70    2.50
   8  -5  -1    2.30    2.90
  -8  -5   1    5.70    2.80
   8  -5  -1    5.80    3.20
   8   5  -1    5.60    3.10
   8   5  -1    3.80    2.60
   8   5  -1    5.50    3.00
   8   5  -1    2.60    2.90
  -8   5   1    7.00    3.30
  -8   5   1    3.50    2.50
  -8   5   1    3.50    2.90
  -8   5   1    0.50    2.80
  -8   5   1    5.90    2.90
  -8   5   1    7.50    2.70
  -7  -5   1   33.70    3.60
   7  -5  -1   44.60    3.70
  -7  -5   1   38.80    2.80
  -7  -5   1   40.20    3.80
   7  -5  -1   37.20    6.40
  -7   5   1   37.70    3.50
  -7   5   1   44.20    4.80
  -7   5   1   35.70    3.70
   7   5  -1   44.70    4.20
  -7   5   1   32.90    3.40
  -7   5   1   42.80    3.90
   7   5  -1   29.00    3.40
   7   5  -1   33.50    3.70
   7   5  -1   42.10    4.20
  -7   5   1   44.90    4.30
  -6  -5   1   28.20    2.90
   6  -5  -1   33.50    3.40
   6  -5  -1   28.30    3.00
   6  -5  -1   31.80    3.50
  -6  -5   1   33.80    3.60
  -6  -5   1   25.80    2.80
  -6  -5   1   25.80    2.00
  -6  -5   1   28.00    2.00
  -6  -5   1   30.00    3.20
   6  -5  -1   34.50    3.50
   6  -5  -1   25.50    3.20
  -6   5   1   29.90    4.10
  -6   5   1   28.30    3.20
   6   5  -1   30.10    3.20
  -6   5   1   28.90    3.00
  -6   5   1   35.10    3.80
  -6   5   1   27.00    3.40
  -6   5   1   31.90    3.20
   6   5  -1   31.50    3.60
   6   5  -1   35.80    3.50
   6   5  -1   27.30    3.00
  -5  -5   1    2.00    1.60
   5  -5  -1    1.30    2.00
  -5  -5   1   -1.40    1.60
   5  -5  -1    3.60    2.00
   5  -5  -1    0.30    2.00
  -5  -5   1    0.50    1.60
   5  -5  -1   -1.00    2.00
  -5  -5   1    1.50    1.00
   5  -5  -1    1.30    2.10
  -5   5   1    0.80    1.80
   5   5  -1   -0.80    1.90
  -5   5   1   -0.10    2.00
   5   5  -1    1.10    1.90
   5   5  -1   -0.30    1.70
   5   5  -1    0.80    1.80
  -5   5   1    0.30    1.80
  -5   5   1    1.80    2.00
  -5   5   1   -1.80    1.90
  -5   5   1    0.60    3.20
  -4  -5   1    7.10    1.60
  -4  -5   1   12.70    1.90
  -4  -5   1    8.70    1.80
   4  -5  -1    6.10    1.90
  -4  -5   1    7.60    1.00
   4  -5  -1    9.10    2.10
   4  -5  -1    5.00    1.90
   4  -5  -1    8.60    2.30
   4  -5  -1    5.90    1.70
   4   5  -1    6.90    1.70
   4   5  -1    7.80    1.70
  -4   5   1    7.20    1.90
  -4   5   1    8.50    2.00
  -4   5   1    5.70    1.80
   4   5  -1    7.10    1.70
  -4   5   1    5.00    1.90
   4   5  -1    7.50    1.80
  -4   5   1    2.40    1.90
  -4   5   1    6.00    1.80
   3  -5  -1   -0.30    1.40
   3  -5  -1   -0.60    1.40
   3  -5  -1   -1.50    1.60
  -3  -5   1    0.50    1.30
  -3  -5   1   -0.40    0.80
  -3  -5   1    0.30    1.40
   3  -5  -1   -0.30    1.20
  -3  -5   1   -0.90    1.20
   3  -5  -1    0.90    1.50
  -3   5   1   -0.50    1.40
  -3   5   1   -0.10    1.40
   3   5  -1   -1.20    1.30
   3   5  -1    0.10    1.10
  -3   5   1   -1.30    1.50
  -3   5   1   -0.70    1.40
  -3   5   1   -1.00    1.60
  -3   5   1    0.60    1.40
   3   5  -1    1.20    1.40
   3   5  -1    1.20    1.40
   2  -5  -1   25.90    2.30
   2  -5  -1   25.20    2.50
   2  -5  -1   24.10    2.40
  -2  -5   1   28.90    2.00
   2  -5  -1   22.60    2.20
  -2  -5   1   29.50    1.70
  -2  -5   1   25.20    1.60
  -2  -5   1   29.60    2.10
  -2   5   1   24.40    2.30
  -2   5   1   26.40    2.20
  -2   5   1   22.40    2.20
   2   5  -1   26.70    2.10
  -2   5   1   21.60    1.90
  -2   5   1   23.20    1.90
   2   5  -1   22.20    1.50
   2   5  -1   27.30    1.60
   2   5  -1   27.40    2.10
  -2   5   1   26.20    2.60
  -1  -5   1   58.49    1.80
   1  -5  -1   53.19    2.20
   1  -5  -1   58.79    2.60
  -1  -5   1   63.39    2.30
   1  -5  -1   55.19    2.10
   1  -5  -1   51.19    2.40
  -1  -5   1   63.39    2.20
   1  -5  -1   56.59    2.90
  -1  -5   1   57.59    2.30
  -1   5   1   56.59    2.40
  -1   5   1   57.69    2.40
   1   5  -1   60.49    2.30
   1   5  -1   63.79    2.20
  -1   5   1   57.19    2.90
  -1   5   1   59.29    2.60
   1   5  -1   52.59    1.30
  -1   5   1   55.79    2.50
  -1   5   1   58.99    2.20
   0  -5   1   20.10    1.60
   0  -5  -1   14.30    1.60
   0  -5  -1   18.30    1.80
   0  -5   1   17.90    1.00
   0  -5  -1   18.80    1.60
   0  -5   1   19.50    1.50
   0  -5  -1   18.60    1.60
   0  -5   1   18.20    1.70
   0   5  -1   16.10    1.50
   0   5  -1   16.00    1.40
   0   5  -1   18.40    1.70
   0   5   1   17.70    1.70
   0   5  -1   16.00    1.50
   0   5   1   18.40    1.90
   0   5   1   23.10    1.90
   0   5   1   18.70    1.80
   1  -5   1   63.09    2.40
  -1  -5  -1   63.79    2.30
   1  -5   1   61.79    3.00
   1  -5   1   61.19    2.40
   1  -5   1   64.69    2.30
  -1  -5  -1   63.09    2.60
  -1  -5  -1   61.39    2.60
  -1  -5  -1   64.29    2.60
  -1   5  -1   64.39    2.30
  -1   5  -1   62.99    2.40
   1   5   1   62.69    2.60
  -1   5  -1   65.49    2.30
   1   5   1   66.99    2.60
  -1   5  -1   65.09    2.80
  -1   5  -1   62.29    3.00
   1   5   1   65.59    2.50
  -1   5  -1   62.69    2.30
   1   5   1   64.99    2.60
   2  -5   1   16.50    2.00
   2  -5   1   13.80    1.50
  -2  -5  -1   13.00    1.60
  -2  -5  -1   15.10    1.80
   2  -5   1   19.10    1.80
  -2  -5  -1   15.60    1.40
   2  -5   1   15.40    1.40
  -2  -5  -1   14.30    1.40
  -2  -5  -1   16.30    1.60
   2  -5   1   14.70    1.60
   2   5   1   17.00    1.70
  -2   5  -1   18.00    2.10
   2   5   1   16.10    1.40
  -2   5  -1   13.60    1.50
   2   5   1   14.20    1.70
  -2   5  -1   12.80    1.70
   2   5   1   13.20    1.40
  -2   5  -1   10.90    1.40
   2   5   1   15.40    1.70
  -2   5  -1   13.00    1.50
   3  -5   1  116.19    4.30
   3  -5   1  119.29    4.20
  -3  -5  -1  114.89    4.70
  -3  -5  -1  116.59    3.50
  -3  -5  -1  114.89    3.60
  -3  -5  -1  111.49    3.30
  -3  -5  -1  120.29    4.00
   3  -5   1  111.89    3.50
   3  -5   1  115.89    3.90
   3  -5   1  114.09    4.00
   3   5   1  116.99    3.90
   3   5   1  112.19    4.00
   3   5   1  116.89    3.50
  -3   5  -1  118.89    4.20
   3   5   1  112.69    4.10
  -3   5  -1  116.29    3.70
  -3   5  -1  112.69    3.80
  -3   5  -1  117.69    3.90
  -3   5  -1  118.79    4.30
  -4  -5  -1  125.79    4.40
   4  -5   1  129.39    4.90
   4  -5   1  129.39    5.00
   4  -5   1  132.19    4.20
   4  -5   1  123.99    4.40
  -4  -5  -1  125.39    3.60
  -4  -5  -1  130.89    4.20
  -4  -5  -1  132.39    4.60
  -4  -5  -1  123.99    4.00
   4  -5   1  132.49    4.60
   4   5   1  136.19    4.70
  -4   5  -1  124.09    4.50
   4   5   1  128.49    4.40
  -4   5  -1  124.79    4.70
  -4   5  -1  133.69    4.40
  -4   5  -1  138.89    5.00
   4   5   1  130.19    4.20
  -4   5  -1  133.99    4.60
   4   5   1  123.09    4.50
   5  -5   1    3.30    2.30
   5  -5   1    0.00    1.90
  -5  -5  -1    2.60    2.10
  -5  -5  -1    2.50    1.30
  -5  -5  -1    4.60    1.90
   5  -5   1   -2.20    2.30
  -5  -5  -1    2.10    1.90
   5  -5   1    0.90    1.60
   5  -5   1    4.00    2.20
  -5  -5  -1    0.20    1.50
   5   5   1    1.80    1.80
   5   5   1    2.70    1.90
  -5   5  -1    1.20    1.80
   5   5   1    1.50    1.90
   5   5   1    4.30    2.10
  -5   5  -1    2.40    2.10
  -5   5  -1    2.70    2.10
  -5   5  -1    4.10    1.90
  -5   5  -1    2.10    2.20
   6  -5   1   20.10    3.00
  -6  -5  -1   25.90    2.80
   6  -5   1   17.00    2.60
  -6  -5  -1   24.10    2.90
  -6  -5  -1   22.10    2.60
   6  -5   1   20.40    3.00
  -6   5  -1   33.20    3.40
   6   5   1   22.00    4.60
  -6   5  -1   22.80    3.20
   6   5   1   22.50    3.20
  -6   5  -1   20.40    2.70
  -6   5  -1   26.40    3.10
   6   5   1   26.00    3.10
   6   5   1   24.10    2.90
  -6   5  -1   21.80    5.60
   7  -5   1   -0.90    2.50
   7  -5   1    2.10    2.50
  -7  -5  -1   -0.90    2.30
   7  -5   1    4.60    2.70
  -7  -5  -1   -0.30    1.40
  -7  -5  -1   -0.10    2.50
  -7  -5  -1    3.40    2.30
  -7   5  -1   -0.20    2.40
  -7   5  -1    2.80    2.60
   7   5   1   -0.80    2.40
   7   5   1   -2.30    2.50
  -7   5  -1    4.20    2.60
  -7   5  -1   -1.80    2.20
  -7   5  -1    1.20    2.40
   7   5   1    2.10    2.60
   7   5   1   -0.90    2.20
   8  -5   1    4.80    3.10
  -8  -5  -1    3.50    2.70
   8  -5   1    9.10    3.00
   8  -5   1    9.00    2.90
  -8  -5  -1    3.20    2.60
  -8  -5  -1    4.80    2.80
   8  -5   1    4.00    3.00
  -8  -5  -1    1.80    2.60
  -8  -5  -1    3.00    1.60
   8   5   1    4.60    3.30
   8   5   1    6.90    3.30
  -8   5  -1    7.90    2.80
   8   5   1    1.50    2.40
  -8   5  -1    2.70    2.50
  -8   5  -1    7.80    3.00
  -8   5  -1    2.60    2.80
  -8   5  -1    7.20    2.90
   8   5   1    5.50    2.80
  -9  -5  -1    5.50    2.70
   9  -5   1   -0.80    2.90
   9  -5   1    3.00    3.10
  -9  -5  -1    9.60    3.10
  -9  -5  -1    1.40    3.00
  -9  -5  -1    3.30    1.70
   9   5   1    1.10    2.70
  -9   5  -1    0.10    2.80
  -9   5  -1    4.70    2.80
   9   5   1   -4.30    2.80
   9   5   1    0.00    2.80
   9   5   1    0.20    3.70
  -9   5  -1    5.70    3.10
  -9   5  -1    1.20    3.30
   9  -6  -1    0.60    3.10
  -9  -6   1    2.30    2.60
  -9  -6   1    0.50    1.20
  -9  -6   1   -1.70    3.00
   9  -6  -1    1.30    2.90
   9   6  -1   -2.10    2.60
  -9   6   1   -1.10    2.80
   9   6  -1    0.00    2.80
  -9   6   1    6.10    3.00
  -9   6   1    1.10    2.40
   9   6  -1    4.20    3.10
  -9   6   1   -1.30    2.80
   9   6  -1   -2.80    3.00
  -9   6   1    2.70    3.20
   8  -6  -1   10.90    3.40
   8  -6  -1   13.50    2.90
   8  -6  -1   15.00    3.60
  -8  -6   1   15.00    1.60
  -8  -6   1   13.90    3.20
  -8  -6   1   11.30    3.20
   8   6  -1   10.40    3.00
  -8   6   1    9.90    2.90
  -8   6   1   16.50    3.30
  -8   6   1   15.10    3.30
   8   6  -1   12.50    2.90
   8   6  -1   11.80    3.20
  -8   6   1    9.40    2.90
  -8   6   1   17.70    3.60
  -8   6   1   14.90    3.20
   8   6  -1    9.50    3.10
  -7  -6   1    4.20    1.20
  -7  -6   1    3.00    1.20
  -7  -6   1    2.10    2.30
   7  -6  -1    2.60    2.60
  -7  -6   1    5.80    2.60
   7   6  -1    1.50    2.30
   7   6  -1    6.30    2.80
   7   6  -1    5.80    2.60
  -7   6   1    5.30    2.70
  -7   6   1    1.00    2.30
  -7   6   1    5.40    2.50
  -7   6   1    3.60    2.60
   7   6  -1    3.60    2.70
  -7   6   1    6.20    2.90
  -7   6   1    2.60    2.40
   6  -6  -1   14.10    3.00
   6  -6  -1   21.10    3.10
   6  -6  -1   12.40    2.60
  -6  -6   1   16.10    1.40
  -6  -6   1   15.90    1.50
  -6  -6   1   10.90    2.50
   6  -6  -1   15.70    3.00
  -6  -6   1   10.70    2.50
  -6  -6   1   12.80    2.30
   6   6  -1   13.10    2.60
   6   6  -1   16.80    3.00
  -6   6   1   14.30    3.30
  -6   6   1   13.10    3.00
   6   6  -1   15.00    2.60
  -6   6   1   17.10    2.80
  -6   6   1   12.90    2.50
  -6   6   1   15.80    2.80
   6   6  -1   12.80    3.00
  -5  -6   1   15.80    2.30
  -5  -6   1   15.30    2.10
   5  -6  -1    9.30    2.20
  -5  -6   1   15.80    1.70
   5  -6  -1   17.10    2.70
   5  -6  -1   12.30    2.30
   5  -6  -1   13.70    4.20
   5  -6  -1   12.90    2.80
   5   6  -1   11.70    2.10
   5   6  -1   13.90    2.40
  -5   6   1   14.60    2.70
  -5   6   1   12.00    2.50
  -5   6   1   12.10    2.30
   5   6  -1    9.60    2.30
  -5   6   1   11.60    2.20
  -5   6   1   12.20    2.40
  -5   6   1    7.50    2.20
   5   6  -1   15.80    2.40
   4  -6  -1   -0.80    1.70
   4  -6  -1   -1.00    1.70
   4  -6  -1   -0.90    1.80
  -4  -6   1    1.00    1.60
   4  -6  -1    1.30    1.70
  -4  -6   1    0.40    1.40
  -4  -6   1    1.20    1.50
   4  -6  -1    0.30    1.70
  -4   6   1   -1.10    1.80
   4   6  -1   -0.20    1.50
  -4   6   1   -1.60    1.70
   4   6  -1    1.70    1.50
  -4   6   1   -1.80    1.60
  -4   6   1    1.90    1.80
  -4   6   1    0.70    1.60
   4   6  -1    3.50    1.70
  -4   6   1    1.10    1.80
   4   6  -1    0.60    1.40
   3  -6  -1  230.08    5.80
  -3  -6   1  236.68    5.30
  -3  -6   1  237.08    5.90
   3  -6  -1  220.68    6.10
   3  -6  -1  233.78    6.10
   3  -6  -1  234.98    6.20
   3  -6  -1  232.98    6.50
  -3  -6   1  234.68    5.90
  -3   6   1  243.08    6.50
   3   6  -1  232.88    5.90
  -3   6   1  229.38    5.90
  -3   6   1  237.08    6.10
  -3   6   1  240.48    6.20
  -3   6   1  237.98    6.00
   3   6  -1  231.98    5.30
   3   6  -1  230.78    5.90
   3   6  -1  228.68    5.70
  -3   6   1  235.68    6.10
  -2  -6   1  216.68    4.80
   2  -6  -1  213.58    5.30
   2  -6  -1  208.08    5.40
   2  -6  -1  199.28    5.40
  -2  -6   1  207.38    4.60
  -2  -6   1  207.78    5.10
  -2  -6   1  206.78    5.10
   2  -6  -1  211.38    5.80
  -2   6   1  213.68    5.80
  -2   6   1  213.68    5.40
  -2   6   1  206.58    5.30
   2   6  -1  205.78    5.10
  -2   6   1  207.28    5.20
   2   6  -1  206.98    5.10
   2   6  -1  208.98    5.00
   2   6  -1  209.48    4.80
  -2   6   1  212.08    5.20
   2   6  -1  210.88    4.30
   1  -6  -1 2199.78   39.80
  -1  -6   1 2245.88   39.50
  -1  -6   1 2298.07   39.80
  -1  -6   1 2256.37   39.00
   1  -6  -1 2324.27   39.50
   1  -6  -1 2255.07   39.40
   1  -6  -1 2276.97   40.40
   1  -6  -1 2257.07   39.90
  -1  -6   1 2247.58   39.60
  -1   6   1 2234.38   41.50
   1   6  -1 2252.87   39.40
   1   6  -1 2272.67   39.60
   1   6  -1 2254.17   39.70
  -1   6   1 2257.87   39.90
  -1   6   1 2289.57   39.80
   1   6  -1 2261.97   39.50
  -1   6   1 2234.98   39.70
  -1   6   1 2314.27   40.50
   0  -6   1  597.24   11.30
   0  -6  -1  610.84   12.00
   0  -6  -1  594.74   11.60
   0  -6  -1  624.94   11.30
   0  -6  -1  596.24   11.60
   0  -6   1  587.74   11.80
   0  -6   1  604.44   11.30
   0  -6   1  590.14   10.60
   0   6  -1  592.54   11.20
   0   6   1  603.84   11.60
   0   6   1  627.24   12.10
   0   6  -1  591.34   11.30
   0   6   1  596.34   12.00
   0   6  -1  598.24   10.60
   0   6   1  605.64   11.60
   0   6  -1  598.84   11.90
   0   6  -1  601.44   11.30
   1  -6   1   29.90    2.00
   1  -6   1   33.20    2.70
  -1  -6  -1   38.30    2.30
   1  -6   1   33.20    2.10
  -1  -6  -1   33.50    2.40
   1  -6   1   34.40    2.30
  -1   6  -1   32.40    2.00
  -1   6  -1   34.50    2.80
   1   6   1   29.80    2.90
   1   6   1   33.20    2.30
  -1   6  -1   32.20    2.10
   1   6   1   33.60    2.20
   1   6   1   34.60    2.40
  -1   6  -1   36.00    1.90
  -1   6  -1   31.30    2.00
  -1   6  -1   33.20    2.10
  -2  -6  -1   13.40    1.50
   2  -6   1    8.00    1.50
   2  -6   1    8.90    1.50
  -2  -6  -1    7.20    1.40
  -2  -6  -1    7.10    1.50
  -2  -6  -1    8.80    0.90
   2  -6   1    5.00    1.80
   2  -6   1    9.20    1.50
  -2  -6  -1    8.90    1.70
  -2   6  -1    7.60    1.40
  -2   6  -1    8.20    1.50
  -2   6  -1    9.40    1.90
  -2   6  -1    7.70    2.00
   2   6   1    9.10    1.40
   2   6   1    7.00    1.60
   2   6   1    9.30    1.60
   2   6   1    5.10    1.50
  -2   6  -1    8.20    1.50
  -2   6  -1    8.70    1.50
   2   6   1   10.40    0.90
   3  -6   1   63.09    3.80
  -3  -6  -1   63.79    2.50
  -3  -6  -1   66.79    3.20
  -3  -6  -1   64.79    2.70
  -3  -6  -1   63.79    2.90
   3  -6   1   65.29    3.40
   3  -6   1   66.89    3.20
  -3  -6  -1   67.19    3.30
   3  -6   1   63.89    2.80
   3  -6   1   66.79    3.20
   3   6   1   65.29    3.30
   3   6   1   68.99    3.30
   3   6   1   66.89    3.00
  -3   6  -1   64.39    3.60
  -3   6  -1   65.89    3.10
  -3   6  -1   65.19    3.00
  -3   6  -1   75.69    3.50
   3   6   1   64.69    2.60
  -3   6  -1   62.89    3.10
  -4  -6  -1    0.10    1.10
  -4  -6  -1    0.70    1.50
   4  -6   1   -1.00    2.00
  -4  -6  -1   -0.30    1.60
  -4  -6  -1    1.00    1.70
   4  -6   1    0.10    1.50
  -4  -6  -1   -0.50    1.20
   4  -6   1    1.50    1.80
   4  -6   1   -1.50    1.60
   4  -6   1   -0.60    1.50
  -4   6  -1   -0.90    1.70
  -4   6  -1   -1.40    1.50
   4   6   1   -0.20    1.30
   4   6   1    1.20    1.60
  -4   6  -1   -3.50    1.80
  -4   6  -1   -1.80    1.50
   4   6   1   -0.50    1.60
   4   6   1    1.70    1.80
  -4   6  -1    0.80    1.80
   5  -6   1   87.29    4.30
  -5  -6  -1   86.99    4.00
   5  -6   1   86.09    4.50
   5  -6   1   86.59    5.60
   5  -6   1   89.59    3.90
  -5  -6  -1   91.49    4.50
  -5  -6  -1   90.19    3.20
   5  -6   1   88.49    4.90
  -5  -6  -1   88.39    3.90
  -5  -6  -1   93.69    4.20
   5   6   1   88.39    4.00
   5   6   1   89.39    4.40
  -5   6  -1   88.79    4.70
   5   6   1   91.89    4.50
  -5   6  -1   99.59    4.50
  -5   6  -1   91.69    4.70
  -5   6  -1  106.29    4.90
  -5   6  -1   93.39    4.40
   5   6   1   83.59    4.50
   6  -6   1    9.50    2.50
   6  -6   1    6.40    2.80
   6  -6   1    3.90    2.30
  -6  -6  -1    6.70    2.20
   6  -6   1    0.50    2.40
  -6  -6  -1    5.70    1.50
  -6  -6  -1    7.80    2.20
   6  -6   1    6.60    2.60
  -6   6  -1    6.30    2.30
   6   6   1    4.50    2.10
  -6   6  -1    6.20    2.40
   6   6   1    7.10    2.40
   6   6   1    6.40    2.50
  -6   6  -1    5.20    2.70
  -6   6  -1    9.90    2.40
  -6   6  -1    8.60    2.70
   6   6   1    8.70    2.40
   7  -6   1    6.50    2.40
  -7  -6  -1   11.50    3.10
  -7  -6  -1   11.30    2.80
   7  -6   1    9.70    2.90
  -7  -6  -1    8.40    1.60
  -7  -6  -1    6.90    2.60
  -7  -6  -1    6.10    1.60
   7   6   1   10.90    3.00
   7   6   1    4.60    2.60
  -7   6  -1    6.10    2.70
  -7   6  -1   11.80    2.70
   7   6   1    8.90    2.70
  -7   6  -1    4.30    2.80
  -7   6  -1    8.60    2.80
  -7   6  -1    7.50    2.80
   7   6   1    2.60    2.80
  -8  -6  -1    0.40    1.40
  -8  -6  -1    3.40    2.70
  -8  -6  -1    1.40    2.50
   8  -6   1    1.90    3.10
  -8  -6  -1    0.20    1.40
   8  -6   1   -1.00    2.70
  -8  -6  -1   -1.00    2.30
   8  -6   1   -1.80    2.40
   8  -6   1    1.80    2.70
  -8  -6  -1   -3.40    2.20
   8   6   1   -0.20    2.80
  -8   6  -1    2.00    2.80
  -8   6  -1    2.60    2.90
   8   6   1    2.60    2.80
  -8   6  -1    6.10    2.60
   8   6   1    1.80    2.80
  -8   6  -1   -0.50    2.60
  -8   6  -1   -1.90    2.60
   8   6   1   -1.90    2.30
  -9  -6  -1    2.70    1.50
   9  -6   1    0.40    2.70
   9  -6   1    6.30    3.30
  -9   6  -1    3.30    3.10
   9   6   1    0.40    2.60
  -9   6  -1    4.40    2.90
   8  -7  -1   40.10    4.60
   8  -7  -1   33.20    3.60
  -8  -7   1   43.00    4.30
   8  -7  -1   36.10    4.20
  -8  -7   1   38.40    1.90
  -8  -7   1   31.50    3.80
  -8   7   1   40.60    4.20
   8   7  -1   39.10    4.20
  -8   7   1   34.40    4.00
   8   7  -1   41.20    4.30
   8   7  -1   39.30    4.00
  -8   7   1   49.40    4.90
  -8   7   1   38.90    4.40
  -8   7   1   43.30    4.30
   8   7  -1   30.20    3.50
  -8   7   1   34.00    4.20
  -7  -7   1   30.10    3.60
   7  -7  -1   21.80    4.30
  -7  -7   1   23.90    3.30
   7  -7  -1   28.50    4.00
  -7  -7   1   23.40    2.90
  -7  -7   1   20.00    1.70
  -7  -7   1   21.30    2.20
   7  -7  -1   12.80    2.60
   7   7  -1   28.50    3.50
  -7   7   1   26.00    3.30
   7   7  -1   25.70    3.40
   7   7  -1   19.30    2.90
  -7   7   1   17.40    3.40
  -7   7   1   17.50    3.00
  -7   7   1   20.20    3.30
  -7   7   1   22.70    3.50
   7   7  -1   22.40    3.50
  -7   7   1   23.40    3.60
  -6  -7   1    3.90    2.20
   6  -7  -1   -2.40    2.70
  -6  -7   1    5.20    2.10
  -6  -7   1    1.70    1.00
   6  -7  -1    5.80    2.60
  -6  -7   1    3.30    1.10
   6  -7  -1   -2.10    2.40
   6  -7  -1    5.80    2.30
  -6   7   1    0.90    2.20
   6   7  -1    3.70    2.50
   6   7  -1    6.00    2.10
  -6   7   1    0.90    2.10
  -6   7   1    3.00    2.50
   6   7  -1    9.10    2.70
  -6   7   1    2.50    2.50
   6   7  -1    4.40    2.30
  -6   7   1    2.90    2.50
  -5  -7   1   59.79    2.30
   5  -7  -1   62.09    4.40
   5  -7  -1   62.49    3.60
   5  -7  -1   59.99    4.30
   5  -7  -1   62.49    4.20
  -5  -7   1   57.99    3.70
   5  -7  -1   55.29    4.00
  -5  -7   1   65.19    3.30
  -5  -7   1   59.99    4.00
  -5   7   1   61.99    3.70
   5   7  -1   67.29    3.80
  -5   7   1   55.89    4.30
   5   7  -1   57.19    4.00
  -5   7   1   64.49    4.30
   5   7  -1   65.29    4.00
  -5   7   1   65.09    4.90
  -5   7   1   61.69    3.60
   5   7  -1   58.79    3.40
  -5   7   1   63.89    4.20
   4  -7  -1   58.99    3.30
  -4  -7   1   59.79    2.30
  -4  -7   1   63.09    2.90
  -4  -7   1   53.29    3.40
   4  -7  -1   59.89    3.80
   4  -7  -1   61.09    4.10
   4  -7  -1   57.59    5.10
   4  -7  -1   56.39    3.70
  -4  -7   1   62.59    3.50
   4   7  -1   60.39    3.30
  -4   7   1   56.39    3.80
  -4   7   1   57.09    3.60
  -4   7   1   57.49    4.00
   4   7  -1   58.39    3.50
   4   7  -1   58.39    3.40
  -4   7   1   65.29    3.50
  -4   7   1   58.19    3.20
  -4   7   1   57.69    3.60
   4   7  -1   56.49    2.90
  -3  -7   1  156.88    4.70
  -3  -7   1  160.78    4.70
   3  -7  -1  158.28    4.50
   3  -7  -1  158.98    5.00
  -3  -7   1  152.58    3.90
   3  -7  -1  157.18    5.00
   3  -7  -1  162.78    5.50
   3  -7  -1  148.39    5.00
  -3  -7   1  150.98    4.10
   3   7  -1  153.38    3.90
   3   7  -1  153.78    4.50
  -3   7   1  153.08    4.90
   3   7  -1  156.08    4.70
  -3   7   1  160.98    5.40
  -3   7   1  153.68    4.80
  -3   7   1  148.39    4.60
  -3   7   1  147.39    4.90
   3   7  -1  154.18    4.70
  -3   7   1  160.58    4.90
  -2  -7   1  319.77    6.40
   2  -7  -1  309.67    7.30
  -2  -7   1  315.27    7.00
  -2  -7   1  321.07    6.80
   2  -7  -1  322.77    8.00
   2  -7  -1  316.47    7.30
  -2  -7   1  305.77    7.00
   2  -7  -1  314.37    7.00
   2   7  -1  317.27    7.00
  -2   7   1  311.27    7.30
  -2   7   1  316.87    7.10
  -2   7   1  311.47    7.90
  -2   7   1  305.07    7.10
   2   7  -1  312.77    7.00
  -2   7   1  307.07    7.30
  -2   7   1  311.47    7.20
   2   7  -1  311.27    5.80
   2   7  -1  317.87    6.90
   2   7  -1  303.67    6.70
   1  -7  -1    5.70    1.60
   1  -7  -1    3.00    1.70
   1  -7  -1    6.30    1.50
   1  -7  -1    7.20    1.30
   1   7  -1    5.60    1.20
  -1   7   1    5.60    1.50
  -1   7   1    6.10    1.40
  -1   7   1    5.70    1.50
  -1   7   1    5.30    1.40
  -1   7   1    8.90    1.90
   0  -7  -1   64.29    2.40
   0  -7  -1   67.19    2.90
   0  -7   1   66.79    2.50
   0  -7  -1   60.39    2.70
   0  -7  -1   64.09    3.20
   0  -7   1   64.29    3.10
   0  -7   1   68.19    2.60
   0   7   1   62.39    2.70
   0   7   1   66.99    3.20
   0   7  -1   64.29    2.60
   0   7  -1   66.19    1.60
   0   7  -1   69.89    3.10
   0   7  -1   62.79    2.60
   0   7   1   63.99    2.90
   0   7   1   68.69    4.30
  -1  -7  -1   27.70    2.50
  -1  -7  -1   29.00    1.90
   1  -7   1   29.30    2.80
   1  -7   1   31.90    2.20
   1  -7   1   32.40    2.10
  -1  -7  -1   34.40    2.30
   1  -7   1   34.80    2.90
  -1  -7  -1   32.60    2.40
   1   7   1   31.60    2.40
   1   7   1   27.70    2.40
  -1   7  -1   35.30    1.90
  -1   7  -1   32.80    2.20
  -1   7  -1   32.30    2.10
   1   7   1   29.50    2.50
   1   7   1   33.50    2.30
  -1   7  -1   30.90    2.00
  -1   7  -1   31.70    2.10
  -1   7  -1   31.40    2.70
  -2  -7  -1    9.50    1.50
   2  -7   1   13.80    1.70
   2  -7   1   10.90    1.60
  -2  -7  -1    8.90    1.60
   2  -7   1   11.90    2.10
  -2  -7  -1    9.20    1.70
  -2  -7  -1   10.60    1.50
   2  -7   1    9.70    1.50
   2   7   1    8.20    0.80
   2   7   1    9.50    1.70
   2   7   1    8.50    1.50
  -2   7  -1   11.30    1.50
  -2   7  -1    9.40    1.60
   2   7   1    6.40    1.50
  -2   7  -1    8.50    2.00
  -2   7  -1    9.10    1.50
   2   7   1   10.10    1.80
  -2   7  -1    9.90    1.60
  -2   7  -1    9.40    2.60
  -3  -7  -1   15.00    2.10
   3  -7   1   12.30    1.90
  -3  -7  -1   13.50    1.90
   3  -7   1   13.50    2.30
  -3  -7  -1   15.00    1.60
   3  -7   1   13.10    1.80
   3  -7   1   13.50    1.70
   3  -7   1   15.40    2.00
  -3  -7  -1   15.10    1.70
   3   7   1   19.10    2.20
  -3   7  -1   12.10    1.90
  -3   7  -1   13.00    1.90
   3   7   1   14.50    1.40
  -3   7  -1   19.80    2.50
  -3   7  -1   16.40    2.00
  -3   7  -1   13.40    1.90
   3   7   1   17.30    2.00
  -3   7  -1   14.90    1.90
   3   7   1   15.00    2.10
  -4  -7  -1   66.59    3.00
   4  -7   1   68.99    3.10
   4  -7   1   69.69    3.90
  -4  -7  -1   68.39    2.80
  -4  -7  -1   65.99    4.40
  -4  -7  -1   64.19    3.10
   4  -7   1   65.99    4.20
  -4  -7  -1   63.49    3.80
   4  -7   1   61.89    3.60
  -4   7  -1   66.59    3.60
   4   7   1   64.29    3.70
  -4   7  -1   61.49    4.00
   4   7   1   65.99    3.00
  -4   7  -1   67.59    3.70
  -4   7  -1   68.09    3.50
  -4   7  -1   58.39    3.80
  -4   7  -1   59.99    3.40
   4   7   1   63.99    3.80
   4   7   1   66.09    3.50
   5  -7   1  132.69    5.30
   5  -7   1  138.69    5.70
  -5  -7  -1  141.99    4.80
  -5  -7  -1  137.49    5.40
  -5  -7  -1  130.69    5.20
  -5  -7  -1  132.29    4.70
  -5  -7  -1  125.19    4.00
   5  -7   1  122.79    5.30
   5  -7   1  133.79    5.80
   5  -7   1  142.09    4.90
   5   7   1  144.79    5.60
  -5   7  -1  130.29    5.70
   5   7   1  132.59    5.50
  -5   7  -1  123.09    5.20
  -5   7  -1  130.49    5.10
   5   7   1  136.39    4.80
  -5   7  -1  139.89    5.20
  -5   7  -1  133.99    5.40
  -5   7  -1  135.39    5.70
   5   7   1  132.59    5.00
  -6  -7  -1  101.29    3.60
  -6  -7  -1  110.09    5.40
  -6  -7  -1   90.39    4.70
  -6  -7  -1   98.49    4.50
   6  -7   1  104.39    4.80
   6  -7   1  107.69    5.70
   6  -7   1  103.79    5.40
   6  -7   1  101.99    5.90
  -6   7  -1  106.19    5.40
  -6   7  -1  104.39    5.20
   6   7   1  113.59    4.90
   6   7   1  104.09    5.20
  -6   7  -1  103.29    4.80
  -6   7  -1  100.59    5.60
   6   7   1  106.29    5.50
  -6   7  -1  107.09    5.70
   6   7   1   98.99    4.80
  -6   7  -1  102.09    4.70
  -7  -7  -1   17.30    1.90
  -7  -7  -1   16.50    2.80
  -7  -7  -1   16.70    1.90
  -7  -7  -1   21.80    3.30
  -7  -7  -1   22.40    3.00
   7  -7   1   19.10    2.90
   7  -7   1   15.60    3.20
   7   7   1   22.60    3.70
  -7   7  -1   18.60    3.20
  -7   7  -1   18.30    3.10
   7   7   1   19.50    3.20
   7   7   1   15.90    2.80
  -7   7  -1   21.50    3.30
   7   7   1   27.90    3.70
  -7   7  -1   18.40    3.50
  -7   7  -1   14.90    3.00
  -7   7  -1   20.50    3.40
  -8  -7  -1    3.80    2.50
  -8  -7  -1   -2.10    2.80
  -8  -7  -1    0.20    2.50
   8  -7   1   -2.70    2.70
  -8  -7  -1    2.30    1.50
   8  -7   1    2.80    2.90
   8  -7   1   -4.20    2.60
  -8  -7  -1   -0.70    1.30
   8  -7   1    1.70    2.50
  -8   7  -1    2.90    2.70
  -8   7  -1    5.30    2.90
  -8   7  -1   -2.30    2.40
   8   7   1    4.30    3.10
  -8   7  -1   -0.30    2.50
   8   7   1    0.40    3.00
  -8   7  -1    1.80    2.80
  -8   7  -1   -0.60    2.60
   8   7   1    6.20    3.00
   8   7   1    0.70    2.50
   8  -8  -1    4.80    3.10
   8  -8  -1   -1.00    2.80
  -8  -8   1    7.20    3.00
   8  -8  -1    1.80    2.60
   8   8  -1   11.00    3.70
   8   8  -1    1.90    2.90
  -8   8   1    4.40    3.00
  -8   8   1    6.50    2.90
  -8   8   1    0.80    2.70
  -8   8   1    4.10    4.50
   8   8  -1    1.40    3.10
   8   8  -1    2.60    2.40
   7  -8  -1    1.40    2.50
   7  -8  -1    1.00    2.40
   7  -8  -1   -1.50    3.20
   7  -8  -1   -0.20    2.70
  -7  -8   1   -0.30    2.20
   7  -8  -1   -1.50    2.60
  -7  -8   1   -0.10    2.30
  -7  -8   1   -3.20    2.00
  -7  -8   1    1.20    0.90
  -7   8   1    2.50    2.70
  -7   8   1    1.40    2.50
  -7   8   1    2.00    2.40
  -7   8   1    0.20    2.50
   7   8  -1    1.00    2.50
  -7   8   1   -0.10    4.10
   7   8  -1    1.00    2.00
   7   8  -1    0.80    2.60
  -7   8   1   -5.60    2.40
   7   8  -1    1.10    2.60
  -6  -8   1  179.68    5.80
   6  -8  -1  188.08    6.20
   6  -8  -1  174.38    6.80
  -6  -8   1  169.28    5.30
   6  -8  -1  181.08    7.10
   6  -8  -1  180.08    7.50
   6   8  -1  184.28    6.40
   6   8  -1  173.88    5.90
  -6   8   1  184.18    6.80
  -6   8   1  168.58    6.80
   6   8  -1  184.28    6.60
  -6   8   1  170.38    7.00
  -6   8   1  168.88    6.20
  -6   8   1  175.18    6.30
  -6   8   1  193.18    8.20
   5  -8  -1   60.79    3.70
  -5  -8   1   55.59    2.50
  -5  -8   1   56.29    3.20
   5  -8  -1   59.89    4.20
   5  -8  -1   57.69    4.30
  -5  -8   1   58.39    3.90
   5  -8  -1   54.89    4.30
   5  -8  -1   63.39    5.00
  -5  -8   1   57.79    4.10
  -5   8   1   56.79    4.30
   5   8  -1   58.59    3.90
  -5   8   1   55.49    3.70
   5   8  -1   51.69    4.00
  -5   8   1   53.49    4.30
  -5   8   1   58.79    4.30
   5   8  -1   55.19    3.30
  -5   8   1   64.19    4.30
   5   8  -1   61.09    3.90
   4  -8  -1   22.40    2.60
  -4  -8   1   23.40    2.50
  -4  -8   1   29.60    2.90
  -4  -8   1   33.70    2.50
   4  -8  -1   29.70    2.60
   4  -8  -1   23.20    2.70
   4  -8  -1   24.50    3.10
  -4  -8   1   26.70    2.10
   4  -8  -1   25.40    2.90
   4   8  -1   28.50    2.80
  -4   8   1   28.70    2.80
  -4   8   1   24.60    2.70
  -4   8   1   25.60    2.60
   4   8  -1   30.50    2.90
  -4   8   1   27.50    2.70
  -4   8   1   27.00    3.10
   4   8  -1   31.80    2.80
   4   8  -1   23.50    2.20
  -4   8   1   21.30    3.00
   3  -8  -1   30.90    3.60
   3  -8  -1   33.00    3.10
   3  -8  -1   33.80    2.90
  -3  -8   1   33.00    2.90
  -3  -8   1   30.90    2.20
  -3  -8   1   31.70    2.00
  -3  -8   1   30.20    2.70
   3  -8  -1   29.80    2.80
  -3   8   1   29.70    2.60
   3   8  -1   30.20    1.70
  -3   8   1   28.30    2.50
  -3   8   1   31.70    3.10
  -3   8   1   30.00    2.80
  -3   8   1   35.70    2.80
   3   8  -1   31.40    2.80
  -3   8   1   35.20    3.00
   3   8  -1   29.50    2.60
   3   8  -1   29.90    2.70
  -2  -8   1  196.48    5.20
   2  -8  -1  182.28    6.20
  -2  -8   1  188.68    5.00
  -2  -8   1  198.78    5.10
   2  -8  -1  190.58    5.40
   2  -8  -1  190.98    6.00
   2  -8  -1  194.88    5.10
  -2  -8   1  191.08    4.30
   2   8  -1  200.28    5.20
   2   8  -1  190.48    5.00
  -2   8   1  183.38    5.40
   2   8  -1  177.68    5.50
  -2   8   1  189.08    5.40
  -2   8   1  194.08    6.00
  -2   8   1  190.98    5.30
  -2   8   1  184.28    5.20
   2   8  -1  200.08    5.00
   1  -8  -1  669.53   13.40
  -1  -8   1  697.93   13.10
   1  -8  -1  667.63   13.40
  -1  -8   1  676.53   13.10
   1  -8  -1  689.53   14.10
  -1  -8   1  664.83   13.40
   1   8  -1  677.73   13.10
  -1   8   1  673.03   13.40
   1   8  -1  672.03   12.90
  -1   8   1  684.63   13.30
  -1   8   1  675.23   13.20
   1   8  -1  682.33   13.40
   1   8  -1  670.33   13.10
  -1   8   1  683.03   13.40
  -1   8   1  675.33   14.10
   0  -8  -1   14.00    2.00
   0  -8  -1   13.40    1.70
   0  -8   1   12.90    1.90
   0  -8   1   16.40    1.70
   0  -8  -1   16.30    1.50
   0  -8   1   15.30    1.60
   0  -8  -1   12.40    1.80
   0   8   1   13.00    1.80
   0   8  -1   14.50    2.00
   0   8  -1   16.20    1.60
   0   8   1   14.80    1.70
   0   8   1   13.30    1.70
   0   8   1   18.20    2.20
   0   8  -1   18.10    1.70
   0   8  -1   14.40    1.60
  -1  -8  -1  938.01   18.10
  -1  -8  -1  981.70   17.50
   1  -8   1  949.60   17.90
   1  -8   1  972.60   18.80
   1  -8   1  963.20   17.90
  -1  -8  -1  964.10   18.20
   1  -8   1  948.71   17.90
  -1  -8  -1  975.00   18.40
  -1   8  -1  945.11   17.80
  -1   8  -1  964.30   17.90
  -1   8  -1  963.90   17.80
   1   8   1  944.61   18.10
  -1   8  -1  957.20   17.40
  -1   8  -1  960.50   18.80
   1   8   1  946.71   18.00
  -1   8  -1  949.40   17.70
   1   8   1  946.71   18.30
   1   8   1  972.90   18.20
  -2  -8  -1   28.00    2.70
   2  -8   1   31.50    3.10
  -2  -8  -1   27.70    2.60
  -2  -8  -1   28.10    2.10
   2  -8   1   32.40    2.40
   2  -8   1   30.60    2.40
  -2  -8  -1   27.10    2.60
   2  -8   1   28.50    2.50
   2   8   1   29.90    2.60
   2   8   1   26.60    2.60
   2   8   1   30.20    2.60
  -2   8  -1   27.80    2.30
   2   8   1   23.60    2.50
  -2   8  -1   32.60    3.20
  -2   8  -1   29.50    2.50
  -2   8  -1   30.50    2.40
  -2   8  -1   27.50    2.30
  -2   8  -1   27.80    2.50
   3  -8   1  195.68    5.70
   3  -8   1  208.18    8.00
  -3  -8  -1  202.48    5.20
   3  -8   1  202.08    7.50
  -3  -8  -1  197.68    5.80
  -3  -8  -1  202.28    5.30
  -3  -8  -1  201.28    5.90
   3  -8   1  204.98    5.90
  -3   8  -1  216.08    5.70
   3   8   1  208.18    5.80
   3   8   1  199.18    4.40
  -3   8  -1  202.18    5.60
  -3   8  -1  208.78    6.60
  -3   8  -1  205.78    5.70
   3   8   1  208.58    5.90
   3   8   1  210.38    5.90
  -3   8  -1  209.78    5.90
  -3   8  -1  213.58    5.80
   4  -8   1   16.70    2.40
   4  -8   1   19.40    2.10
  -4  -8  -1   15.30    2.30
   4  -8   1   12.80    2.30
  -4  -8  -1   12.80    2.40
   4  -8   1    9.90    2.10
  -4  -8  -1   13.10    1.80
  -4  -8  -1   19.70    2.10
   4  -8   1   14.10    2.70
  -4   8  -1   13.00    2.60
   4   8   1   18.20    1.70
   4   8   1   19.80    2.50
   4   8   1   12.00    2.20
  -4   8  -1   16.00    2.40
  -4   8  -1   14.00    2.30
  -4   8  -1   12.90    2.30
   4   8   1   16.70    2.60
  -4   8  -1   14.10    2.20
  -4   8  -1   10.50    2.20
   5  -8   1  104.79    5.60
   5  -8   1  104.69    4.90
  -5  -8  -1  104.39    4.30
   5  -8   1  114.89    5.10
   5  -8   1  107.29    4.40
  -5  -8  -1  103.99    3.70
  -5  -8  -1  108.29    4.90
   5  -8   1  104.39    5.20
  -5  -8  -1  112.89    5.10
   5   8   1  120.69    5.50
  -5   8  -1  109.59    5.50
  -5   8  -1  102.99    4.90
  -5   8  -1  104.19    4.80
  -5   8  -1   99.79    4.70
   5   8   1  113.99    5.30
   5   8   1   99.99    4.90
   5   8   1  106.79    4.20
  -5   8  -1  106.49    5.00
  -5   8  -1  113.19    5.40
   6  -8   1   61.59    4.90
  -6  -8  -1   66.59    4.10
  -6  -8  -1   63.69    4.80
   6  -8   1   68.09    4.00
  -6  -8  -1   65.49    3.10
   6  -8   1   63.69    4.70
   6  -8   1   71.99    5.60
  -6   8  -1   64.49    5.10
   6   8   1   66.69    4.60
   6   8   1   62.09    3.90
   6   8   1   61.19    4.70
  -6   8  -1   70.79    4.50
  -6   8  -1   68.79    4.50
  -6   8  -1   67.59    4.70
  -6   8  -1   66.99    5.10
   6   8   1   67.89    5.00
  -6   8  -1   63.99    4.40
   7  -8   1   -1.00    2.20
   7  -8   1    3.70    2.60
  -7  -8  -1   -3.50    2.20
   7  -8   1   -1.20    2.70
  -7  -8  -1    0.70    1.30
  -7  -8  -1    2.30    2.20
   7   8   1    2.10    2.70
   7   8   1   -1.00    2.00
  -7   8  -1   -0.90    2.70
  -7   8  -1   -1.70    2.50
   7   8   1    0.20    2.40
  -7   8  -1   -2.60    2.20
  -7   8  -1    0.60    2.70
  -7   8  -1    0.60    2.40
  -7   8  -1    0.50    2.30
   7   8   1   -2.80    2.70
   8  -8   1    3.20    3.00
   8  -8   1    6.00    2.80
  -8  -8  -1    4.80    3.00
  -8  -8  -1    5.80    2.80
  -8  -8  -1    6.90    1.60
  -8  -8  -1    5.90    1.40
   8  -8   1    5.80    3.00
   8   8   1    0.50    2.80
   8   8   1    7.90    3.30
  -8   8  -1    6.90    3.10
  -8   8  -1    7.20    3.10
   8   8   1    7.80    2.70
  -8   8  -1    3.80    2.90
  -8   8  -1    6.60    3.10
   8  -9  -1    1.00    3.20
   8  -9  -1   -2.40    2.50
  -8  -9   1    3.50    3.10
  -8   9   1    2.80    3.20
   8   9  -1   -0.10    2.30
  -8   9   1   -0.20    3.10
  -8   9   1   -0.20    2.60
   8   9  -1   -1.80    2.90
   8   9  -1    3.80    2.90
  -8   9   1   -0.80    2.80
   8   9  -1   -0.30    3.10
  -7  -9   1    2.30    2.60
  -7  -9   1    3.00    2.50
  -7  -9   1   -0.10    0.70
  -7  -9   1    0.20    0.70
   7  -9  -1   -2.50    2.50
  -7  -9   1   -0.40    2.00
   7  -9  -1   -3.30    2.50
   7  -9  -1   -2.60    3.30
   7  -9  -1    0.40    2.80
   7  -9  -1    0.20    2.30
   7   9  -1    3.40    2.60
  -7   9   1    3.90    3.00
   7   9  -1   -3.90    2.60
   7   9  -1   -0.40    2.00
  -7   9   1   -0.90    2.50
  -7   9   1    6.50    3.00
  -7   9   1   -3.00    2.30
  -7   9   1   -0.30    2.70
   7   9  -1   -1.10    2.60
  -7   9   1   -1.80    2.30
   6  -9  -1   32.80    3.70
   6  -9  -1   33.40    3.30
   6  -9  -1   24.30    3.40
   6  -9  -1   31.40    4.20
  -6  -9   1   33.20    3.20
  -6  -9   1   32.90    2.40
   6  -9  -1   28.90    3.40
   6   9  -1   31.80    3.30
   6   9  -1   34.20    3.60
  -6   9   1   34.60    3.80
   6   9  -1   30.20    3.40
  -6   9   1   26.90    3.40
  -6   9   1   36.00    4.00
  -6   9   1   35.30    3.50
  -6   9   1   26.90    3.30
  -6   9   1   27.80    3.50
   6   9  -1   40.40    3.90
   5  -9  -1   43.20    3.60
  -5  -9   1   42.80    4.00
  -5  -9   1   42.60    2.40
   5  -9  -1   40.70    3.60
   5  -9  -1   49.90    4.20
   5  -9  -1   38.30    4.00
  -5  -9   1   38.90    3.70
   5  -9  -1   46.60    3.90
  -5  -9   1   42.80    3.10
  -5   9   1   44.20    4.10
  -5   9   1   46.50    4.20
   5   9  -1   50.69    3.90
  -5   9   1   48.10    4.10
   5   9  -1   50.49    4.20
  -5   9   1   46.40    3.60
  -5   9   1   46.60    4.60
  -5   9   1   44.60    3.90
   5   9  -1   41.10    3.00
   4  -9  -1  619.34   14.50
  -4  -9   1  627.54   13.50
   4  -9  -1  637.34   13.90
  -4  -9   1  634.04   13.50
  -4  -9   1  640.24   12.40
   4  -9  -1  633.24   13.90
  -4  -9   1  639.74   12.50
   4  -9  -1  627.24   13.80
  -4   9   1  631.24   16.50
   4   9  -1  638.04   13.50
  -4   9   1  629.84   15.40
  -4   9   1  643.34   13.70
   4   9  -1  654.33   13.60
  -4   9   1  628.34   13.60
   4   9  -1  640.74   13.40
  -4   9   1  634.84   13.80
   4   9  -1  632.74   12.20
  -4   9   1  649.14   13.90
  -3  -9   1  392.96    8.00
   3  -9  -1  390.46    9.30
   3  -9  -1  407.16    9.20
  -3  -9   1  398.36    9.00
   3  -9  -1  390.06    9.30
  -3  -9   1  382.06    8.40
   3  -9  -1  382.26    9.90
   3   9  -1  394.36    9.00
   3   9  -1  388.36    8.40
   3   9  -1  388.26    8.90
  -3   9   1  392.06    9.10
   3   9  -1  381.46    7.20
  -3   9   1  403.76    9.20
  -3   9   1  397.86    9.30
  -3   9   1  393.06    9.30
   3   9  -1  375.26    8.90
  -3   9   1  395.76   10.00
   2  -9  -1  212.08    7.30
  -2  -9   1  211.38    5.60
  -2  -9   1  214.58    5.60
   2  -9  -1  221.28    5.50
   2  -9  -1  211.68    5.90
  -2  -9   1  216.18    4.70
   2  -9  -1  212.28    6.20
  -2  -9   1  217.28    5.70
  -2   9   1  211.18    6.70
   2   9  -1  205.58    7.80
   2   9  -1  228.78    5.70
   2   9  -1  217.18    5.60
   2   9  -1  214.38    5.70
  -2   9   1  210.08    6.00
  -2   9   1  203.38    5.70
  -2   9   1  216.78    5.80
  -2   9   1  220.38    6.00
   1  -9  -1   95.19    4.30
  -1  -9   1   90.49    3.80
   1  -9  -1   89.79    3.60
  -1  -9   1   90.99    3.40
  -1  -9   1   82.39    3.30
   1  -9  -1   92.79    3.70
   1   9  -1   84.09    3.30
  -1   9   1   88.19    3.70
  -1   9   1   88.49    3.50
   1   9  -1   83.19    3.30
  -1   9   1   86.69    3.50
  -1   9   1   99.39    4.40
   1   9  -1   83.49    3.30
   1   9  -1   94.79    3.80
  -1   9   1   84.49    3.60
   0  -9  -1  281.97    6.90
   0  -9   1  276.37    6.50
   0  -9  -1  282.87    6.10
   0  -9   1  274.47    7.20
   0  -9  -1  284.67    6.80
   0  -9  -1  286.57    7.40
   0  -9   1  284.77    6.60
   0   9   1  294.27    6.90
   0   9  -1  277.17    7.20
   0   9   1  270.27    6.60
   0   9   1  282.67    7.40
   0   9  -1  279.07    6.50
   0   9  -1  277.47    6.50
   0   9  -1  280.47    6.40
   0   9   1  274.37    6.80
  -1  -9  -1    0.30    1.60
  -1  -9  -1    0.30    1.40
   1  -9   1   -2.10    1.20
   1  -9   1    0.10    1.30
   1  -9   1   -1.90    1.70
  -1  -9  -1   -2.30    1.40
  -1  -9  -1   -1.70    1.10
   1  -9   1    0.80    1.10
   1   9   1   -0.10    1.40
  -1   9  -1   -1.30    1.30
  -1   9  -1    1.30    0.90
   1   9   1   -1.70    1.60
  -1   9  -1   -2.60    1.40
  -1   9  -1   -0.40    1.70
   1   9   1   -2.10    1.40
  -1   9  -1   -2.50    1.20
   1   9   1    1.10    1.60
  -1   9  -1   -0.90    1.30
   2  -9   1   92.39    3.60
  -2  -9  -1   90.39    3.80
   2  -9   1  102.09    4.60
  -2  -9  -1   94.89    3.30
  -2  -9  -1   90.19    3.80
  -2  -9  -1   90.79    4.80
   2  -9   1   90.49    3.40
   2  -9   1   89.09    3.60
   2   9   1   92.39    3.70
  -2   9  -1   90.29    3.60
  -2   9  -1   89.19    4.50
  -2   9  -1   96.69    3.60
   2   9   1   90.09    3.80
   2   9   1   90.99    3.80
  -2   9  -1   91.09    3.40
   2   9   1   93.89    3.90
  -2   9  -1   97.49    3.80
  -2   9  -1   89.69    3.70
  -3  -9  -1   -0.10    1.50
   3  -9   1    0.90    1.70
   3  -9   1    1.70    1.60
  -3  -9  -1    0.00    1.70
  -3  -9  -1   -1.30    1.50
   3  -9   1   -3.20    2.00
   3  -9   1    1.30    1.60
  -3  -9  -1    1.20    1.40
   3   9   1   -0.20    1.70
   3   9   1   -0.40    0.70
  -3   9  -1    2.50    1.80
   3   9   1   -1.10    1.70
  -3   9  -1   -1.60    1.60
  -3   9  -1    1.10    1.70
  -3   9  -1    3.50    1.70
  -3   9  -1    0.30    1.70
   3   9   1    2.80    1.90
  -3   9  -1    1.10    2.20
  -4  -9  -1   11.30    2.00
  -4  -9  -1   10.20    1.90
   4  -9   1    9.50    2.30
   4  -9   1   13.30    2.80
   4  -9   1    8.70    2.30
   4  -9   1   10.90    2.30
  -4  -9  -1   13.60    2.40
  -4  -9  -1   17.90    2.50
   4   9   1   13.40    2.50
  -4   9  -1   16.80    2.60
  -4   9  -1   12.30    2.80
  -4   9  -1   15.00    2.50
  -4   9  -1    5.90    2.30
   4   9   1   10.00    2.60
   4   9   1   13.00    1.50
  -4   9  -1   11.80    2.20
   4   9   1   11.50    2.30
   5  -9   1    3.60    2.20
   5  -9   1    5.10    2.20
  -5  -9  -1    6.50    2.40
   5  -9   1    3.90    1.90
  -5  -9  -1    2.50    1.90
  -5  -9  -1    2.90    1.50
  -5  -9  -1    1.00    2.10
   5  -9   1    5.90    2.20
   5   9   1    5.10    2.30
   5   9   1    5.20    2.30
  -5   9  -1    6.80    2.40
   5   9   1    5.70    1.70
   5   9   1    2.60    2.50
  -5   9  -1    2.80    2.50
  -5   9  -1    3.60    2.20
  -5   9  -1    1.30    2.20
  -5   9  -1    3.50    2.10
  -5   9  -1    4.20    2.20
   6  -9   1    1.50    2.50
  -6  -9  -1    3.40    2.30
   6  -9   1    5.10    2.60
   6  -9   1   10.90    3.40
   6  -9   1   -0.80    2.10
  -6  -9  -1    3.30    2.10
  -6  -9  -1    1.40    2.60
   6  -9   1    6.00    2.50
  -6  -9  -1    1.40    1.40
  -6   9  -1    0.90    2.20
   6   9   1    2.90    2.40
  -6   9  -1    4.30    2.70
  -6   9  -1    2.90    2.30
   6   9   1    9.00    2.80
  -6   9  -1    4.70    2.70
   6   9   1    2.70    2.50
   6   9   1    5.40    1.90
  -6   9  -1    3.30    2.30
  -6   9  -1    4.20    2.40
   7  -9   1    2.80    3.30
  -7  -9  -1    4.30    1.50
   7  -9   1    1.70    2.70
   7  -9   1    0.90    2.80
   7  -9   1    5.40    2.40
  -7  -9  -1    4.80    2.50
   7  -9   1    4.30    3.30
  -7  -9  -1    8.00    2.40
  -7   9  -1    3.80    2.80
  -7   9  -1    4.30    2.90
  -7   9  -1    3.20    2.70
  -7   9  -1    1.30    2.30
   7   9   1    5.60    2.20
  -7   9  -1    2.60    2.40
   7   9   1    1.10    2.50
   7   9   1    9.70    3.20
  -7   9  -1    4.60    2.60
   7   9   1    1.70    2.70
   8  -9   1    1.60    3.00
  -8  -9  -1    2.00    1.30
  -8  -9  -1   -2.80    2.60
  -8  -9  -1    3.70    2.90
  -8  -9  -1    0.40    1.20
   8  -9   1   -1.20    2.40
   8   9   1    2.20    2.40
   8   9   1    1.20    3.00
   8   9   1    2.20    3.00
  -8   9  -1    5.40    3.00
  -8   9  -1    3.60    2.70
  -8   9  -1    5.20    2.90
   8   9   1    5.40    3.10
  -8   9  -1   -1.80    2.70
   7 -10  -1   -1.30    2.30
   7 -10  -1    3.70    4.10
   7 -10  -1    0.20    2.80
   7 -10  -1    0.40    3.40
  -7 -10   1    3.50    2.50
  -7 -10   1    1.50    2.10
  -7 -10   1   -1.50    2.30
  -7  10   1   -0.60    2.60
   7  10  -1   -1.20    3.00
  -7  10   1    5.60    4.30
   7  10  -1   -0.70    2.40
  -7  10   1   -2.10    2.50
   7  10  -1    0.60    2.50
   7  10  -1   -1.30    2.60
  -7  10   1   -0.30    2.90
  -7  10   1    0.70    2.70
   6 -10  -1    6.10    3.80
   6 -10  -1    2.00    2.80
   6 -10  -1   -3.40    2.00
   6 -10  -1    5.70    2.50
   6 -10  -1    1.10    2.40
  -6 -10   1    1.40    2.80
  -6 -10   1    0.70    1.00
   6  10  -1   -0.30    2.50
  -6  10   1    2.70    2.70
   6  10  -1    0.00    1.70
   6  10  -1   -0.20    2.30
  -6  10   1   -0.10    2.30
  -6  10   1   -1.40    2.10
   6  10  -1    1.30    2.50
  -6  10   1    0.40    2.50
  -6  10   1   -1.50    2.40
  -5 -10   1    0.40    1.40
  -5 -10   1   -0.30    1.70
   5 -10  -1    2.20    2.10
  -5 -10   1    0.80    2.10
  -5 -10   1    3.40    1.30
   5 -10  -1   -1.70    2.40
  -5  10   1   -1.70    2.20
  -5  10   1    4.20    2.50
  -5  10   1    1.50    2.30
   5  10  -1    0.30    2.20
   5  10  -1    2.00    2.30
  -5  10   1    6.10    2.70
   5  10  -1    1.30    1.40
  -5  10   1    3.00    2.40
   5  10  -1    0.40    2.10
   4 -10  -1    6.10    2.20
  -4 -10   1   11.00    2.10
   4 -10  -1    4.50    2.30
  -4 -10   1    8.30    2.20
   4 -10  -1    2.30    2.20
  -4 -10   1    7.70    1.60
  -4 -10   1    4.50    1.50
  -4  10   1    7.10    2.60
   4  10  -1   11.90    2.30
   4  10  -1    5.70    2.00
  -4  10   1    3.20    2.10
   4  10  -1   10.80    2.40
  -4  10   1    5.90    2.40
  -4  10   1    6.00    3.90
  -4  10   1    5.90    2.20
   3 -10  -1  183.98    6.90
  -3 -10   1  191.78    5.70
  -3 -10   1  178.28    5.20
   3 -10  -1  191.28    6.20
  -3 -10   1  189.58    4.50
  -3 -10   1  184.18    5.80
   3 -10  -1  189.48    5.70
   3 -10  -1  182.28    6.00
   3  10  -1  191.28    5.60
  -3  10   1  183.88    6.10
  -3  10   1  189.28    6.10
   3  10  -1  191.38    5.70
   3  10  -1  184.18    5.30
  -3  10   1  186.48    5.90
   3  10  -1  187.18    5.70
  -3  10   1  155.98    9.90
  -2 -10   1  186.48    5.40
   2 -10  -1  184.98    6.40
  -2 -10   1  179.48    6.10
  -2 -10   1  183.48    5.40
   2 -10  -1  189.88    5.10
   2 -10  -1  183.98    5.60
   2 -10  -1  175.98    5.70
  -2 -10   1  190.18    4.30
   2  10  -1  184.78    5.40
  -2  10   1  190.38    5.60
  -2  10   1  188.88    5.70
  -2  10   1  178.38    5.50
   2  10  -1  180.08    5.30
  -2  10   1  186.08    5.70
  -2  10   1  187.88    6.50
   2  10  -1  184.08    5.20
   2  10  -1  181.38    5.30
   1 -10  -1   99.49    6.30
  -1 -10   1  100.89    3.80
   1 -10  -1  104.59    3.40
  -1 -10   1  102.59    3.70
  -1 -10   1  109.49    4.40
   1 -10  -1  100.89    5.00
   1 -10  -1  105.69    4.50
  -1  10   1  107.99    4.10
  -1  10   1  104.59    4.00
   1  10  -1   99.49    3.80
   1  10  -1  100.89    4.10
  -1  10   1   99.89    4.10
  -1  10   1  108.79    4.80
  -1  10   1   99.59    4.00
   1  10  -1   94.39    3.70
   1  10  -1  100.19    3.80
   0 -10   1   26.70    2.70
   0 -10  -1   25.70    2.80
   0 -10  -1   27.30    2.60
   0 -10   1   29.80    2.30
   0 -10  -1   26.80    2.50
   0 -10   1   20.00    2.00
   0 -10  -1   24.60    2.10
   0  10  -1   29.80    2.90
   0  10   1   28.00    2.40
   0  10   1   19.50    2.30
   0  10  -1   27.20    2.20
   0  10  -1   24.50    2.10
   0  10   1   25.70    2.70
   0  10   1   23.30    2.30
   0  10  -1   24.50    2.20
   1 -10   1   68.39    4.10
  -1 -10  -1   71.19    3.80
  -1 -10  -1   70.99    4.10
  -1 -10  -1   71.89    2.80
   1 -10   1   68.89    3.30
  -1 -10  -1   68.49    3.60
   1 -10   1   71.69    3.30
   1  10   1   71.39    3.50
  -1  10  -1   71.69    3.20
   1  10   1   67.69    3.50
   1  10   1   70.69    3.80
  -1  10  -1   64.89    4.70
  -1  10  -1   71.49    4.00
  -1  10  -1   69.29    3.30
   1  10   1   70.39    3.50
  -1  10  -1   67.89    3.20
   2 -10   1   96.19    6.10
  -2 -10  -1  119.19    4.60
   2 -10   1  119.59    5.20
  -2 -10  -1  118.49    3.70
  -2 -10  -1  111.49    4.40
   2 -10   1  112.29    3.80
  -2 -10  -1  113.09    4.30
   2 -10   1  110.69    4.20
  -2  10  -1  111.29    4.10
  -2  10  -1  116.29    3.80
  -2  10  -1  114.39    4.20
   2  10   1  107.19    4.30
  -2  10  -1  111.79    5.10
  -2  10  -1  117.09    4.10
  -2  10  -1  113.29    4.20
   2  10   1  109.99    4.40
   2  10   1  107.59    4.30
   2  10   1  104.89    4.40
  -3 -10  -1   -2.80    1.60
   3 -10   1   -0.70    1.80
  -3 -10  -1   -3.20    1.80
  -3 -10  -1   -0.80    1.70
  -3 -10  -1    1.00    1.60
   3 -10   1   -1.00    2.30
   3 -10   1    0.80    1.60
   3 -10   1   -0.80    1.60
  -3  10  -1    1.10    1.60
   3  10   1   -2.20    1.90
  -3  10  -1   -0.80    1.80
  -3  10  -1   -2.90    1.60
  -3  10  -1   -3.60    1.60
   3  10   1   -1.90    1.90
   3  10   1   -2.30    1.80
  -3  10  -1    1.20    1.80
  -4 -10  -1   43.10    3.90
   4 -10   1   42.40    3.80
  -4 -10  -1   48.00    3.20
   4 -10   1   41.40    3.80
  -4 -10  -1   48.10    3.10
  -4 -10  -1   43.00    3.70
   4 -10   1   41.80    3.60
  -4  10  -1   39.50    3.50
  -4  10  -1   46.40    3.70
   4  10   1   45.00    3.70
  -4  10  -1   46.30    3.80
  -4  10  -1   43.80    3.70
   4  10   1   38.10    3.60
  -4  10  -1   37.50    3.40
  -4  10  -1   46.70    4.50
   4  10   1   48.70    4.00
   5 -10   1    2.50    2.30
  -5 -10  -1    3.50    2.20
  -5 -10  -1    2.10    1.60
  -5 -10  -1    3.00    2.60
   5 -10   1    5.00    2.40
  -5  10  -1    6.80    2.50
   5  10   1    1.40    2.10
   5  10   1    1.10    2.40
   5  10   1    3.10    1.40
  -5  10  -1    2.30    2.30
  -5  10  -1    4.10    2.80
   5  10   1   -2.20    2.20
  -5  10  -1    1.70    2.10
  -5  10  -1    0.70    2.10
  -6 -10  -1   -1.00    2.50
   6 -10   1    2.50    2.60
   6 -10   1    3.00    2.10
   6 -10   1   -0.50    1.90
  -6 -10  -1    1.10    1.50
  -6 -10  -1    0.30    2.00
  -6 -10  -1    2.10    2.90
   6 -10   1    0.00    4.00
   6 -10   1   -0.10    3.10
   6  10   1   -2.00    2.40
  -6  10  -1    0.10    2.30
  -6  10  -1    4.20    2.60
   6  10   1   -1.80    2.30
  -6  10  -1    2.30    2.50
   6  10   1    1.30    1.70
   6  10   1    2.30    3.10
  -6  10  -1    3.60    2.60
  -6  10  -1   -0.60    2.60
  -6  10  -1    2.50    2.30
  -7 -10  -1    2.10    1.40
   7 -10   1    2.00    5.00
  -7 -10  -1    3.60    2.00
   7 -10   1    1.50    2.30
   7 -10   1    3.50    2.90
  -7  10  -1    1.70    2.50
  -7  10  -1    2.20    3.30
  -7  10  -1    5.70    2.70
  -7  10  -1    0.30    2.70
  -7  10  -1    3.70    3.50
   7  10   1    0.10    3.30
   7  10   1   -0.50    3.10
   7  10   1   -0.70    2.70
   7  10   1    1.30    2.90
  -7  10  -1    3.40    2.70
  -7 -11   1    1.40    2.00
   7 -11  -1    1.70    3.10
  -7 -11   1    3.90    2.70
   7 -11  -1    2.40    3.00
   7  11  -1    5.50    2.70
  -7  11   1    1.30    3.10
  -7  11   1    1.70    2.60
   7  11  -1   -2.00    2.60
  -7  11   1    1.50    3.00
   7  11  -1    0.70    1.90
  -7  11   1    1.10    2.80
  -6 -11   1    3.60    2.30
   6 -11  -1    4.20    2.50
  -6 -11   1    4.70    1.20
   6 -11  -1    7.40    2.90
   6 -11  -1    8.90    3.70
  -6 -11   1    0.80    2.30
   6  11  -1    1.70    2.30
  -6  11   1    7.40    2.90
   6  11  -1    2.60    1.60
   6  11  -1    1.20    2.50
  -6  11   1    2.60    2.60
  -6  11   1    3.50    2.70
  -6  11   1    3.80    3.10
   6  11  -1    7.70    2.70
   5 -11  -1    4.80    2.40
   5 -11  -1    6.40    2.70
  -5 -11   1    6.10    1.70
  -5 -11   1    5.60    2.50
   5 -11  -1    4.80    2.60
  -5 -11   1    5.10    1.40
   5  11  -1    6.30    2.30
  -5  11   1    3.10    2.50
  -5  11   1    5.00    2.50
  -5  11   1    3.70    2.70
   5  11  -1    3.50    1.30
  -5  11   1    4.40    2.50
  -5  11   1    3.70    2.60
   5  11  -1    2.60    2.40
   5  11  -1    4.00    2.30
  -4 -11   1    1.60    1.40
   4 -11  -1   -1.20    1.90
   4 -11  -1    1.00    2.30
  -4 -11   1   -0.60    1.40
   4 -11  -1   -1.50    1.40
  -4 -11   1    3.10    1.90
  -4 -11   1    4.00    2.10
  -4  11   1   -3.20    2.20
  -4  11   1    0.40    2.20
  -4  11   1    1.70    2.60
   4  11  -1   -0.40    2.40
   4  11  -1    0.50    2.00
   4  11  -1   -0.30    1.90
  -4  11   1   -1.30    2.20
  -4  11   1   -1.90    2.10
  -3 -11   1    0.60    1.10
   3 -11  -1    0.50    1.70
   3 -11  -1   -2.20    1.80
  -3 -11   1   -2.00    1.60
  -3 -11   1   -0.70    1.60
   3 -11  -1   -0.10    2.10
   3 -11  -1    2.60    2.70
   3  11  -1    5.30    3.10
  -3  11   1    0.80    2.00
  -3  11   1    0.30    2.10
  -3  11   1   -1.30    2.10
   3  11  -1    1.40    1.70
   3  11  -1    3.70    2.10
  -3  11   1    1.20    2.60
  -3  11   1   -2.20    2.10
   3  11  -1    2.40    1.90
   2 -11  -1  118.39    4.70
   2 -11  -1  113.99    3.90
  -2 -11   1  113.59    4.30
  -2 -11   1  108.49    4.40
   2 -11  -1  111.29    4.70
   2 -11  -1  128.19    5.70
  -2 -11   1  107.69    4.50
   2  11  -1  114.89    4.30
  -2  11   1  116.19    4.60
  -2  11   1  118.29    4.80
  -2  11   1  114.29    4.70
  -2  11   1  116.89    4.80
   2  11  -1  109.79    4.40
   2  11  -1  112.79    4.40
  -2  11   1  112.19    8.60
   2  11  -1  111.89    4.60
  -1 -11   1    5.90    2.20
   1 -11  -1    7.10    1.10
   1 -11  -1    5.30    1.80
  -1 -11   1    3.80    1.70
   1 -11  -1    5.40    2.10
   1 -11  -1    7.50    2.30
  -1 -11   1    6.10    1.70
  -1  11   1    6.10    1.90
  -1  11   1    5.50    1.90
   1  11  -1    3.50    1.70
   1  11  -1    3.60    1.90
   1  11  -1    4.30    2.00
   1  11  -1    5.80    3.00
  -1  11   1    3.50    2.00
  -1  11   1    5.30    2.10
  -1  11   1    6.60    2.50
   0 -11  -1  231.58    6.40
   0 -11   1  229.08    8.10
   0 -11  -1  231.58    9.10
   0 -11   1  248.78    7.30
   0 -11   1  236.18    6.30
   0 -11  -1  218.08    8.70
   0  11   1  241.48    6.40
   0  11  -1  231.28    6.70
   0  11  -1  251.17    7.20
   0  11  -1  245.48    6.30
   0  11   1  240.88    6.60
   0  11   1  235.88    6.50
   0  11   1  236.18    7.20
   0  11  -1  239.88    6.20
   1 -11   1   -1.20    1.90
   1 -11   1   -1.70    1.10
  -1 -11  -1   -0.50    1.50
  -1 -11  -1    1.80    1.30
   1 -11   1   -1.70    1.50
   1 -11   1    0.40    1.60
  -1 -11  -1    1.40    3.20
  -1 -11  -1   -2.40    1.80
  -1  11  -1    1.30    1.60
   1  11   1   -1.20    1.70
  -1  11  -1   -3.00    1.70
   1  11   1   -1.20    1.80
   1  11   1    1.00    1.70
  -1  11  -1    2.00    2.20
   1  11   1   -0.90    1.90
  -1  11  -1    3.30    1.80
  -1  11  -1   -3.00    1.50
   2 -11   1   39.20    2.70
   2 -11   1   38.70    3.20
  -2 -11  -1   36.00    3.20
  -2 -11  -1   34.70    2.90
  -2 -11  -1   34.30    3.40
   2 -11   1   38.80    3.70
  -2 -11  -1   37.10    2.50
   2 -11   1   37.40    3.00
  -2  11  -1   38.80    3.10
  -2  11  -1   36.60    3.20
  -2  11  -1   34.30    3.00
   2  11   1   36.40    3.30
   2  11   1   35.20    3.40
   2  11   1   40.90    3.30
   2  11   1   40.50    3.40
  -2  11  -1   34.20    5.50
  -2  11  -1   38.30    3.20
   3 -11   1    3.70    1.80
  -3 -11  -1    3.20    1.90
  -3 -11  -1    4.50    1.60
   3 -11   1    1.90    1.90
   3 -11   1    6.00    2.70
   3 -11   1    5.80    1.80
  -3 -11  -1    1.10    1.90
  -3 -11  -1    3.90    2.00
   3  11   1    6.70    2.30
  -3  11  -1    4.50    2.50
   3  11   1    3.40    1.90
  -3  11  -1    0.50    2.00
  -3  11  -1    0.80    1.90
   3  11   1    1.40    2.10
  -3  11  -1    3.90    1.70
   3  11   1    2.20    2.00
  -3  11  -1    1.00    2.00
   4 -11   1    1.90    2.00
  -4 -11  -1   -0.10    2.10
  -4 -11  -1    2.20    1.80
   4 -11   1    2.00    1.80
  -4 -11  -1    1.90    1.80
   4 -11   1    0.10    2.00
  -4 -11  -1   -3.60    1.60
   4  11   1    1.70    2.00
  -4  11  -1    3.20    1.90
  -4  11  -1   -0.90    2.10
   4  11   1   -1.60    2.10
  -4  11  -1    0.70    2.10
  -4  11  -1    0.60    2.50
  -4  11  -1   -3.50    1.90
  -4  11  -1   -2.20    2.40
   4  11   1   -4.50    2.00
   5 -11   1    0.80    2.30
   5 -11   1    1.40    2.20
  -5 -11  -1    1.60    2.20
  -5 -11  -1   -1.70    3.00
  -5 -11  -1    1.40    1.70
  -5 -11  -1   -0.80    2.40
   5 -11   1    6.70    2.50
  -5  11  -1    3.00    2.20
   5  11   1   -0.50    2.40
  -5  11  -1   -0.60    2.30
  -5  11  -1    4.30    3.50
   5  11   1    0.20    2.30
   5  11   1   -0.50    1.10
  -5  11  -1    3.00    2.70
  -5  11  -1    1.00    2.10
  -5  11  -1    6.00    2.40
   5  11   1    4.20    2.50
   6 -11   1   32.80    3.80
   6 -11   1   35.90    4.60
   6 -11   1   39.80    4.00
  -6 -11  -1   32.30    3.50
  -6 -11  -1   43.10    3.50
  -6 -11  -1   35.00    2.90
  -6 -11  -1   33.40    3.70
  -6  11  -1   29.30    3.40
  -6  11  -1   37.50    3.80
  -6  11  -1   40.90    4.80
   6  11   1   35.50    3.90
   6  11   1   33.50    6.30
  -6  11  -1   44.30    4.50
   6  11   1   30.40    3.40
  -6  11  -1   35.60    3.70
   6  11   1   31.00    2.80
  -7 -11  -1   -0.30    1.90
   7 -11   1    1.30    3.10
  -7 -11  -1    4.00    1.50
   7 -11   1    4.20    3.40
  -7  11  -1   -3.70    3.90
  -7  11  -1    0.50    2.60
  -7  11  -1    9.10    2.90
   7  11   1   -0.40    1.80
  -7  11  -1    6.20    3.00
   7  11   1    2.90    3.10
  -7  11  -1    5.70    3.30
   7  11   1    4.70    2.60
  -6 -12   1    3.40    2.70
  -6 -12   1    5.60    1.30
  -6 -12   1    7.40    1.90
   6 -12  -1    5.40    2.90
  -6 -12   1    6.80    2.50
  -6  12   1   12.20    3.80
   6  12  -1    5.60    2.90
  -6  12   1   14.00    3.30
  -6  12   1    2.10    2.50
  -6  12   1    6.00    3.00
   6  12  -1   11.20    2.80
   6  12  -1    7.40    2.70
   6  12  -1    6.20    1.50
   5 -12  -1   10.80    3.80
  -5 -12   1    6.90    1.70
  -5 -12   1    7.10    1.60
   5 -12  -1    8.70    2.90
   5 -12  -1    9.20    2.50
  -5 -12   1    3.40    2.30
   5 -12  -1    5.70    2.50
  -5  12   1    4.20    3.00
  -5  12   1    9.80    2.80
  -5  12   1    6.20    2.70
   5  12  -1    7.30    2.60
   5  12  -1    7.50    2.50
   5  12  -1    6.60    2.50
  -5  12   1    9.40    2.80
  -5  12   1    5.50    2.70
   4 -12  -1   14.90    2.70
   4 -12  -1   15.90    4.80
  -4 -12   1   16.10    2.60
   4 -12  -1   20.00    2.70
  -4 -12   1   13.70    2.00
  -4 -12   1   13.90    1.60
   4 -12  -1   12.10    3.60
  -4  12   1   11.10    2.60
   4  12  -1   15.00    2.60
  -4  12   1   12.90    2.70
   4  12  -1   13.80    2.50
   4  12  -1   17.30    2.60
  -4  12   1   18.60    2.90
  -4  12   1   17.30    3.50
  -4  12   1   10.40    2.60
  -3 -12   1   28.80    2.70
   3 -12  -1   30.00    2.70
   3 -12  -1   26.20    2.90
  -3 -12   1   33.70    2.90
  -3 -12   1   32.60    3.10
   3  12  -1   29.30    2.70
   3  12  -1   30.40    3.00
  -3  12   1   24.20    3.50
  -3  12   1   24.00    2.80
   3  12  -1   29.20    2.80
  -3  12   1   35.20    3.30
  -3  12   1   26.30    3.00
  -3  12   1   26.60    2.90
  -2 -12   1   23.60    2.40
   2 -12  -1   25.50    2.90
   2 -12  -1   24.40    2.30
   2 -12  -1   27.10    3.60
  -2 -12   1   26.20    2.50
   2 -12  -1   19.80    2.40
  -2 -12   1   23.90    2.70
  -2  12   1   16.70    2.50
  -2  12   1   26.60    2.90
   2  12  -1   23.40    2.80
  -2  12   1   21.80    2.70
   2  12  -1   20.40    2.60
   2  12  -1   23.00    4.00
   2  12  -1   24.50    2.60
  -2  12   1   23.00    2.70
  -2  12   1   20.50    3.20
   1 -12  -1    5.80    2.00
   1 -12  -1    1.60    1.80
  -1 -12   1    2.60    2.70
  -1 -12   1    2.80    1.70
   1 -12  -1    0.00    2.40
   1 -12  -1    3.10    0.80
  -1 -12   1    2.50    1.80
   1  12  -1    3.40    2.00
  -1  12   1    2.50    1.90
  -1  12   1    3.10    2.60
  -1  12   1    5.70    2.40
   1  12  -1    5.30    2.00
  -1  12   1    2.00    2.00
   1  12  -1    2.50    1.70
   1  12  -1    8.00    2.40
   0 -12   1  194.08    5.80
   0 -12  -1  191.88    5.90
   0 -12  -1  193.08    6.10
   0 -12  -1  186.18    6.70
   0 -12   1  195.08    5.60
   0 -12   1  195.48    6.60
   0  12   1  182.38    8.20
   0  12  -1  189.38    7.40
   0  12  -1  194.98    6.60
   0  12  -1  193.98    5.70
   0  12   1  196.98    6.80
   0  12  -1  199.38    5.70
   0  12   1  202.88    6.00
   0  12   1  204.58    6.10
   1 -12   1    5.30    2.40
  -1 -12  -1    5.10    2.20
   1 -12   1    2.60    1.60
  -1 -12  -1    3.70    1.80
  -1 -12  -1    2.50    2.00
   1 -12   1    1.60    1.80
  -1 -12  -1    3.30    1.30
   1  12   1    3.00    1.90
  -1  12  -1    3.20    4.10
   1  12   1    0.90    2.00
   1  12   1    1.00    2.20
   1  12   1    4.70    2.10
  -1  12  -1    2.30    1.80
  -1  12  -1   -0.30    1.90
  -1  12  -1    0.70    1.70
  -1  12  -1    4.00    3.00
  -2 -12  -1    7.30    1.50
   2 -12   1   11.20    1.60
   2 -12   1    7.00    1.90
  -2 -12  -1    4.70    2.10
  -2 -12  -1   10.10    2.10
   2 -12   1    9.00    2.20
   2 -12   1    7.90    2.90
  -2 -12  -1    2.50    2.10
  -2  12  -1    5.40    2.60
   2  12   1    3.70    1.90
   2  12   1    9.80    2.30
   2  12   1    6.80    2.20
  -2  12  -1    6.80    2.00
   2  12   1    8.30    2.30
  -2  12  -1    7.50    2.10
  -2  12  -1    5.60    2.00
  -2  12  -1    4.20    2.70
   3 -12   1  137.99    5.30
   3 -12   1  151.18    5.50
  -3 -12  -1  144.19    5.60
  -3 -12  -1  150.38    5.40
   3 -12   1  144.39    5.00
  -3 -12  -1  148.59    4.40
   3  12   1  146.79    5.70
  -3  12  -1  146.09    5.30
  -3  12  -1  151.98    5.50
  -3  12  -1  142.19    5.30
   3  12   1  136.99    5.20
   3  12   1  140.19    5.50
   3  12   1  149.79    7.20
  -3  12  -1  146.89    6.50
  -3  12  -1  144.79    5.80
   4 -12   1   94.79    5.10
  -4 -12  -1   96.59    5.10
   4 -12   1  104.49    6.40
  -4 -12  -1   96.29    4.40
   4 -12   1   93.99    4.90
  -4 -12  -1   95.29    3.90
   4  12   1   97.29    5.10
  -4  12  -1   91.29    4.80
  -4  12  -1  105.19    5.90
   4  12   1  103.39    5.00
  -4  12  -1   94.29    4.80
   4  12   1   91.49    4.90
  -4  12  -1   89.89    4.80
  -4  12  -1   93.69    4.70
   5 -12   1   55.59    4.50
  -5 -12  -1   64.99    3.70
   5 -12   1   64.09    4.50
  -5 -12  -1   64.49    4.70
  -5 -12  -1   61.59    4.00
   5 -12   1   60.19    4.60
  -5 -12  -1   61.79    4.80
   5 -12   1   75.49    5.70
  -5  12  -1   65.59    5.40
  -5  12  -1   61.39    4.60
   5  12   1   61.59    4.90
  -5  12  -1   60.69    4.60
  -5  12  -1   68.59    4.60
   5  12   1   68.89    4.70
   5  12   1   61.89    4.60
  -5  12  -1   58.09    4.60
  -5  12  -1   65.39    4.50
  -6 -12  -1    0.20    1.90
  -6 -12  -1   -2.60    2.60
  -6 -12  -1   -0.50    1.50
   6 -12   1    1.60    2.70
   6  12   1    5.70    2.90
  -6  12  -1    3.00    2.40
  -6  12  -1    2.40    2.60
   6  12   1    1.60    2.70
  -6  12  -1   -3.50    2.80
  -6  12  -1    8.50    2.80
   6  12   1   -2.30    1.20
   6  12   1   -0.50    2.80
  -6  12  -1    2.20    2.80
  -6  12  -1   -2.00    4.30
  -5 -13   1    6.30    1.50
  -5 -13   1    6.00    2.40
   5 -13  -1   10.20    2.80
   5 -13  -1    4.00    2.60
   5 -13  -1    7.50    2.60
  -5 -13   1    8.00    1.80
  -5 -13   1   14.30    2.70
   5  13  -1   11.00    2.80
  -5  13   1    9.00    3.00
  -5  13   1    9.80    2.80
  -5  13   1    9.70    2.90
  -5  13   1    3.20    2.90
   5  13  -1   10.00    2.60
   5  13  -1    9.00    2.50
   4 -13  -1    7.90    3.50
  -4 -13   1    0.10    2.10
  -4 -13   1    4.10    1.90
  -4 -13   1    5.30    2.20
   4 -13  -1    5.60    2.70
   4 -13  -1    2.10    2.50
   4 -13  -1    7.20    2.50
  -4  13   1    0.00    2.40
   4  13  -1    6.30    2.30
  -4  13   1    1.60    2.30
  -4  13   1    4.70    2.70
   4  13  -1    4.10    2.10
   4  13  -1    5.70    2.50
  -4  13   1    5.30    2.60
  -4  13   1    7.90    3.10
   3 -13  -1    1.00    1.60
   3 -13  -1    4.70    3.30
  -3 -13   1    6.10    2.20
  -3 -13   1    6.20    2.10
  -3 -13   1    2.90    1.70
   3 -13  -1    3.80    2.30
   3  13  -1    4.10    2.20
  -3  13   1    4.20    2.30
  -3  13   1    1.90    2.40
   3  13  -1    2.10    1.90
  -3  13   1   -0.60    2.20
   3  13  -1    3.60    2.10
  -3  13   1    1.90    2.70
   3  13  -1    0.90    1.90
  -3  13   1   -0.10    2.00
  -2 -13   1   77.69    4.00
   2 -13  -1   71.09    3.00
  -2 -13   1   79.29    3.90
  -2 -13   1   85.09    5.40
   2 -13  -1   75.89    4.40
  -2  13   1   77.99    5.20
   2  13  -1   77.39    4.00
   2  13  -1   72.89    4.00
  -2  13   1   86.09    4.50
  -2  13   1   75.19    4.20
  -2  13   1   72.69    4.30
   2  13  -1   73.89    4.30
  -2  13   1   77.99    4.50
   2  13  -1   85.49    4.10
   1 -13  -1   17.60    2.50
   1 -13  -1   16.80    3.30
  -1 -13   1   13.20    2.70
  -1 -13   1   14.50    2.10
   1 -13  -1   11.30    2.40
  -1 -13   1   10.20    1.90
   1  13  -1   10.30    2.10
  -1  13   1   15.00    2.60
  -1  13   1   11.90    3.30
   1  13  -1   11.20    2.30
  -1  13   1   15.30    2.40
  -1  13   1   12.30    2.40
   1  13  -1   11.40    2.10
   1  13  -1   12.20    2.50
  -1  13   1   15.10    3.20
   0 -13  -1   -1.30    1.90
   0 -13  -1    5.10    1.90
   0 -13   1    0.40    1.60
   0 -13   1    2.00    1.80
   0 -13  -1    0.20    2.30
   0 -13   1    3.20    2.30
   0  13   1   -0.90    1.90
   0  13   1   -1.40    1.80
   0  13   1    4.00    2.00
   0  13  -1   -2.40    1.60
   0  13   1   -2.00    2.20
   0  13  -1    0.60    1.60
   0  13  -1    0.40    1.90
   0  13  -1   -1.00    3.50
  -1 -13  -1   -2.70    2.00
  -1 -13  -1    1.30    1.80
   1 -13   1    5.30    2.70
  -1 -13  -1    4.10    2.10
   1 -13   1    2.10    1.70
   1 -13   1    1.20    1.80
  -1  13  -1    2.00    2.50
   1  13   1    0.40    2.30
  -1  13  -1    4.40    3.20
   1  13   1    1.70    2.30
  -1  13  -1    2.10    1.80
  -1  13  -1    0.60    1.80
   1  13   1    2.60    1.90
  -1  13  -1    4.60    2.00
   1  13   1    1.10    1.80
   2 -13   1    2.80    1.30
   2 -13   1    2.10    1.80
  -2 -13  -1   -2.80    1.90
  -2 -13  -1    2.10    2.00
  -2 -13  -1   -0.40    1.30
  -2 -13  -1    1.50    1.30
  -2  13  -1   -0.30    1.80
   2  13   1    3.80    2.00
   2  13   1    1.70    2.00
  -2  13  -1   -0.70    1.80
  -2  13  -1    1.20    2.00
  -2  13  -1    1.00    2.00
   2  13   1    0.30    1.90
   2  13   1    0.00    2.20
  -2  13  -1    2.70    2.70
   3 -13   1   20.80    3.90
   3 -13   1   21.60    2.40
   3 -13   1   18.70    2.60
  -3 -13  -1   17.30    2.80
  -3 -13  -1   19.30    1.90
  -3 -13  -1   19.40    3.10
  -3  13  -1   16.50    2.50
   3  13   1   22.80    2.90
  -3  13  -1   22.00    2.90
   3  13   1   19.10    2.80
   3  13   1   18.20    2.60
  -3  13  -1   20.60    2.80
  -3  13  -1   23.20    3.70
  -3  13  -1   25.20    2.70
   3  13   1   21.30    3.00
  -4 -13  -1    4.80    2.30
  -4 -13  -1    1.20    1.80
   4 -13   1    1.30    2.30
   4 -13   1    9.00    3.30
  -4 -13  -1    6.70    1.80
   4 -13   1    3.00    2.20
   4  13   1    2.90    2.60
   4  13   1    5.30    2.40
  -4  13  -1    4.20    2.50
   4  13   1    3.80    2.20
  -4  13  -1    5.30    2.30
  -4  13  -1    0.20    2.30
  -4  13  -1    2.00    2.90
  -4  13  -1    3.20    2.30
   5 -13   1   56.69    4.50
  -5 -13  -1   57.79    3.60
  -5 -13  -1   55.59    4.70
  -5 -13  -1   62.79    3.60
  -5 -13  -1   47.60    4.70
  -5  13  -1   55.29    4.50
  -5  13  -1   52.99    4.60
  -5  13  -1   56.79    4.70
   5  13   1   59.59    4.70
   5  13   1   55.99    4.60
   5  13   1   65.49    5.00
  -5  13  -1   58.89    4.50
  -5 -14   1   -0.90    1.50
   5 -14  -1    2.00    2.30
  -5 -14   1   -1.90    2.30
   5 -14  -1    0.00    2.50
   5  14  -1    6.10    2.60
  -5  14   1   -1.30    2.60
  -5  14   1   -2.60    2.90
  -5  14   1   -1.60    2.70
  -5  14   1    1.90    4.20
   5  14  -1    1.00    2.50
  -5  14   1    2.80    2.60
   5  14  -1    1.70    2.20
  -4 -14   1   -0.10    2.00
  -4 -14   1    2.40    1.80
   4 -14  -1    1.50    2.40
  -4 -14   1    3.30    2.10
   4 -14  -1    0.00    2.20
  -4  14   1   -3.70    2.20
  -4  14   1   -1.40    2.20
   4  14  -1   -0.30    2.10
   4  14  -1   -0.20    2.00
  -4  14   1    1.10    2.40
  -4  14   1    3.30    2.90
   4  14  -1   -1.90    2.30
  -4  14   1    1.50    4.80
   3 -14  -1    3.20    2.40
  -3 -14   1    1.90    2.00
   3 -14  -1   -1.50    3.10
   3 -14  -1    1.30    1.60
  -3 -14   1   -1.90    1.90
   3 -14  -1    2.50    2.30
  -3 -14   1   -2.00    1.80
  -3  14   1   -3.70    2.70
  -3  14   1    3.10    2.40
  -3  14   1   -3.90    2.30
   3  14  -1   -0.10    1.90
   3  14  -1    0.90    2.00
   3  14  -1    0.80    1.90
   3  14  -1    1.40    2.20
  -3  14   1    0.50    2.10
  -3  14   1    2.50    2.30
   2 -14  -1   62.49    5.90
  -2 -14   1   57.59    4.00
   2 -14  -1   55.39    2.50
  -2 -14   1   53.59    4.10
   2 -14  -1   50.59    4.10
   2 -14  -1   54.09    4.10
  -2  14   1   44.70    3.90
  -2  14   1   52.69    5.10
   2  14  -1   52.19    3.70
   2  14  -1   58.59    3.90
   2  14  -1   56.79    4.20
  -2  14   1   56.29    4.00
  -2  14   1   53.99    4.10
   2  14  -1   62.19    3.80
  -2  14   1   51.49    4.00
  -1 -14   1   -2.10    1.10
  -1 -14   1    1.60    1.80
  -1 -14   1   -2.50    2.20
   1 -14  -1   -1.10    2.00
  -1  14   1    2.00    2.20
   1  14  -1    0.70    1.70
   1  14  -1   -0.60    1.80
  -1  14   1    3.90    2.30
   1  14  -1   -0.50    2.20
  -1  14   1    0.20    1.90
  -1  14   1   -1.00    1.90
  -1  14   1    1.40    2.70
   0 -14  -1   16.20    2.60
   0 -14   1   18.10    2.40
   0 -14   1   18.60    3.30
   0  14   1   18.50    2.60
   0  14  -1   15.10    2.30
   0  14   1   14.40    2.70
   0  14   1   19.00    2.80
   0  14   1   18.60    2.50
   0  14  -1   21.80    4.20
   0  14  -1   18.40    2.30
   0  14   1   21.60    3.20
   0  14  -1   18.00    3.00
  -1 -14  -1   -2.50    1.80
   1 -14   1   -3.20    1.80
  -1 -14  -1    2.10    2.30
   1 -14   1    1.60    1.30
  -1  14  -1   -2.10    1.70
  -1  14  -1    2.50    2.20
   1  14   1    2.40    1.90
   1  14   1    0.00    2.20
   1  14   1    2.80    2.50
   1  14   1    0.00    1.90
  -1  14  -1   -0.30    2.40
  -1  14  -1    2.60    3.20
  -1  14  -1    1.20    1.80
  -2 -14  -1   13.40    2.60
   2 -14   1   11.40    1.50
   2 -14   1   17.00    3.60
  -2 -14  -1   11.90    2.50
   2 -14   1   10.10    2.30
   2  14   1   12.00    2.70
  -2  14  -1   16.70    3.20
   2  14   1   11.00    2.40
  -2  14  -1   12.60    2.50
  -2  14  -1   12.40    2.30
   2  14   1   11.80    3.40
   2  14   1   10.70    2.40
  -2  14  -1   11.00    2.30
  -2  14  -1   11.60    2.60
   3 -14   1    3.90    2.10
  -3 -14  -1    6.50    2.30
   3 -14   1    6.10    1.90
   3 -14   1    3.10    2.10
  -3 -14  -1    3.40    2.20
   3 -14   1   -2.60    3.10
   3  14   1    5.30    2.50
  -3  14  -1    5.70    2.20
   3  14   1    5.90    2.30
  -3  14  -1    4.10    2.30
   3  14   1    3.90    2.10
  -3  14  -1    7.10    3.00
  -3  14  -1    2.00    2.40
   3  14   1    6.30    2.40
  -3  14  -1    4.70    2.10
  -4 -14  -1    3.10    2.30
   4 -14   1   -0.20    3.10
  -4 -14  -1    1.60    1.40
   4 -14   1   -3.80    1.90
  -4 -14  -1   -1.50    2.10
   4 -14   1   -0.20    2.10
  -4 -14  -1   -0.90    1.80
   4  14   1    1.60    2.40
   4  14   1    3.70    2.30
  -4  14  -1   -2.80    2.20
  -4  14  -1    1.20    2.10
  -4  14  -1    4.70    4.70
  -4  14  -1    0.40    2.50
  -4  14  -1    2.90    2.20
   4  14   1    1.00    2.50
   5 -14   1   -3.00    2.10
  -5  14  -1   -1.10    2.30
   5  14   1   -0.80    2.30
  -5  14  -1    5.40    3.10
   3 -15  -1    2.40    2.20
  -3 -15   1    0.00    2.00
  -3 -15   1   -0.20    1.80
   3 -15  -1    0.80    1.50
  -3 -15   1   -0.30    2.00
   3 -15  -1    3.70    2.30
   3  15  -1    1.40    2.30
  -3  15   1    2.40    2.50
  -3  15   1    1.20    2.10
  -3  15   1   -5.00    2.50
   3  15  -1    2.10    2.00
   3  15  -1    1.00    1.90
   3  15  -1    1.30    2.10
  -3  15   1    2.70    2.30
   2 -15  -1   14.30    3.50
  -2 -15   1   20.00    2.60
   2 -15  -1   19.00    2.70
  -2 -15   1   20.40    3.00
   2 -15  -1   16.20    2.60
   2  15  -1   17.60    2.90
  -2  15   1   11.80    3.40
   2  15  -1   15.30    2.80
  -2  15   1   22.50    3.00
  -2  15   1   14.60    2.90
  -2  15   1   21.70    2.90
   2  15  -1   15.00    2.50
  -2  15   1   18.20    3.10
   2  15  -1   13.00    2.40
  -1 -15   1   14.80    2.30
   1 -15  -1   18.60    4.70
   1 -15  -1   25.90    3.00
  -1 -15   1   14.10    2.80
  -1 -15   1   16.90    2.90
  -1  15   1   14.20    2.80
   1  15  -1   13.50    2.30
   1  15  -1   19.60    2.90
  -1  15   1   17.00    3.50
  -1  15   1   15.20    2.90
   1  15  -1   15.40    2.40
  -1  15   1   11.80    2.50
   1  15  -1   15.10    2.90
  -1  15   1   13.10    2.50
   0 -15   1   -0.60    1.90
   0 -15  -1   -0.70    2.10
   0 -15  -1   -2.20    1.80
   0  15   1    0.30    2.00
   0  15  -1    0.60    2.20
   0  15  -1   -1.10    2.50
   0  15  -1    3.00    1.80
   0  15   1    0.30    2.00
   0  15   1   -1.60    2.50
   0  15   1    5.00    2.40
   0  15  -1   -0.20    1.80
   0  15  -1   -1.70    2.10
   0  15   1    4.20    2.40
   1 -15   1    5.60    2.20
   1 -15   1    4.10    3.00
  -1 -15  -1    3.80    2.10
   1 -15   1    7.50    2.10
   1  15   1    4.10    2.10
   1  15   1    4.70    2.20
  -1  15  -1    4.90    2.40
  -1  15  -1    5.40    2.40
  -1  15  -1    5.20    2.00
  -1  15  -1    6.10    2.90
   1  15   1    2.90    2.40
  -1  15  -1    5.90    2.10
   1  15   1    8.40    2.70
   2 -15   1    4.60    3.30
   2 -15   1    6.20    2.20
   2 -15   1    8.60    3.80
  -2 -15  -1    7.10    2.60
  -2 -15  -1    8.40    2.30
  -2 -15  -1    6.60    2.30
  -2  15  -1    7.70    2.50
  -2  15  -1    6.20    2.10
  -2  15  -1    5.80    3.00
   2  15   1    7.90    2.50
   2  15   1    6.50    2.20
  -2  15  -1    4.50    2.10
   2  15   1    4.30    2.50
  -2  15  -1    4.80    2.50
  -3 -15  -1   33.30    3.50
  -3 -15  -1   33.60    3.40
   3 -15   1   29.80    3.20
   3 -15   1   28.80    2.80
  -3 -15  -1   33.90    3.50
   3 -15   1   25.40    3.00
   3  15   1   31.00    3.30
   3  15   1   22.10    3.00
  -3  15  -1   27.10    3.00
  -3  15  -1   26.50    2.90
  -3  15  -1   26.80    3.30
   3  15   1   28.60    3.20
  -3  15  -1   22.40    3.30
  -3  15  -1   29.80    7.00
   3  15   1   30.40    3.50
   2 -16  -1    1.90    2.60
  -2 -16   1   -0.60    1.60
  -2 -16   1    2.50    1.90
   2 -16  -1    2.40    2.20
   2  16  -1    1.30    2.00
   2  16  -1    0.00    2.10
  -2  16   1    1.10    3.20
  -2  16   1    1.40    2.20
  -2  16   1   -0.90    2.10
   2  16  -1    2.60    1.90
  -2  16   1   -0.50    2.60
   2  16  -1    6.90    2.60
  -1 -16   1   -2.70    1.70
   1 -16  -1    3.70    2.10
  -1 -16   1    0.10    1.90
   1 -16  -1   -2.90    2.80
   1 -16  -1    5.80    2.30
  -1  16   1   -0.30    2.80
   1  16  -1    4.00    2.50
  -1  16   1   -1.80    2.00
  -1  16   1   -2.90    2.20
  -1  16   1   -3.40    2.20
   1  16  -1    1.60    2.40
  -1  16   1   -2.00    2.00
   1  16  -1   -0.70    1.80
   1  16  -1   -0.70    1.80
   0 -16   1    2.80    2.00
   0 -16  -1   -0.30    2.10
   0 -16  -1   -0.30    2.70
   0 -16   1    2.50    2.00
   0 -16  -1   -0.20    1.90
   0  16   1   -2.40    1.80
   0  16  -1    2.80    2.70
   0  16  -1    4.00    2.30
   0  16   1   -2.90    2.20
   0  16  -1   -1.30    1.80
   0  16  -1    0.40    2.30
   0  16   1   -0.90    1.90
   0  16  -1    0.10    1.80
   0  16   1    1.00    2.50
   0  16   1    6.20    3.00
   1 -16   1    6.60    2.20
  -1 -16  -1    2.10    2.10
  -1 -16  -1    2.80    2.70
   1 -16   1   -3.70    2.90
  -1 -16  -1    5.00    2.30
  -1  16  -1    5.60    2.90
   1  16   1    5.40    2.20
   1  16   1    3.60    2.50
  -1  16  -1    1.10    2.00
   1  16   1    4.10    2.10
  -1  16  -1    5.10    2.10
   1  16   1    5.30    2.80
  -1  16  -1    3.40    2.40
  -1  16  -1    6.60    2.60
  -2 -16  -1    4.10    2.20
  -2  16  -1    5.20    2.60
   2  16   1    6.00    2.40
  -2  16  -1    1.80    2.10
   2  16   1    5.10    2.70
   2  16   1    9.90    2.50
  -2  16  -1    2.60    2.10
   9   0  -2    4.10    3.20
   9   0  -2   -3.90    2.90
  -9   0   2    0.10    2.90
  -9   0   2   -2.20    2.40
  -9   0   2    2.00    2.70
   9   0  -2    2.40    3.00
  -9   0   2   -1.20    1.80
   9   0  -2    5.70    3.20
   8   0  -2   95.89    5.70
  -8   0   2   94.49    5.60
  -8   0   2   88.99    4.30
   8   0  -2   92.89    6.30
  -8   0   2   97.29    5.80
  -8   0   2  100.49    5.80
   8   0  -2  111.29    6.00
   8   0  -2   87.79    5.00
  -7   0   2    8.20    2.60
   7   0  -2    8.40    2.80
   7   0  -2    3.20    2.60
  -7   0   2    5.70    2.50
  -7   0   2    3.50    1.70
   7   0  -2    1.20    2.50
  -7   0   2    2.60    2.30
  -7   0   2    4.00    2.50
   7   0  -2    5.40    2.70
   6   0  -2  221.48    6.50
  -6   0   2  229.38    7.00
  -6   0   2  223.58    6.00
   6   0  -2  222.78    7.10
  -6   0   2  231.98    7.30
   6   0  -2  218.68    6.90
  -6   0   2  230.28    7.00
   6   0  -2  218.88    7.30
  -6   0   2  226.98    6.40
  -5   0   2  245.88    6.00
  -5   0   2  245.08    6.50
   5   0  -2  247.28    7.20
   5   0  -2  246.58    6.90
   5   0  -2  250.07    6.80
  -5   0   2  248.68    6.80
  -5   0   2  240.98    7.00
   5   0  -2  245.48    6.50
  -5   0   2  247.78    6.80
  -4   0   2   31.40    2.70
  -4   0   2   29.20    2.00
   4   0  -2   29.20    2.90
  -4   0   2   28.10    2.50
   4   0  -2   32.80    3.10
   4   0  -2   31.50    2.40
  -4   0   2   31.00    2.80
  -4   0   2   27.80    2.60
   3   0  -2 3475.15   98.59
  -3   0   2 3539.95   98.79
   2   0  -2  181.08    4.30
   2   0  -2  175.68    4.10
   2   0  -2  165.18    4.30
  -2   0   2  165.68    4.40
  -2   0   2  178.38    4.20
   2   0  -2  176.18    4.20
   2   0  -2  170.28    3.80
  -2   0   2  181.58    4.20
  -2   0   2  177.18    4.00
  -2   0   2  173.98    3.80
  -1   0   2  660.73   11.60
  -1   0   2  668.83   11.50
   1   0  -2  659.13   11.60
   1   0  -2  621.14   11.70
   1   0  -2  671.53   11.50
   1   0  -2  653.03   11.70
  -2   0  -2 1309.47   23.70
   2   0   2 1309.77   23.80
   2   0   2 1353.06   23.70
   2   0   2 1332.37   23.80
   2   0   2 1337.27   24.00
  -2   0  -2 1366.86   24.00
  -2   0  -2 1367.96   23.90
   3   0   2  278.87    8.20
   3   0   2  280.27    6.30
  -3   0  -2  273.67    6.30
  -3   0  -2  255.57    6.00
   3   0   2  258.07    6.00
  -3   0  -2  269.47    6.50
   3   0   2  261.87    6.40
   4   0   2  429.36    9.40
  -4   0  -2  428.86    9.50
   4   0   2  429.66    9.70
  -4   0  -2  427.66    9.10
  -4   0  -2  422.96    9.70
  -4   0  -2  431.76    9.40
  -4   0  -2  428.86    9.10
   4   0   2  414.56    9.10
   4   0   2  432.76    9.50
  -5   0  -2   78.19    4.00
  -5   0  -2   76.29    3.90
  -5   0  -2   83.79    3.60
   5   0   2   80.89    3.60
  -5   0  -2   77.59    3.60
   5   0   2   75.19    4.00
   5   0   2   76.89    4.10
   5   0   2   81.09    4.20
  -5   0  -2   83.79    4.10
  -6   0  -2   87.69    3.90
   6   0   2   85.69    4.40
   6   0   2   92.79    4.70
   6   0   2   82.49    4.70
  -6   0  -2   90.39    4.20
  -6   0  -2   80.99    4.70
  -6   0  -2   82.89    4.60
  -6   0  -2   80.59    7.10
   6   0   2   82.69    4.70
   7   0   2   27.50    3.30
   7   0   2   22.00    4.30
  -7   0  -2   26.50    3.30
  -7   0  -2   20.20    3.10
   7   0   2   22.70    3.40
  -7   0  -2   27.50    2.90
   7   0   2   23.50    3.30
  -7   0  -2   27.30    3.40
   8   0   2    2.80    2.70
  -8   0  -2    1.10    2.80
   8   0   2   -2.60    2.50
  -8   0  -2    3.00    2.70
   8   0   2    1.10    2.80
  -8   0  -2    2.40    2.70
  -8   0  -2    0.40    2.00
   8   0   2    2.30    2.50
  -9   0  -2    5.50    2.40
  -9   0  -2    5.90    3.00
   9   0   2    6.10    3.10
  -9   0  -2   12.00    3.50
  -9   0  -2    8.10    3.50
   9   0   2    5.40    3.20
  -9   0  -2    6.80    3.20
   9   0   2   -0.20    3.00
   9   0   2    5.70    3.20
  -9  -1   2    1.50    2.60
  -9  -1   2    0.80    2.90
   9  -1  -2   -2.60    2.80
   9  -1  -2   -0.70    2.70
   9  -1  -2    1.70    2.90
  -9  -1   2   -0.90    2.70
   9  -1  -2    0.00    3.00
  -9  -1   2    1.50    1.80
  -9   1   2    0.00    3.00
   9   1  -2   -0.40    3.00
   9   1  -2    2.20    3.00
  -9   1   2   -0.30    2.80
  -9   1   2   -0.10    2.80
   9   1  -2    5.00    2.80
   8  -1  -2   15.70    3.30
   8  -1  -2   11.00    3.20
  -8  -1   2   13.60    3.20
   8  -1  -2   12.40    3.60
   8  -1  -2   13.60    2.90
  -8  -1   2   16.50    2.20
  -8  -1   2   11.20    2.90
  -8  -1   2   16.30    3.10
   8   1  -2   14.10    3.00
   8   1  -2   16.40    3.40
  -8   1   2   15.50    3.30
   8   1  -2   14.10    3.50
   8   1  -2   12.20    3.30
  -8   1   2   14.10    3.20
  -8   1   2   14.50    3.20
  -8   1   2   15.40    3.30
  -8   1   2   14.30    2.50
   7  -1  -2  270.17    8.70
  -7  -1   2  248.08    8.20
  -7  -1   2  251.77    8.10
  -7  -1   2  252.17    6.70
  -7  -1   2  270.77    7.70
   7  -1  -2  263.07    7.70
  -7  -1   2  259.77    8.20
   7  -1  -2  253.97    8.20
   7  -1  -2  264.07    8.30
   7   1  -2  253.77    8.10
   7   1  -2  258.07    7.90
  -7   1   2  267.97    7.80
   7   1  -2  253.07    8.60
  -7   1   2  266.07    8.20
  -7   1   2  265.97    8.60
  -7   1   2  248.18    7.10
   7   1  -2  253.77    8.20
  -6  -1   2   43.20    3.80
  -6  -1   2   27.40    3.00
   6  -1  -2   29.90    3.90
   6  -1  -2   37.70    3.50
   6  -1  -2   40.30    4.00
  -6  -1   2   27.90    2.50
  -6  -1   2   29.60    2.80
  -6  -1   2   42.50    3.90
   6  -1  -2   39.20    3.70
  -6   1   2   34.70    3.30
   6   1  -2   43.50    4.10
   6   1  -2   34.90    3.30
   6   1  -2   31.80    3.20
  -6   1   2   34.10    2.90
  -6   1   2   33.80    3.40
  -6   1   2   38.30    3.80
  -6   1   2   35.70    3.60
   6   1  -2   32.80    3.40
  -5  -1   2  187.08    5.70
   5  -1  -2  174.38    5.70
  -5  -1   2  185.28    5.70
  -5  -1   2  179.08    5.80
  -5  -1   2  178.18    5.30
  -5  -1   2  182.78    6.50
   5  -1  -2  183.98    5.60
   5  -1  -2  180.98    6.10
  -5   1   2  183.68    6.10
   5   1  -2  179.98    5.50
  -5   1   2  198.28    5.90
  -5   1   2  179.58    5.10
   5   1  -2  178.88    5.70
  -5   1   2  174.48    5.20
   5   1  -2  173.48    5.60
   5   1  -2  182.48    6.00
  -5   1   2  186.98    5.70
  -4  -1   2  671.23   12.90
  -4  -1   2  663.23   13.20
  -4  -1   2  654.43   12.30
  -4  -1   2  664.53   13.50
   4  -1  -2  662.93   13.30
   4  -1  -2  638.84   13.50
   4  -1  -2  663.43   13.30
   4  -1  -2  647.04   13.00
  -4  -1   2  653.33   13.20
   4  -1  -2  657.43   12.80
  -4   1   2  667.23   13.60
  -4   1   2  636.34   13.20
   4   1  -2  646.24   13.20
  -4   1   2  666.33   12.80
   4   1  -2  649.04   13.20
  -4   1   2  662.93   13.30
   4   1  -2  637.84   13.40
   4   1  -2  634.44   12.90
  -4   1   2  675.63   13.10
  -3  -1   2  397.06    8.70
  -3  -1   2  422.06    8.60
   3  -1  -2  410.46    8.40
   3  -1  -2  410.36    8.70
  -3  -1   2  403.06    8.50
  -3  -1   2  392.76    7.70
   3  -1  -2  420.76    8.70
   3  -1  -2  405.36    8.90
   3  -1  -2  411.56    8.30
  -3  -1   2  402.56    8.20
  -3   1   2  418.96    8.50
  -3   1   2  416.76    8.70
   3   1  -2  410.96    8.40
   3   1  -2  382.06    8.60
  -3   1   2  414.56    8.60
  -3   1   2  413.86    8.90
  -3   1   2  408.06    8.20
   3   1  -2  410.06    8.60
   2  -1  -2  610.74   12.10
  -2  -1   2  595.94   11.90
   2  -1  -2  626.54   11.90
  -2  -1   2  660.33   11.10
   2  -1  -2  666.43   11.80
  -2  -1   2  657.63   11.80
   2  -1  -2  607.84   11.70
   2  -1  -2  630.54   12.00
  -2  -1   2  627.34   11.70
   2   1  -2  623.84   11.90
  -2   1   2  628.54   11.70
  -2   1   2  616.74   12.10
  -2   1   2  638.54   11.80
   2   1  -2  634.74   11.60
  -2   1   2  594.54   11.80
  -2   1   2  675.13   11.80
   2   1  -2  659.43   11.80
  -2   1   2  628.54   11.90
  -1  -1   2 3378.16   71.89
   1  -1  -2 3207.98   75.09
   1   1  -2 3344.37   70.49
   1  -1   2  561.84   10.40
   2  -1   2  354.46    7.10
  -2  -1  -2  334.27    7.10
   2  -1   2  354.46    7.10
  -2  -1  -2  359.76    7.30
   2  -1   2  351.96    7.00
  -2  -1  -2  349.47    7.20
   2  -1   2  352.86    7.40
  -2  -1  -2  351.96    7.00
  -2   1  -2  335.97    7.10
   2   1   2  342.17    7.20
  -2   1  -2  346.77    6.90
  -2   1  -2  356.66    7.30
  -2   1  -2  339.57    7.00
   2   1   2  348.27    7.30
  -2   1  -2  350.26    7.40
   2   1   2  350.66    7.30
   2   1   2  360.26    7.10
  -3  -1  -2 1075.29   19.50
   3  -1   2 1073.29   19.40
  -3  -1  -2 1032.00   19.50
  -3  -1  -2 1009.90   19.40
   3  -1   2 1059.59   19.40
  -3  -1  -2 1034.00   19.20
   3  -1   2 1031.80   19.70
   3  -1   2 1037.10   19.20
  -3   1  -2 1042.40   19.40
  -3   1  -2 1069.29   19.20
  -3   1  -2 1086.39   19.50
   3   1   2 1059.59   19.50
  -3   1  -2 1013.90   19.50
  -3   1  -2 1032.70   19.70
   3   1   2 1079.09   19.50
   3   1   2 1071.99   19.30
   3   1   2 1020.10   19.60
   4  -1   2    0.60    1.60
   4  -1   2    0.20    1.50
  -4  -1  -2    2.90    1.60
  -4  -1  -2    1.90    1.50
   4  -1   2   -0.30    1.70
   4  -1   2    1.20    1.60
  -4  -1  -2    1.80    1.60
  -4   1  -2    3.70    1.60
   4   1   2    0.40    1.60
  -4   1  -2    2.90    1.70
   4   1   2    4.00    1.70
  -4   1  -2    1.40    1.70
  -4   1  -2    1.00    1.50
  -4   1  -2    1.60    1.70
   4   1   2    2.70    1.60
   4   1   2    1.10    1.60
   5  -1   2   69.79    3.70
   5  -1   2   56.99    3.70
  -5  -1  -2   54.29    3.00
  -5  -1  -2   55.39    3.50
  -5  -1  -2   54.59    3.80
   5  -1   2   55.99    3.80
  -5  -1  -2   59.49    3.10
   5  -1   2   59.59    3.50
  -5  -1  -2   59.59    3.70
   5   1   2   56.39    3.80
   5   1   2   60.09    3.50
  -5   1  -2   56.49    3.10
   5   1   2   62.19    3.90
  -5   1  -2   62.69    3.30
  -5   1  -2   59.79    3.80
  -5   1  -2   53.89    3.60
  -5   1  -2   56.19    3.60
   5   1   2   64.89    3.70
   6  -1   2    1.70    1.90
  -6  -1  -2   -0.80    1.60
  -6  -1  -2   -3.80    1.90
   6  -1   2    5.20    2.30
  -6  -1  -2   -1.00    1.70
   6  -1   2    2.00    2.20
   6  -1   2    1.20    2.10
  -6  -1  -2    4.00    2.20
  -6  -1  -2    1.20    2.20
  -6   1  -2    4.30    2.00
  -6   1  -2   -0.40    1.80
  -6   1  -2    1.20    2.10
   6   1   2   -1.90    2.20
   6   1   2    2.70    2.30
   6   1   2    2.20    2.00
  -6   1  -2    4.40    2.20
  -6   1  -2    2.30    2.20
   6   1   2    0.50    2.50
   7  -1   2   28.30    3.40
   7  -1   2   34.90    3.90
  -7  -1  -2   45.80    4.60
   7  -1   2   35.90    4.20
   7  -1   2   36.20    3.60
  -7  -1  -2   37.20    3.50
  -7  -1  -2   34.70    3.20
  -7  -1  -2   46.60    4.50
  -7  -1  -2   37.00    3.90
   7   1   2   40.40    4.00
   7   1   2   41.10    4.10
  -7   1  -2   34.30    3.80
   7   1   2   33.30    3.40
  -7   1  -2   36.60    3.60
  -7   1  -2   42.60    4.20
  -7   1  -2   37.20    3.50
   7   1   2   43.10    4.00
  -8  -1  -2   30.80    3.40
  -8  -1  -2   22.90    2.70
   8  -1   2   31.90    3.80
  -8  -1  -2   31.20    3.80
  -8  -1  -2   26.30    3.60
   8  -1   2   31.70    4.20
   8  -1   2   35.00    4.20
   8  -1   2   33.20    4.00
  -8   1  -2   34.70    4.10
   8   1   2   25.40    3.60
   8   1   2   30.80    3.80
  -8   1  -2   28.30    3.60
  -8   1  -2   26.10    3.70
  -8   1  -2   23.90    3.60
   8   1   2   26.70    3.90
   8   1   2   33.20    3.60
   9  -1   2    3.50    3.20
  -9  -1  -2    5.10    2.70
  -9  -1  -2    5.70    3.00
   9  -1   2    4.20    2.90
   9  -1   2    3.20    3.00
  -9  -1  -2    3.10    3.00
  -9  -1  -2    8.30    3.30
  -9  -1  -2    3.20    3.00
   9  -1   2    2.50    3.60
   9   1   2    7.50    3.30
  -9   1  -2    4.70    3.00
  -9   1  -2    3.60    2.30
   9   1   2    5.50    3.30
  -9   1  -2   -0.50    2.70
  -9   1  -2    6.80    3.30
   9   1   2    4.80    3.20
   9   1   2    0.60    3.10
  -9  -2   2   -0.60    1.60
  -9  -2   2    0.20    2.60
   9  -2  -2    2.00    3.10
   9  -2  -2    2.10    3.20
   9  -2  -2    1.70    2.70
  -9  -2   2    0.10    2.80
  -9  -2   2   -2.50    2.80
   9   2  -2    2.20    3.30
   9   2  -2   -1.50    2.80
  -9   2   2   -0.10    2.80
  -9   2   2   -0.90    3.10
   9   2  -2    2.30    2.90
  -9   2   2    1.80    2.20
  -9   2   2    1.20    3.20
  -9   2   2    3.40    2.80
   9   2  -2   -2.20    2.90
   8  -2  -2    3.00    3.00
  -8  -2   2   -0.80    2.50
   8  -2  -2    2.30    2.80
  -8  -2   2    4.10    2.70
  -8  -2   2    0.80    1.60
   8  -2  -2    1.20    2.60
   8   2  -2   -0.70    3.10
  -8   2   2    3.90    2.80
   8   2  -2    3.80    2.60
   8   2  -2    0.40    2.70
  -8   2   2    3.10    2.70
   8   2  -2    0.20    2.70
  -8   2   2    6.80    3.10
  -8   2   2   -0.30    2.10
  -8   2   2   -0.40    2.40
  -7  -2   2   15.00    1.90
  -7  -2   2   18.20    2.60
  -7  -2   2   23.50    3.20
  -7  -2   2   21.70    3.10
  -7  -2   2   22.90    3.00
   7  -2  -2   19.40    2.90
   7  -2  -2   17.50    3.20
   7  -2  -2   17.00    3.10
   7   2  -2   21.00    3.20
   7   2  -2   17.70    3.10
   7   2  -2   16.90    3.20
  -7   2   2   14.60    2.90
  -7   2   2   20.30    3.40
  -7   2   2   13.70    2.90
  -7   2   2   16.70    2.60
   7   2  -2   23.30    3.30
   6  -2  -2   39.70    3.70
   6  -2  -2   36.30    3.50
  -6  -2   2   36.00    3.30
  -6  -2   2   36.40    3.50
  -6  -2   2   29.30    2.40
   6  -2  -2   29.90    2.90
  -6  -2   2   34.70    3.20
  -6  -2   2   36.30    3.30
  -6   2   2   38.10    3.90
  -6   2   2   29.20    3.00
  -6   2   2   42.20    3.40
   6   2  -2   24.60    3.00
   6   2  -2   32.70    3.90
  -6   2   2   40.70    4.10
   6   2  -2   35.10    3.30
   6   2  -2   31.40    3.20
  -6   2   2   38.30    3.50
   5  -2  -2  392.26    9.40
   5  -2  -2  386.36    9.60
  -5  -2   2  392.16    9.50
  -5  -2   2  382.96    7.90
  -5  -2   2  386.26    9.20
  -5  -2   2  388.86    8.70
  -5  -2   2  392.76    9.20
   5  -2  -2  381.06    8.90
   5  -2  -2  396.26    9.00
   5  -2  -2  382.16    9.30
  -5   2   2  401.86    9.40
   5   2  -2  398.26    9.30
  -5   2   2  392.56    9.80
  -5   2   2  393.56    8.90
   5   2  -2  390.86    9.20
  -5   2   2  390.16    9.30
   5   2  -2  392.66    9.50
   5   2  -2  390.46    9.00
  -5   2   2  381.96    8.90
   4  -2  -2  148.59    5.20
   4  -2  -2  153.08    5.00
  -4  -2   2  166.18    4.90
  -4  -2   2  157.98    4.40
  -4  -2   2  160.68    3.70
  -4  -2   2  161.48    4.70
   4  -2  -2  161.68    5.10
   4  -2  -2  158.78    4.70
   4  -2  -2  154.48    4.60
  -4  -2   2  164.28    5.00
   4   2  -2  159.78    5.00
   4   2  -2  166.58    4.90
  -4   2   2  154.98    5.00
  -4   2   2  154.18    4.90
  -4   2   2  155.98    4.60
   4   2  -2  165.58    4.70
  -4   2   2  157.48    5.10
  -4   2   2  153.08    4.60
   4   2  -2  164.68    4.90
   3  -2  -2  555.54   11.40
  -3  -2   2  585.14   12.30
   3  -2  -2  561.14   11.50
   3  -2  -2  553.34   11.20
  -3  -2   2  582.94   11.30
   3  -2  -2  556.64   11.70
   3  -2  -2  552.04   11.20
  -3  -2   2  598.54   11.10
  -3  -2   2  590.54   10.30
  -3  -2   2  556.94   11.20
   3   2  -2  583.64   11.20
  -3   2   2  574.34   11.40
   3   2  -2  588.24   11.30
  -3   2   2  561.44   11.20
   3   2  -2  588.64   11.30
  -3   2   2  561.64   11.70
   3   2  -2  592.04   11.50
  -3   2   2  549.54   11.40
   2  -2  -2 3119.19   83.99
   2   2  -2 2966.40   88.09
   2   2  -2 2722.93   96.59
  -2   2   2 3037.90   81.79
  -1  -2   2   -0.10    0.10
   0  -2  -2  302.77    5.90
   0  -2  -2  259.87    5.70
   0   2   2  301.07    5.80
   0   2   2  303.67    5.90
   0   2  -2  300.57    5.20
   0   2  -2  306.47    5.70
   0   2   2  302.07    5.70
   0   2   2  300.87    5.90
   0   2  -2  301.77    5.60
  -1  -2  -2  461.15    8.40
   1  -2   2  447.86    8.20
   1  -2   2  456.65    8.40
   1  -2   2  448.86    8.80
   1  -2   2  474.95    8.70
  -1  -2  -2  450.25    8.50
   1  -2   2  462.45    8.40
  -1  -2  -2  448.96    8.80
  -1  -2  -2  441.96    8.50
  -1  -2  -2  456.75    8.70
   1   2   2  457.35    8.40
  -1   2  -2  458.65    8.80
  -1   2  -2  458.85    8.40
  -1   2  -2  450.55    8.20
   1   2   2  471.95    8.80
  -1   2  -2  470.95    8.70
   1   2   2  439.06    8.70
   1   2   2  448.06    8.60
  -1   2  -2  453.95    8.30
  -2  -2  -2  344.47    7.30
  -2  -2  -2  355.56    7.20
  -2  -2  -2  356.96    7.40
   2  -2   2  347.17    7.00
  -2  -2  -2  356.86    7.20
   2  -2   2  362.56    7.50
   2  -2   2  353.36    7.20
   2  -2   2  366.66    7.60
   2  -2   2  354.86    7.20
   2   2   2  353.26    7.30
   2   2   2  355.66    7.40
  -2   2  -2  361.86    7.60
   2   2   2  362.56    7.40
  -2   2  -2  353.26    7.20
  -2   2  -2  356.86    7.50
   2   2   2  355.06    7.40
  -2   2  -2  351.66    7.10
  -2   2  -2  353.66    7.20
  -3  -2  -2  266.37    6.50
  -3  -2  -2  283.57    6.40
   3  -2   2  287.47    6.50
  -3  -2  -2  276.07    6.60
   3  -2   2  285.47    6.20
  -3  -2  -2  275.57    6.70
   3  -2   2  268.97    6.70
   3   2   2  286.67    6.60
   3   2   2  287.67    6.60
  -3   2  -2  284.17    6.50
  -3   2  -2  270.17    6.60
  -3   2  -2  286.27    6.90
  -3   2  -2  276.67    6.50
  -3   2  -2  287.87    6.30
   3   2   2  269.57    6.30
   3   2   2  282.87    6.60
  -4  -2  -2   35.50    3.00
   4  -2   2   32.40    2.90
  -4  -2  -2   35.00    3.00
  -4  -2  -2   32.80    2.80
   4  -2   2   32.20    3.10
   4  -2   2   29.50    2.70
  -4  -2  -2   32.60    2.40
   4  -2   2   31.30    2.60
  -4   2  -2   33.90    2.70
  -4   2  -2   31.70    2.80
  -4   2  -2   28.00    2.70
   4   2   2   32.00    3.00
   4   2   2   28.20    2.80
   4   2   2   30.70    2.50
  -4   2  -2   31.00    2.70
  -4   2  -2   30.30    3.10
   4   2   2   31.00    2.90
  -5  -2  -2  142.39    5.20
  -5  -2  -2  127.59    5.00
   5  -2   2  143.99    5.10
  -5  -2  -2  139.09    4.30
   5  -2   2  133.79    4.50
  -5  -2  -2  143.99    4.60
   5  -2   2  141.79    5.30
   5  -2   2  142.69    5.00
  -5  -2  -2  144.79    5.10
  -5   2  -2  136.29    5.10
   5   2   2  140.19    4.90
  -5   2  -2  153.78    5.10
   5   2   2  139.99    5.20
  -5   2  -2  136.69    4.80
  -5   2  -2  136.99    4.70
  -5   2  -2  136.29    5.30
   5   2   2  131.59    5.10
   5   2   2  136.59    5.00
  -6  -2  -2   34.70    3.20
  -6  -2  -2   34.40    2.90
  -6  -2  -2   37.40    3.30
   6  -2   2   29.80    2.90
   6  -2   2   36.10    3.50
  -6  -2  -2   31.10    2.90
  -6  -2  -2   39.50    4.00
   6  -2   2   40.20    3.90
   6  -2   2   37.30    3.60
  -6   2  -2   32.20    3.40
  -6   2  -2   40.50    3.80
   6   2   2   40.70    3.70
   6   2   2   28.60    5.30
  -6   2  -2   37.10    3.40
  -6   2  -2   37.70    3.50
   6   2   2   36.40    3.50
  -6   2  -2   40.70    3.50
   6   2   2   32.40    3.10
   7  -2   2   26.00    3.10
  -7  -2  -2   24.90    3.30
  -7  -2  -2   26.10    3.00
  -7  -2  -2   24.20    5.40
   7  -2   2   22.90    3.10
   7  -2   2   35.20    3.90
  -7  -2  -2   21.30    2.50
  -7  -2  -2   22.10    3.20
  -7   2  -2   30.30    3.70
   7   2   2   17.70    3.30
   7   2   2   23.50    3.30
   7   2   2   22.20    3.30
   7   2   2   22.80    3.40
  -7   2  -2   23.40    3.20
  -7   2  -2   27.40    3.10
  -7   2  -2   26.90    3.40
  -8  -2  -2    6.70    2.10
   8  -2   2    6.50    3.00
  -8  -2  -2    4.90    3.00
   8  -2   2    6.90    2.60
  -8  -2  -2   10.00    3.00
  -8  -2  -2    6.20    2.80
  -8  -2  -2    9.10    2.90
   8  -2   2    2.20    2.70
   8   2   2    3.40    2.80
  -8   2  -2    5.80    2.70
   8   2   2    5.90    2.80
   8   2   2    7.70    3.00
  -8   2  -2    6.20    2.90
   8   2   2    8.50    3.10
  -8   2  -2    7.10    2.80
  -8   2  -2    5.00    2.40
   9  -2   2    3.10    3.00
  -9  -2  -2   -1.50    1.80
  -9  -2  -2    3.70    3.20
  -9  -2  -2    2.90    2.80
   9  -2   2   -1.90    2.80
  -9  -2  -2   -0.80    2.80
  -9  -2  -2   -2.20    2.80
   9  -2   2   -2.90    3.10
   9   2   2   -1.80    3.00
   9   2   2   -0.30    3.20
  -9   2  -2    2.40    2.30
   9   2   2   -1.30    3.10
   9   2   2   -1.20    2.90
  -9   2  -2   -2.70    3.90
  -9   2  -2    0.60    2.80
  -9   2  -2    4.70    3.10
   9  -3  -2    1.30    2.70
  -9  -3   2   -4.90    2.10
  -9  -3   2    1.70    1.50
  -9  -3   2    1.40    3.00
   9  -3  -2    1.00    2.90
   9  -3  -2    2.50    3.20
  -9   3   2   -3.00    3.00
   9   3  -2   -1.30    4.30
   9   3  -2   -0.60    3.20
  -9   3   2    1.70    2.70
  -9   3   2   -0.30    2.20
   9   3  -2   -1.40    2.80
  -8  -3   2   17.20    3.70
  -8  -3   2   14.70    1.90
   8  -3  -2   10.90    3.10
  -8  -3   2   17.70    3.20
   8  -3  -2   16.70    3.40
   8  -3  -2   18.80    3.70
  -8   3   2   18.20    3.50
   8   3  -2   18.50    3.30
  -8   3   2   17.80    3.30
  -8   3   2   18.60    3.30
   8   3  -2   23.90    3.50
  -8   3   2   16.10    3.20
   8   3  -2   15.00    3.30
  -8   3   2   19.90    3.60
   8   3  -2   14.40    3.70
  -7  -3   2    0.10    1.30
  -7  -3   2    1.50    2.20
   7  -3  -2    4.00    2.40
  -7  -3   2   -0.70    2.30
   7  -3  -2    0.60    2.80
  -7   3   2   -0.60    1.90
   7   3  -2    0.80    2.40
   7   3  -2    3.50    2.70
  -7   3   2    0.40    2.30
   7   3  -2    2.00    2.60
   7   3  -2   -1.30    2.60
  -7   3   2    5.40    2.70
  -7   3   2   -0.20    2.40
  -6  -3   2   35.80    3.40
   6  -3  -2   44.40    3.70
  -6  -3   2   37.40    3.90
  -6  -3   2   40.70    4.00
  -6  -3   2   41.80    2.60
   6  -3  -2   39.10    3.90
  -6  -3   2   36.50    3.50
   6  -3  -2   41.00    4.10
   6  -3  -2   40.60    3.70
  -6   3   2   48.20    4.00
   6   3  -2   48.40    4.00
  -6   3   2   37.80    3.40
  -6   3   2   43.50    3.40
   6   3  -2   37.20    4.90
   6   3  -2   42.80    3.40
  -6   3   2   42.40    3.70
  -6   3   2   43.60    5.60
   6   3  -2   38.30    3.80
   5  -3  -2   43.30    3.30
  -5  -3   2   34.40    2.50
  -5  -3   2   40.00    1.90
   5  -3  -2   39.70    3.40
   5  -3  -2   36.40    3.30
   5  -3  -2   41.10    3.20
  -5  -3   2   41.80    3.00
  -5  -3   2   42.40    3.30
   5  -3  -2   41.60    3.50
  -5  -3   2   35.90    3.20
   5   3  -2   38.30    3.30
  -5   3   2   35.90    2.90
  -5   3   2   37.90    3.20
  -5   3   2   39.30    3.60
   5   3  -2   35.20    3.00
   5   3  -2   35.40    3.30
  -5   3   2   40.30    3.10
   5   3  -2   39.30    3.30
  -5   3   2   35.80    3.20
   4  -3  -2  184.68    5.50
  -4  -3   2  199.48    5.40
  -4  -3   2  199.98    5.10
  -4  -3   2  194.38    5.30
   4  -3  -2  178.78    5.20
   4  -3  -2  190.18    5.50
  -4  -3   2  191.08    5.50
   4  -3  -2  184.58    5.70
  -4  -3   2  196.18    4.10
   4  -3  -2  192.28    5.70
   4   3  -2  195.88    5.30
  -4   3   2  189.28    5.50
  -4   3   2  193.98    5.20
   4   3  -2  200.38    5.50
  -4   3   2  186.98    5.50
  -4   3   2  192.98    5.90
   4   3  -2  203.18    5.60
  -4   3   2  193.68    5.50
   4   3  -2  204.08    5.50
  -3  -3   2  735.83   13.00
   3  -3  -2  732.53   14.40
   3  -3  -2  744.43   14.20
  -3  -3   2  712.43   14.10
   3  -3  -2  725.83   14.40
   3  -3  -2  746.63   14.50
   3  -3  -2  728.73   14.60
  -3  -3   2  742.43   13.90
   3   3  -2  751.82   14.20
   3   3  -2  727.53   14.00
  -3   3   2  753.12   14.30
  -3   3   2  748.73   14.70
  -3   3   2  790.52   14.60
   3   3  -2  737.23   14.20
  -3   3   2  750.92   14.40
  -3   3   2  747.73   14.20
  -3   3   2  761.72   14.50
   3   3  -2  740.63   14.20
  -2  -3   2  161.68    3.90
   2  -3  -2  165.78    4.10
   2  -3  -2  161.98    4.30
  -2  -3   2  162.68    3.90
   2  -3  -2  167.88    4.30
   2  -3  -2  157.78    4.20
   2  -3  -2  160.38    4.40
  -2   3   2  161.18    4.00
   2   3  -2  163.48    3.80
   2   3  -2  158.88    3.90
  -2   3   2  165.78    4.50
   2   3  -2  164.48    3.90
  -2   3   2  162.98    4.30
  -2   3   2  163.88    4.40
   2   3  -2  150.78    4.40
   1  -3  -2 1513.65   26.50
   1  -3  -2 1534.25   26.40
  -1  -3   2 1491.25   26.10
   1   3  -2 1471.35   25.90
  -1   3   2 1494.25   26.50
   1   3  -2 1503.35   26.00
   0  -3   2 5882.41  110.09
   0  -3  -2 6030.70  126.49
   0   3  -2 5839.92  109.99
   0   3   2 5889.11  126.69
   1  -3   2   76.69    3.00
  -1  -3  -2   73.39    2.30
   1  -3   2   71.19    2.70
   1  -3   2   77.09    2.50
   1  -3   2   78.59    2.20
  -1  -3  -2   76.39    2.10
  -1  -3  -2   77.99    2.60
  -1  -3  -2   75.19    2.60
  -1  -3  -2   76.19    2.80
  -1   3  -2   77.39    2.90
   1   3   2   76.19    2.10
  -1   3  -2   74.89    2.10
   1   3   2   76.79    2.70
   1   3   2   77.39    2.50
   1   3   2   70.49    2.70
  -1   3  -2   76.69    2.20
   1   3   2   81.49    2.60
  -1   3  -2   85.19    2.60
  -1   3  -2   77.99    2.00
  -2  -3  -2  120.29    3.40
  -2  -3  -2  117.39    3.20
  -2  -3  -2  115.29    3.60
  -2  -3  -2  117.19    3.60
   2  -3   2  118.19    3.70
  -2  -3  -2  117.79    3.60
   2  -3   2  115.09    3.10
   2  -3   2  116.49    3.70
   2  -3   2  117.59    3.30
   2  -3   2  114.69    3.30
   2   3   2  116.79    3.60
  -2   3  -2  118.49    3.20
  -2   3  -2  122.09    4.20
   2   3   2  120.59    3.80
  -2   3  -2  117.59    3.30
   2   3   2  118.59    4.20
  -2   3  -2  120.29    3.90
  -2   3  -2  121.19    3.70
  -3  -3  -2  872.11   16.80
   3  -3   2  870.61   16.70
  -3  -3  -2  892.11   16.90
   3  -3   2  889.61   16.70
  -3  -3  -2  887.91   16.60
   3  -3   2  899.01   17.10
   3  -3   2  890.21   16.40
   3  -3   2  868.61   17.10
  -3   3  -2  886.41   16.70
   3   3   2  878.81   16.90
   3   3   2  893.01   16.70
   3   3   2  883.01   16.70
   3   3   2  893.21   16.90
  -3   3  -2  893.31   17.20
  -3   3  -2  881.11   16.50
  -3   3  -2  885.31   16.70
  -3   3  -2  902.51   17.10
  -4  -3  -2  144.39    4.80
  -4  -3  -2  148.29    4.80
  -4  -3  -2  145.99    4.40
   4  -3   2  151.08    4.40
  -4  -3  -2  150.08    4.80
   4  -3   2  151.08    4.80
   4  -3   2  141.29    4.90
   4   3   2  143.99    4.80
   4   3   2  140.29    4.80
  -4   3  -2  154.48    5.20
  -4   3  -2  143.09    4.70
   4   3   2  147.89    4.70
   4   3   2  149.19    4.70
  -4   3  -2  147.69    4.80
  -4   3  -2  146.29    4.50
  -4   3  -2  147.09    4.60
   5  -3   2   53.29    3.90
   5  -3   2   47.50    3.20
  -5  -3  -2   48.00    3.60
   5  -3   2   49.70    3.40
   5  -3   2   43.00    3.50
  -5  -3  -2   49.99    3.50
  -5  -3  -2   46.20    3.20
   5   3   2   46.40    3.10
  -5   3  -2   50.29    3.00
  -5   3  -2   46.80    3.90
   5   3   2   48.00    3.50
   5   3   2   49.70    3.60
  -5   3  -2   44.10    3.30
  -5   3  -2   46.50    3.40
  -5   3  -2   46.90    3.30
   5   3   2   44.60    3.40
  -6  -3  -2    4.90    2.30
   6  -3   2    6.90    2.30
  -6  -3  -2    6.00    1.60
  -6  -3  -2    5.00    2.40
  -6  -3  -2    7.80    2.50
   6  -3   2    7.30    2.20
   6  -3   2    8.30    2.70
   6  -3   2    9.60    2.50
  -6  -3  -2    5.20    2.00
   6   3   2    7.80    2.70
  -6   3  -2    6.60    2.20
  -6   3  -2   11.30    2.60
   6   3   2    5.70    2.30
  -6   3  -2    4.80    2.10
   6   3   2   10.10    2.60
  -6   3  -2   11.90    2.80
  -6   3  -2    9.70    2.30
  -7  -3  -2   -2.00    1.60
  -7  -3  -2    1.90    2.10
  -7  -3  -2    6.30    2.80
  -7  -3  -2    3.20    4.30
  -7  -3  -2   -2.60    2.20
   7  -3   2    2.80    2.40
   7  -3   2    3.00    2.60
   7  -3   2   -4.70    2.40
  -7   3  -2    3.50    2.60
  -7   3  -2   -3.60    2.10
   7   3   2    0.20    2.70
  -7   3  -2    3.20    2.30
   7   3   2    0.70    2.40
   7   3   2    2.70    2.70
  -7   3  -2   -1.70    2.30
   7   3   2   -1.30    2.50
  -7   3  -2    2.50    2.50
  -8  -3  -2   -2.00    2.40
  -8  -3  -2    0.00    2.30
   8  -3   2   -0.50    2.60
  -8  -3  -2    2.20    2.60
  -8  -3  -2    0.50    2.60
   8  -3   2   -0.50    2.60
   8  -3   2   -1.70    2.80
  -8  -3  -2   -3.90    1.60
   8   3   2    5.40    2.80
   8   3   2    1.10    3.00
  -8   3  -2   -1.70    2.30
   8   3   2    4.90    3.20
   8   3   2    2.60    2.70
  -8   3  -2   -0.80    2.60
  -8   3  -2    0.20    2.70
  -9  -3  -2    1.10    2.60
  -9  -3  -2   -1.70    2.90
  -9  -3  -2   -1.30    2.70
  -9  -3  -2    3.40    1.90
   9  -3   2    3.50    3.00
   9  -3   2    7.50    3.30
  -9   3  -2    1.40    5.40
   9   3   2   -3.00    2.80
  -9   3  -2   -0.20    2.40
  -9   3  -2   -1.60    2.90
   9   3   2    6.10    3.50
  -9   3  -2   -1.50    3.50
   9   3   2    4.40    3.70
  -9  -4   2    2.90    1.40
  -9  -4   2    5.30    3.10
   9  -4  -2   -3.00    2.90
  -9  -4   2   -1.40    2.50
   9  -4  -2    3.50    3.00
  -9   4   2   -3.00    3.70
  -9   4   2    2.20    2.60
  -9   4   2   -0.90    3.10
  -9   4   2   -1.70    2.20
   9   4  -2   -2.80    3.20
   9   4  -2    0.60    3.40
   9   4  -2   -1.10    2.90
   9   4  -2   -1.30    2.80
   8  -4  -2    4.00    2.90
   8  -4  -2   -0.20    3.20
  -8  -4   2    7.20    2.90
  -8  -4   2    2.30    2.70
   8  -4  -2    6.30    3.00
   8  -4  -2    4.00    3.20
  -8  -4   2    2.50    1.30
  -8   4   2    2.40    2.80
   8   4  -2    1.40    2.90
  -8   4   2    2.40    2.50
  -8   4   2    8.30    3.00
  -8   4   2    5.30    2.70
   8   4  -2    6.00    2.70
   8   4  -2    2.50    3.10
  -8   4   2    3.60    2.50
   8   4  -2    4.70    2.80
  -7  -4   2   21.00    2.90
   7  -4  -2   23.80    3.10
   7  -4  -2   24.90    4.00
  -7  -4   2   24.80    3.50
   7   4  -2   23.40    3.60
  -7   4   2   17.30    3.40
  -7   4   2   18.30    3.10
  -7   4   2   21.40    3.20
   7   4  -2   21.50    3.30
  -7   4   2   20.30    2.90
   7   4  -2   26.40    3.30
   7   4  -2   21.80    3.20
  -7   4   2   22.60    3.00
  -6  -4   2    6.50    2.30
   6  -4  -2    6.80    2.60
   6  -4  -2    5.10    2.50
  -6  -4   2    4.70    2.00
   6  -4  -2    9.50    2.80
  -6  -4   2    6.40    1.10
   6  -4  -2    8.20    3.90
   6  -4  -2    6.20    2.60
   6   4  -2    4.00    2.30
   6   4  -2    3.90    2.50
  -6   4   2    4.40    2.80
   6   4  -2   12.40    2.70
  -6   4   2   11.00    4.20
  -6   4   2    8.20    2.40
  -6   4   2    6.20    2.50
  -6   4   2   11.00    2.80
   6   4  -2    1.60    2.30
  -6   4   2    9.60    2.40
  -5  -4   2   33.90    2.70
   5  -4  -2   32.00    3.30
  -5  -4   2   37.70    3.20
   5  -4  -2   31.70    3.10
   5  -4  -2   38.00    3.30
  -5  -4   2   37.40    1.70
  -5  -4   2   32.60    2.90
   5  -4  -2   34.00    3.40
   5  -4  -2   32.50    2.80
  -5   4   2   36.90    3.30
   5   4  -2   31.10    3.20
   5   4  -2   36.10    3.30
   5   4  -2   33.80    3.20
   5   4  -2   33.60    3.00
  -5   4   2   36.20    3.20
  -5   4   2   33.10    3.10
  -5   4   2   36.80    3.30
  -5   4   2   32.40    2.90
  -5   4   2   34.80    3.60
   4  -4  -2  236.38    6.20
   4  -4  -2  249.78    6.90
  -4  -4   2  250.57    6.40
  -4  -4   2  248.48    6.30
   4  -4  -2  249.88    6.60
   4  -4  -2  242.68    6.60
   4  -4  -2  246.18    6.60
  -4  -4   2  240.38    4.80
  -4  -4   2  252.87    5.90
  -4  -4   2  239.88    4.80
   4   4  -2  260.27    6.40
  -4   4   2  244.78    6.80
  -4   4   2  245.98    6.20
   4   4  -2  246.98    6.30
   4   4  -2  243.48    6.00
   4   4  -2  245.38    6.30
  -4   4   2  253.87    6.60
  -4   4   2  239.98    6.60
  -4   4   2  237.28    6.20
  -4   4   2  251.77    6.60
   3  -4  -2    1.70    1.60
   3  -4  -2    6.90    1.70
   3  -4  -2    3.00    1.50
   3  -4  -2    5.30    1.80
   3  -4  -2    7.40    1.90
  -3  -4   2    2.40    0.60
  -3   4   2    3.50    1.60
  -3   4   2    1.60    1.40
  -3   4   2   -0.80    1.60
  -3   4   2    7.10    1.70
   3   4  -2    3.50    1.40
   3   4  -2    3.00    1.40
  -3   4   2    1.50    1.40
  -3   4   2    2.20    1.60
   2  -4  -2  365.36    8.00
   2  -4  -2  363.76    7.80
   2  -4  -2  371.16    7.80
   2  -4  -2  378.96    8.20
   2  -4  -2  357.86    7.70
  -2  -4   2  361.86    7.30
  -2  -4   2  358.66    6.70
  -2  -4   2  356.46    7.30
  -2   4   2  360.46    8.00
   2   4  -2  355.36    6.70
   2   4  -2  358.36    7.20
  -2   4   2  370.16    7.60
  -2   4   2  358.36    7.50
  -2   4   2  367.56    7.70
  -2   4   2  364.66    7.70
   2   4  -2  355.66    7.20
  -2   4   2  368.36    7.70
   2   4  -2  363.86    7.40
   2   4  -2  358.96    7.30
   1  -4  -2  117.89    3.20
  -1  -4   2  123.89    2.40
   1  -4  -2  120.79    3.80
   1  -4  -2  118.29    3.30
   1  -4  -2  113.99    3.40
   1  -4  -2  117.39    3.50
  -1  -4   2  121.39    2.90
  -1  -4   2  125.29    2.90
  -1  -4   2  125.19    3.00
  -1   4   2  123.29    3.40
   1   4  -2  121.29    2.90
  -1   4   2  112.69    4.00
  -1   4   2  126.49    4.40
  -1   4   2  119.29    3.60
  -1   4   2  121.39    3.30
   1   4  -2  122.09    2.90
   1   4  -2  120.59    2.90
   1   4  -2  132.39    2.80
   0  -4   2   32.70    1.90
   0  -4  -2   28.50    1.80
   0  -4  -2   27.70    2.10
   0  -4  -2   30.10    2.20
   0  -4   2   28.10    2.00
   0  -4   2   28.70    1.40
   0  -4  -2   31.40    2.00
   0   4  -2   26.80    1.30
   0   4   2   28.10    2.10
   0   4   2   30.30    2.00
   0   4  -2   28.20    1.30
   0   4   2   30.10    2.00
   0   4  -2   28.60    1.20
   0   4  -2   32.50    1.90
   0   4   2   30.50    2.20
   0   4  -2   27.40    1.30
  -1  -4  -2 1669.23   29.30
  -1  -4  -2 1672.13   29.40
   1  -4   2 1664.13   29.60
  -1  -4  -2 1665.73   29.10
  -1  -4  -2 1615.04   29.30
   1  -4   2 1613.24   29.10
   1  -4   2 1668.53   28.90
  -1   4  -2 1680.83   29.60
   1   4   2 1669.93   29.20
   1   4   2 1661.83   30.00
  -1   4  -2 1680.23   29.20
   1   4   2 1643.34   29.30
  -1   4  -2 1644.64   28.90
   2  -4   2   36.80    2.10
  -2  -4  -2   38.60    2.20
   2  -4   2   40.10    2.40
  -2  -4  -2   36.10    2.50
  -2  -4  -2   33.80    2.30
   2  -4   2   37.60    2.10
  -2  -4  -2   35.60    1.80
   2  -4   2   32.20    2.60
  -2  -4  -2   35.00    2.00
   2  -4   2   37.30    1.70
   2   4   2   35.70    2.50
  -2   4  -2   40.60    2.50
   2   4   2   36.50    2.40
  -2   4  -2   34.40    2.50
   2   4   2   40.00    1.90
  -2   4  -2   38.60    2.10
  -2   4  -2   35.90    2.10
  -2   4  -2   40.70    2.10
   2   4   2   33.40    2.30
   3  -4   2   36.40    3.00
   3  -4   2   44.70    2.60
  -3  -4  -2   40.80    2.90
  -3  -4  -2   39.90    2.10
   3  -4   2   39.90    2.90
   3  -4   2   39.00    2.60
  -3  -4  -2   38.90    2.50
   3  -4   2   37.70    2.20
  -3  -4  -2   40.00    2.70
   3   4   2   38.50    2.80
   3   4   2   40.80    2.90
  -3   4  -2   37.80    2.50
  -3   4  -2   40.20    2.60
   3   4   2   38.80    2.50
   3   4   2   36.70    2.40
  -3   4  -2   34.90    2.20
  -3   4  -2   33.50    2.90
  -4  -4  -2   93.59    4.00
  -4  -4  -2   94.69    3.70
   4  -4   2   90.09    3.80
  -4  -4  -2   93.39    3.50
   4  -4   2   93.69    3.50
   4  -4   2   90.79    3.90
  -4  -4  -2   98.19    3.90
   4  -4   2   93.69    4.10
   4  -4   2   90.59    4.10
  -4   4  -2   95.79    3.80
  -4   4  -2   90.39    3.70
   4   4   2   99.99    4.10
   4   4   2   98.29    3.70
  -4   4  -2   93.09    4.10
   4   4   2   89.49    3.70
  -4   4  -2   96.39    3.70
   4   4   2   93.79    4.10
  -4   4  -2   95.69    4.30
  -5  -4  -2  190.88    5.60
   5  -4   2  184.78    5.50
  -5  -4  -2  185.08    5.80
   5  -4   2  191.78    6.00
  -5  -4  -2  187.48    6.20
   5  -4   2  175.38    6.20
  -5  -4  -2  190.08    6.90
  -5   4  -2  187.08    6.10
  -5   4  -2  184.48    6.40
  -5   4  -2  178.88    5.80
  -5   4  -2  185.48    5.90
  -5   4  -2  193.68    5.70
   5   4   2  182.98    6.00
   5   4   2  182.78    5.60
   5   4   2  185.48    6.00
   5   4   2  179.88    5.80
   6  -4   2   95.99    5.20
  -6  -4  -2  101.29    4.90
  -6  -4  -2   93.59    4.80
   6  -4   2   94.49    4.50
  -6  -4  -2   94.89    4.40
   6  -4   2   94.69    4.80
   6  -4   2   95.89    4.90
  -6   4  -2  107.19    4.90
   6   4   2   90.09    5.10
   6   4   2  101.09    5.40
  -6   4  -2   95.89    6.30
  -6   4  -2   95.79    4.60
  -6   4  -2   95.29    4.90
  -6   4  -2  109.89    5.60
   6   4   2   97.19    5.30
   6   4   2  107.29    5.50
  -7  -4  -2   23.90    3.10
  -7  -4  -2   22.60    3.20
  -7  -4  -2   21.80    4.80
   7  -4   2   18.00    3.10
   7  -4   2   18.70    3.00
  -7  -4  -2   13.90    4.60
  -7  -4  -2   21.80    2.40
   7   4   2   16.70    3.20
  -7   4  -2   20.20    3.30
   7   4   2   18.50    3.30
   7   4   2   19.40    3.10
  -7   4  -2   18.20    3.10
   7   4   2   20.20    3.10
  -7   4  -2   20.00    3.30
  -7   4  -2   14.30    2.80
  -7   4  -2   19.30    3.60
   8  -4   2    2.50    2.90
  -8  -4  -2    1.50    2.60
   8  -4   2    1.90    2.80
  -8  -4  -2    0.40    2.60
  -8  -4  -2   -0.20    2.50
   8  -4   2    6.10    3.10
  -8  -4  -2    3.00    4.00
   8  -4   2    6.20    3.20
  -8  -4  -2    1.60    1.70
  -8   4  -2    5.00    2.90
   8   4   2    3.10    2.80
  -8   4  -2    4.60    2.90
  -8   4  -2    2.40    2.40
   8   4   2    3.20    3.10
   8   4   2    3.00    3.10
   8   4   2    3.40    2.70
  -8   4  -2    0.40    2.50
  -8   4  -2    0.40    2.80
   9  -4   2    0.80    3.30
  -9  -4  -2    4.00    2.90
   9  -4   2    1.10    2.60
  -9  -4  -2    2.00    3.20
  -9  -4  -2    7.00    3.20
  -9  -4  -2    1.80    1.80
  -9   4  -2    1.70    2.60
  -9   4  -2    5.00    3.10
   9   4   2    0.80    2.70
  -9   4  -2    2.80    3.50
   9   4   2   -0.50    3.00
   9   4   2    2.10    3.10
   9   4   2    6.60    3.60
  -9   4  -2    0.30    2.40
   9  -5  -2    1.30    3.10
  -9  -5   2    1.50    2.80
  -9  -5   2    0.20    1.10
  -9  -5   2    0.50    2.70
   9  -5  -2    4.40    3.20
   9   5  -2    5.80    3.20
  -9   5   2   -5.30    2.60
  -9   5   2   -1.50    2.50
   9   5  -2   -1.80    2.90
  -9   5   2    1.20    2.90
  -9   5   2    5.30    2.90
   9   5  -2   -4.80    3.00
   9   5  -2   -1.40    2.70
   8  -5  -2   55.99    5.70
   8  -5  -2   67.69    5.50
  -8  -5   2   76.49    5.40
   8  -5  -2   73.09    4.70
  -8  -5   2   60.49    4.90
  -8  -5   2   61.09    2.60
   8   5  -2   73.69    5.60
  -8   5   2   71.89    5.60
  -8   5   2   64.39    4.80
  -8   5   2   69.29    5.00
  -8   5   2   71.89    5.70
  -8   5   2   70.39    5.10
  -8   5   2   67.89    5.30
   8   5  -2   64.49    5.30
   8   5  -2   68.39    4.70
   8   5  -2   67.49    5.30
   7  -5  -2   59.99    4.50
   7  -5  -2   65.69    5.10
  -7  -5   2   63.89    2.50
  -7  -5   2   66.49    4.80
  -7  -5   2   60.19    4.10
  -7  -5   2   64.89    2.50
   7  -5  -2   60.69    5.10
  -7   5   2   65.99    5.00
   7   5  -2   65.49    4.90
  -7   5   2   69.09    5.30
   7   5  -2   62.89    4.90
   7   5  -2   63.99    4.30
  -7   5   2   66.09    4.70
  -7   5   2   60.59    4.60
  -7   5   2   63.09    4.60
   7   5  -2   66.59    4.90
   6  -5  -2   20.70    2.90
   6  -5  -2   19.30    3.00
   6  -5  -2   22.30    3.30
   6  -5  -2   19.70    3.10
  -6  -5   2   15.90    2.50
   6  -5  -2   18.90    2.90
  -6  -5   2   16.20    1.50
  -6  -5   2   20.70    2.80
   6   5  -2   27.00    3.30
   6   5  -2   19.20    2.90
  -6   5   2   25.50    3.90
  -6   5   2   18.10    4.80
   6   5  -2   17.20    2.80
  -6   5   2   23.80    2.90
  -6   5   2   18.00    3.10
   6   5  -2   20.20    2.80
  -6   5   2   18.70    2.90
  -6   5   2   21.60    3.00
  -5  -5   2   53.59    3.40
   5  -5  -2   41.80    3.90
  -5  -5   2   52.19    3.60
  -5  -5   2   55.09    3.00
   5  -5  -2   57.09    3.70
  -5  -5   2   52.09    1.80
   5  -5  -2   53.09    3.80
   5  -5  -2   52.09    4.10
  -5  -5   2   52.39    1.80
   5  -5  -2   50.69    3.20
   5   5  -2   53.29    3.60
  -5   5   2   52.29    3.80
   5   5  -2   44.50    3.50
   5   5  -2   50.79    3.60
  -5   5   2   52.19    3.70
  -5   5   2   48.60    3.50
   5   5  -2   53.99    3.40
  -5   5   2   54.69    4.00
  -5   5   2   46.70    3.70
  -5   5   2   51.79    3.80
   4  -5  -2   20.70    2.50
   4  -5  -2   29.40    2.80
   4  -5  -2   27.00    2.70
   4  -5  -2   22.60    2.40
   4  -5  -2   20.50    2.30
  -4  -5   2   23.10    2.00
  -4  -5   2   22.20    2.20
  -4  -5   2   19.50    1.20
  -4   5   2   22.90    2.40
  -4   5   2   17.60    2.30
  -4   5   2   21.60    2.40
   4   5  -2   26.90    2.60
  -4   5   2   24.40    2.60
   4   5  -2   24.00    2.40
   4   5  -2   18.10    1.90
  -4   5   2   20.90    2.40
  -4   5   2   19.20    2.20
   4   5  -2   26.30    2.50
   3  -5  -2    4.90    1.80
  -3  -5   2    1.10    1.10
   3  -5  -2    1.30    1.50
   3  -5  -2    0.30    1.40
  -3  -5   2    2.30    1.40
  -3  -5   2    1.80    0.70
  -3  -5   2    1.30    1.30
   3  -5  -2   -1.20    1.60
   3  -5  -2    2.30    1.50
  -3   5   2   -0.30    1.40
  -3   5   2    1.40    1.40
  -3   5   2    1.40    1.50
   3   5  -2    1.00    1.40
   3   5  -2   -0.90    1.20
   3   5  -2    3.40    1.40
  -3   5   2   -0.60    1.60
  -3   5   2   -0.50    1.40
  -3   5   2    2.60    1.50
   3   5  -2    2.20    1.20
   2  -5  -2   84.49    3.40
  -2  -5   2   79.29    2.80
  -2  -5   2   80.09    2.30
  -2  -5   2   80.29    2.80
   2  -5  -2   80.99    3.00
   2  -5  -2   79.59    3.20
   2  -5  -2   90.89    3.20
   2  -5  -2   81.69    3.50
  -2   5   2   86.09    3.20
   2   5  -2   73.89    2.60
  -2   5   2   79.79    3.50
   2   5  -2   75.19    2.80
   2   5  -2   74.79    2.40
  -2   5   2   78.59    3.20
  -2   5   2   84.89    3.20
   2   5  -2   79.79    2.80
   2   5  -2   81.39    2.30
  -2   5   2   77.39    3.00
  -1  -5   2 2896.11   50.19
   1   5  -2 2928.51   50.19
   0  -5   2 1492.15   26.10
   0  -5  -2 1536.45   27.00
   0  -5  -2 1503.85   26.80
   0  -5   2 1512.95   26.00
   0  -5   2 1506.95   26.80
   0  -5  -2 1495.45   26.80
   0  -5  -2 1514.75   25.90
   0  -5  -2 1515.85   26.50
   0   5   2 1500.15   26.80
   0   5  -2 1516.95   26.80
   0   5  -2 1471.35   26.10
   0   5   2 1506.85   27.80
   0   5  -2 1502.75   26.20
   0   5  -2 1484.65   26.00
   0   5   2 1468.35   26.90
   0   5   2 1465.35   26.70
   0   5  -2 1486.95   26.00
   1  -5   2 1788.32   31.80
   1  -5   2 1816.32   31.80
   1  -5   2 1833.32   32.60
  -1  -5  -2 1844.62   32.30
  -1  -5  -2 1838.32   32.30
  -1  -5  -2 1849.91   32.30
  -1  -5  -2 1826.82   32.00
   1   5   2 1817.82   32.20
  -1   5  -2 1818.62   32.50
   1   5   2 1844.22   32.30
   1   5   2 1808.02   32.30
   1   5   2 1791.92   32.40
  -1   5  -2 1825.12   31.90
  -1   5  -2 1800.62   31.70
  -1   5  -2 1771.22   32.20
   2  -5   2   45.50    2.30
   2  -5   2   44.20    2.00
  -2  -5  -2   45.10    2.60
  -2  -5  -2   43.50    2.30
  -2  -5  -2   42.60    2.70
   2  -5   2   44.50    2.30
  -2  -5  -2   47.00    2.40
   2  -5   2   46.60    2.60
   2  -5   2   42.00    3.00
  -2  -5  -2   50.89    1.90
   2   5   2   45.10    2.80
   2   5   2   45.60    2.60
  -2   5  -2   42.40    2.90
   2   5   2   43.20    2.70
  -2   5  -2   43.30    2.30
  -2   5  -2   44.60    4.10
  -2   5  -2   43.00    2.10
  -2   5  -2   45.10    2.30
   2   5   2   45.10    1.90
   3  -5   2   51.89    2.80
  -3  -5  -2   50.59    2.40
   3  -5   2   46.70    2.80
   3  -5   2   50.09    3.10
  -3  -5  -2   49.80    3.00
  -3  -5  -2   49.00    2.70
  -3  -5  -2   55.09    2.60
   3  -5   2   49.30    2.30
   3  -5   2   53.29    3.40
  -3  -5  -2   49.70    3.00
  -3   5  -2   51.29    2.60
  -3   5  -2   51.59    2.80
  -3   5  -2   55.99    3.20
  -3   5  -2   47.70    2.70
   3   5   2   46.90    3.00
   3   5   2   49.70    2.50
   3   5   2   51.89    2.90
  -3   5  -2   47.50    3.30
   3   5   2   50.39    3.00
   4  -5   2  121.69    4.00
  -4  -5  -2  124.69    4.20
   4  -5   2  123.49    4.50
  -4  -5  -2  128.39    4.60
   4  -5   2  117.69    4.80
  -4  -5  -2  124.69    4.50
  -4  -5  -2  120.99    3.70
   4  -5   2  130.29    5.00
   4  -5   2  119.69    4.30
  -4  -5  -2  117.09    4.10
  -4   5  -2  117.69    4.80
  -4   5  -2  120.59    4.30
  -4   5  -2  128.79    4.90
   4   5   2  121.39    4.20
   4   5   2  120.89    4.20
  -4   5  -2  126.79    4.20
  -4   5  -2  120.99    4.40
   4   5   2  124.99    4.60
   4   5   2  121.49    4.60
   5  -5   2  227.88    6.50
  -5  -5  -2  222.38    6.20
   5  -5   2  223.98    6.10
   5  -5   2  226.28    6.60
  -5  -5  -2  211.68    6.40
  -5  -5  -2  220.28    6.80
   5  -5   2  256.97   10.70
   5  -5   2  195.38   10.00
  -5  -5  -2  222.28    6.30
  -5   5  -2  224.98    6.20
  -5   5  -2  209.98    6.40
   5   5   2  210.18    6.70
   5   5   2  213.78    6.60
   5   5   2  213.08    6.30
   5   5   2  216.78    6.30
  -5   5  -2  215.88    6.50
  -5   5  -2  217.88    7.00
  -5   5  -2  217.48    6.70
  -6  -5  -2   65.29    3.90
  -6  -5  -2   69.49    4.30
  -6  -5  -2   69.59    4.40
   6  -5   2   65.39    4.60
   6  -5   2   68.19    3.90
   6  -5   2   60.99    4.50
  -6   5  -2   76.99    7.30
   6   5   2   72.49    4.80
   6   5   2   68.99    4.60
   6   5   2   66.09    4.20
  -6   5  -2   58.49    4.10
  -6   5  -2   71.59    4.50
  -6   5  -2   64.89    4.50
   6   5   2   65.69    4.00
  -6   5  -2   65.89    4.20
  -7  -5  -2   29.20    2.80
   7  -5   2   25.40    3.20
  -7  -5  -2   29.70    3.30
   7  -5   2   21.00    3.30
  -7  -5  -2   26.70    4.60
  -7  -5  -2   23.10    3.60
  -7   5  -2   34.70    4.00
  -7   5  -2   30.00    3.60
  -7   5  -2   26.40    3.50
  -7   5  -2   24.70    3.20
  -7   5  -2   28.70    3.60
   7   5   2   24.50    3.50
   7   5   2   25.60    3.40
   7   5   2   26.90    3.50
   7   5   2   26.80    3.60
  -8  -5  -2   22.60    3.30
   8  -5   2    7.70    3.10
  -8  -5  -2   11.90    2.10
   8  -5   2   11.90    3.20
   8  -5   2   14.00    3.40
  -8  -5  -2   11.50    2.90
  -8  -5  -2   20.90    3.50
   8  -5   2   12.40    3.00
  -8  -5  -2   13.40    3.20
   8   5   2   12.60    3.10
  -8   5  -2   20.30    3.50
  -8   5  -2   18.00    3.70
  -8   5  -2   15.30    3.10
  -8   5  -2   12.30    2.90
   8   5   2   13.10    3.30
  -8   5  -2   14.80    3.20
   8   5   2   10.70    3.00
   8   5   2   16.80    3.70
   9  -5   2    9.90    3.60
   9  -5   2   14.20    3.40
  -9  -5  -2   13.70    3.10
  -9  -5  -2   11.30    2.10
  -9  -5  -2   15.40    3.80
  -9   5  -2   19.30    5.10
   9   5   2   16.50    3.90
  -9   5  -2    7.20    2.90
   9   5   2   13.90    3.60
  -9   5  -2   17.40    3.80
   9   5   2    9.70    3.10
   9   5   2   10.30    3.30
  -9   5  -2   10.60    3.00
   9  -6  -2    0.10    3.00
   9  -6  -2    2.10    3.20
  -9  -6   2    4.60    2.70
  -9  -6   2    9.30    3.50
   9   6  -2   -3.20    2.40
   9   6  -2    7.10    3.60
  -9   6   2    3.90    2.90
  -9   6   2    6.00    3.30
   9   6  -2    3.30    2.90
  -9   6   2   -0.90    2.80
  -9   6   2    6.80    2.90
  -8  -6   2    4.10    2.50
  -8  -6   2   -1.80    0.80
   8  -6  -2    2.70    2.80
  -8  -6   2   -1.60    2.70
   8  -6  -2    2.60    3.10
   8  -6  -2   -2.90    2.80
   8   6  -2    0.30    2.50
  -8   6   2    5.30    3.00
   8   6  -2    0.10    2.50
  -8   6   2    0.70    2.80
  -8   6   2    2.70    2.80
  -8   6   2   -3.30    2.40
  -8   6   2    0.70    2.50
   8   6  -2    3.70    3.00
   8   6  -2   -0.70    2.60
  -7  -6   2    5.10    2.80
   7  -6  -2    4.40    3.00
  -7  -6   2    5.40    2.30
   7  -6  -2    6.60    2.70
  -7  -6   2    3.20    1.20
   7  -6  -2    7.70    2.90
  -7  -6   2    2.30    0.90
   7  -6  -2    2.70    2.70
  -7   6   2    2.60    2.60
   7   6  -2    2.00    2.60
   7   6  -2    3.90    2.60
  -7   6   2    2.30    2.40
  -7   6   2    7.00    3.10
  -7   6   2    6.40    2.50
  -7   6   2    5.60    2.60
  -7   6   2    3.50    2.70
   7   6  -2    4.90    3.10
   7   6  -2    1.40    2.60
   6  -6  -2   46.80    4.10
  -6  -6   2   30.00    3.10
  -6  -6   2   36.00    1.70
   6  -6  -2   32.90    3.20
   6  -6  -2   32.90    3.60
   6  -6  -2   28.70    3.50
  -6  -6   2   31.90    3.10
  -6  -6   2   31.80    1.60
  -6   6   2   35.60    3.40
  -6   6   2   38.00    5.40
  -6   6   2   32.50    3.70
   6   6  -2   37.30    3.40
  -6   6   2   43.70    4.00
   6   6  -2   42.40    4.00
  -6   6   2   39.50    3.90
  -6   6   2   35.10    3.40
   6   6  -2   34.60    3.40
   5  -6  -2   18.40    2.50
  -5  -6   2   15.60    2.20
   5  -6  -2   14.60    2.70
  -5  -6   2   19.50    2.10
   5  -6  -2   16.60    2.60
  -5  -6   2   17.10    1.30
   5  -6  -2   17.50    2.50
   5  -6  -2   19.20    4.90
   5   6  -2   18.60    2.40
   5   6  -2   16.70    2.40
  -5   6   2   18.60    2.50
  -5   6   2   16.80    2.50
   5   6  -2   16.30    2.30
  -5   6   2   18.60    2.80
   5   6  -2   20.50    2.50
  -5   6   2   21.20    2.70
  -5   6   2   17.90    2.70
  -5   6   2   19.70    2.50
   4  -6  -2  107.59    4.80
  -4  -6   2  102.99    2.60
   4  -6  -2  108.29    4.60
  -4  -6   2  114.59    4.10
   4  -6  -2  109.19    4.30
  -4  -6   2  105.99    4.10
   4  -6  -2  104.99    4.50
   4  -6  -2  104.79    4.10
  -4  -6   2  105.19    3.50
  -4   6   2  110.79    4.30
   4   6  -2  103.79    3.80
  -4   6   2   99.89    4.30
  -4   6   2  105.59    4.50
  -4   6   2   95.99    4.00
  -4   6   2  102.29    4.30
   4   6  -2  109.09    4.10
   4   6  -2  111.89    4.10
  -4   6   2  104.69    4.50
   4   6  -2  107.09    3.90
  -3  -6   2  175.48    3.90
  -3  -6   2  182.28    4.90
  -3  -6   2  177.98    4.30
  -3  -6   2  178.38    4.80
   3  -6  -2  169.78    5.30
   3  -6  -2  174.78    5.30
   3  -6  -2  176.58    5.30
   3  -6  -2  178.78    5.60
   3  -6  -2  178.18    4.90
  -3   6   2  174.08    5.10
  -3   6   2  185.18    5.30
  -3   6   2  179.38    5.30
   3   6  -2  183.68    4.90
   3   6  -2  177.48    4.70
  -3   6   2  186.88    5.70
   3   6  -2  177.28    4.50
  -3   6   2  170.68    5.20
  -3   6   2  177.38    5.00
   3   6  -2  183.28    4.90
  -2  -6   2    1.00    1.10
   2  -6  -2    0.70    1.50
  -2  -6   2    0.10    1.10
   2  -6  -2   -0.20    1.30
   2  -6  -2    2.40    1.30
  -2  -6   2    2.30    1.20
   2  -6  -2   -0.60    1.60
  -2   6   2    0.10    1.50
   2   6  -2    2.70    0.80
  -2   6   2    1.40    1.50
   2   6  -2    0.40    1.20
  -2   6   2    1.50    1.40
   2   6  -2    0.60    1.20
  -2   6   2    1.80    1.70
   2   6  -2   -0.80    1.40
   2   6  -2    1.10    0.90
  -2   6   2    1.40    1.50
   1  -6  -2   20.20    2.00
   1  -6  -2   15.80    2.10
   1  -6  -2   20.40    1.70
  -1  -6   2   19.60    1.90
  -1  -6   2   18.20    0.70
   1  -6  -2   15.20    1.70
  -1  -6   2   19.80    1.70
  -1  -6   2   21.90    1.70
   1   6  -2   17.80    1.60
   1   6  -2   19.00    1.70
  -1   6   2   21.40    1.90
  -1   6   2   17.00    2.20
   1   6  -2   20.90    1.70
  -1   6   2   16.10    1.80
   1   6  -2   22.80    1.90
  -1   6   2   19.70    2.00
  -1   6   2   15.10    1.60
   1   6  -2   15.50    1.00
   0  -6   2  753.32   13.90
   0  -6  -2  739.33   14.40
   0  -6  -2  770.32   14.80
   0  -6  -2  768.92   13.40
   0  -6  -2  759.02   14.10
   0  -6   2  763.02   13.90
   0  -6   2  777.42   14.60
   0  -6  -2  760.62   14.50
   0   6  -2  749.92   13.60
   0   6   2  777.42   14.50
   0   6  -2  779.42   13.90
   0   6   2  767.52   14.30
   0   6  -2  763.52   14.60
   0   6   2  758.12   14.50
   0   6   2  770.12   14.80
   0   6  -2  747.83   13.90
   0   6  -2  752.12   13.80
  -1  -6  -2  627.64   12.10
   1  -6   2  613.74   11.50
  -1  -6  -2  620.64   12.10
  -1  -6  -2  611.84   12.00
   1  -6   2  604.94   11.70
  -1  -6  -2  610.14   11.60
   1  -6   2  601.14   11.50
   1  -6   2  603.44   12.30
  -1   6  -2  609.64   11.50
  -1   6  -2  601.94   11.40
   1   6   2  608.44   12.10
  -1   6  -2  598.94   11.50
   1   6   2  605.54   11.80
  -1   6  -2  622.44   12.40
  -1   6  -2  614.94   11.40
   1   6   2  623.64   12.10
  -1   6  -2  604.54   11.50
   1   6   2  612.54   12.00
  -2  -6  -2   97.69    3.60
   2  -6   2   90.29    3.80
   2  -6   2   93.99    3.20
   2  -6   2   95.99    3.20
  -2  -6  -2   95.29    2.50
  -2  -6  -2   93.39    3.20
   2  -6   2   98.99    3.40
  -2  -6  -2   93.89    3.50
  -2  -6  -2   97.99    3.30
   2   6   2   90.59    3.60
  -2   6  -2   93.99    3.80
  -2   6  -2   96.29    3.40
   2   6   2   86.19    3.30
   2   6   2   92.99    2.50
  -2   6  -2   90.99    3.10
  -2   6  -2   97.69    3.20
   2   6   2   90.49    3.20
  -2   6  -2   89.09    3.00
   2   6   2   92.79    3.50
  -3  -6  -2   90.59    3.00
   3  -6   2   88.29    3.50
   3  -6   2   84.79    3.80
   3  -6   2   89.69    3.50
  -3  -6  -2   91.79    3.40
   3  -6   2   94.99    4.20
   3  -6   2   90.99    3.10
  -3  -6  -2   91.99    3.90
  -3  -6  -2   90.99    3.20
  -3  -6  -2   90.29    3.70
   3   6   2   94.39    3.90
   3   6   2   94.09    3.00
  -3   6  -2   93.89    3.50
  -3   6  -2   91.49    3.80
  -3   6  -2   93.69    4.20
  -3   6  -2   88.39    3.30
   3   6   2   98.69    3.50
  -3   6  -2   88.49    3.50
   3   6   2   93.79    3.80
  -4  -6  -2  139.69    4.30
  -4  -6  -2  146.59    5.10
   4  -6   2  136.89    4.20
  -4  -6  -2  142.69    4.10
   4  -6   2  144.29    4.90
   4  -6   2  138.89    4.70
  -4  -6  -2  138.99    4.80
  -4  -6  -2  144.39    4.50
   4  -6   2  145.09    5.40
   4  -6   2  139.89    5.20
  -4   6  -2  134.79    5.10
   4   6   2  139.59    4.40
   4   6   2  140.29    5.10
  -4   6  -2  141.19    4.80
  -4   6  -2  144.99    4.80
   4   6   2  147.89    5.00
   4   6   2  143.19    4.80
  -4   6  -2  136.49    5.20
  -4   6  -2  140.59    4.60
  -5  -6  -2   15.70    2.20
  -5  -6  -2   14.90    1.80
  -5  -6  -2   14.30    2.50
   5  -6   2   10.50    2.10
   5  -6   2   12.70    2.70
  -5  -6  -2   12.50    2.20
   5  -6   2   16.30    2.40
  -5  -6  -2   12.90    2.00
   5  -6   2   10.40    2.50
   5  -6   2   15.20    2.60
  -5   6  -2   18.10    2.70
   5   6   2    9.00    2.30
   5   6   2   14.20    2.20
   5   6   2   13.90    2.70
  -5   6  -2   11.10    2.50
   5   6   2   11.50    2.30
  -5   6  -2   16.30    2.80
  -5   6  -2    9.00    2.10
  -6  -6  -2    5.90    2.10
   6  -6   2    7.10    2.30
   6  -6   2   10.60    2.70
  -6  -6  -2    9.60    1.80
   6  -6   2    8.90    2.60
  -6  -6  -2    7.40    2.20
  -6  -6  -2   11.70    2.70
  -6   6  -2   11.30    2.60
   6   6   2    6.00    2.20
  -6   6  -2    5.90    2.20
   6   6   2    5.30    2.50
   6   6   2    9.20    2.50
   6   6   2    5.60    2.90
  -6   6  -2    7.70    2.70
  -6   6  -2    9.10    2.90
  -6   6  -2   13.60    2.40
  -7  -6  -2    3.20    2.20
  -7  -6  -2    3.00    1.60
  -7  -6  -2    1.10    1.50
   7  -6   2    4.10    2.60
  -7  -6  -2    0.30    2.10
  -7  -6  -2    1.70    4.70
   7  -6   2   -0.10    2.40
   7   6   2    2.40    2.70
  -7   6  -2    0.90    2.20
  -7   6  -2    8.30    2.90
   7   6   2    4.60    2.80
   7   6   2    2.40    2.50
  -7   6  -2    1.70    2.80
   7   6   2    2.60    2.40
  -7   6  -2    2.60    2.50
  -7   6  -2    1.70    2.40
   8  -6   2    6.10    2.60
  -8  -6  -2    9.70    1.90
  -8  -6  -2   13.30    3.60
   8  -6   2    7.40    2.90
  -8  -6  -2    8.70    2.80
  -8  -6  -2   10.90    2.00
   8  -6   2    9.80    3.30
  -8  -6  -2   12.90    3.30
  -8  -6  -2   10.20    3.30
   8  -6   2    6.60    2.90
  -8   6  -2    9.40    3.30
  -8   6  -2   11.50    3.40
   8   6   2   10.90    3.40
   8   6   2    2.40    2.90
  -8   6  -2    6.80    2.70
   8   6   2    8.60    2.80
  -8   6  -2    7.90    2.90
   8   6   2   11.30    3.30
  -8   6  -2    7.40    2.90
   8  -7  -2   66.69    4.90
  -8  -7   2   53.89    5.10
   8  -7  -2   52.89    5.50
   8  -7  -2   56.09    5.50
  -8  -7   2   54.99    5.10
   8   7  -2   49.90    4.80
  -8   7   2   63.69    5.20
  -8   7   2   54.59    4.70
   8   7  -2   60.59    5.20
  -8   7   2   54.39    5.00
  -8   7   2   45.70    4.40
  -8   7   2   55.79    5.60
   8   7  -2   58.29    5.50
   8   7  -2   57.89    5.00
   7  -7  -2    1.30    2.70
   7  -7  -2   -0.10    2.40
  -7  -7   2   -1.10    2.00
   7  -7  -2    1.90    2.90
  -7  -7   2   -1.70    2.20
  -7  -7   2    5.90    2.50
   7   7  -2    0.80    3.10
   7   7  -2   -1.50    2.10
  -7   7   2   -0.90    2.30
   7   7  -2   -0.40    2.50
  -7   7   2    9.10    3.00
  -7   7   2   -1.50    2.40
  -7   7   2    5.40    3.00
  -7   7   2   -1.60    2.60
  -7   7   2    1.60    2.70
   7   7  -2    3.70    2.70
  -6  -7   2    0.60    0.70
  -6  -7   2    2.00    2.10
   6  -7  -2   -1.10    2.60
   6  -7  -2    2.00    2.10
  -6  -7   2   -0.50    0.70
   6  -7  -2    3.30    2.50
   6  -7  -2   -2.20    2.30
  -6  -7   2    0.80    2.00
   6   7  -2    3.30    2.20
  -6   7   2    0.40    2.40
  -6   7   2    0.30    2.50
   6   7  -2   -0.80    2.20
  -6   7   2    3.50    2.30
  -6   7   2   -3.10    2.20
  -6   7   2    1.30    2.30
   6   7  -2    3.70    2.40
  -6   7   2    2.10    2.20
   6   7  -2   -2.90    2.00
   5  -7  -2   11.70    2.70
  -5  -7   2    8.00    1.90
  -5  -7   2    7.90    1.90
   5  -7  -2    8.40    2.20
  -5  -7   2   10.30    1.00
   5  -7  -2   12.80    2.40
   5  -7  -2    8.30    2.40
   5  -7  -2    4.10    2.60
  -5   7   2    8.10    2.20
  -5   7   2    9.60    2.40
  -5   7   2   10.70    3.00
   5   7  -2    8.50    2.30
  -5   7   2    6.50    2.40
  -5   7   2    5.60    2.40
   5   7  -2   10.10    2.00
   5   7  -2   12.10    2.40
   5   7  -2    9.70    2.20
  -5   7   2   11.30    2.50
   4  -7  -2   99.89    5.80
  -4  -7   2   97.69    4.00
   4  -7  -2  104.79    4.10
   4  -7  -2  100.29    4.40
  -4  -7   2  101.79    2.70
   4  -7  -2   96.99    4.50
  -4  -7   2   94.29    4.10
   4  -7  -2   93.09    4.50
  -4  -7   2   96.29    3.30
  -4   7   2  100.99    4.40
  -4   7   2  101.99    4.10
  -4   7   2  101.19    4.00
  -4   7   2   98.89    4.30
  -4   7   2  107.99    4.50
  -4   7   2   89.59    4.60
   4   7  -2  101.69    3.90
   4   7  -2   98.39    4.10
   4   7  -2  105.69    4.10
   4   7  -2   91.19    3.60
  -3  -7   2   25.70    2.30
  -3  -7   2   27.80    1.80
  -3  -7   2   22.30    1.70
   3  -7  -2   30.10    2.70
  -3  -7   2   27.10    2.50
   3  -7  -2   23.70    2.20
   3  -7  -2   26.90    2.80
   3  -7  -2   22.80    2.60
   3  -7  -2   22.90    2.40
  -3   7   2   21.40    2.30
   3   7  -2   28.40    2.30
  -3   7   2   21.20    2.40
  -3   7   2   25.10    2.70
   3   7  -2   26.00    2.50
   3   7  -2   21.50    1.90
  -3   7   2   24.90    2.40
  -3   7   2   23.90    2.50
   3   7  -2   25.70    2.40
   2  -7  -2   55.99    2.80
  -2  -7   2   49.80    2.60
   2  -7  -2   43.10    3.60
   2  -7  -2   55.09    3.50
  -2  -7   2   50.79    2.40
   2  -7  -2   48.20    2.90
  -2  -7   2   49.50    2.50
  -2   7   2   46.90    2.90
  -2   7   2   52.39    3.30
   2   7  -2   51.29    2.60
  -2   7   2   46.90    3.00
   2   7  -2   52.19    2.60
   2   7  -2   52.69    2.50
  -2   7   2   48.60    3.00
   2   7  -2   56.19    2.40
  -2   7   2   46.20    2.80
   2   7  -2   50.99    1.70
   1  -7  -2  692.23   13.90
   1  -7  -2  716.63   14.50
  -1  -7   2  698.23   13.30
   1  -7  -2  732.93   14.00
   1  -7  -2  712.83   14.70
   1  -7  -2  721.23   13.50
  -1  -7   2  723.93   13.80
  -1  -7   2  703.83   13.30
   1   7  -2  714.03   13.20
  -1   7   2  706.23   13.70
   1   7  -2  710.13   13.70
   1   7  -2  708.43   13.30
  -1   7   2  720.33   13.80
  -1   7   2  705.73   13.90
  -1   7   2  732.13   14.00
   1   7  -2  716.93   13.30
  -1   7   2  698.93   14.40
   0  -7  -2  185.58    5.20
   0  -7   2  176.58    4.90
   0  -7  -2  177.98    3.50
   0  -7   2  169.78    4.20
   0  -7   2  167.68    4.20
   0  -7  -2  175.68    4.80
   0  -7  -2  173.28    4.80
   0  -7  -2  178.68    4.40
   0   7   2  170.98    5.10
   0   7  -2  173.38    4.10
   0   7  -2  176.08    4.20
   0   7  -2  175.38    4.20
   0   7  -2  178.98    4.90
   0   7   2  181.58    4.80
   0   7   2  180.38    4.90
   0   7  -2  174.38    3.70
   0   7   2  172.18    4.60
   1  -7   2   12.00    1.30
   1  -7   2   13.10    1.40
  -1  -7  -2    9.60    1.50
  -1  -7  -2   11.10    1.70
   1  -7   2   13.80    1.40
  -1  -7  -2   14.10    1.90
   1  -7   2   14.90    2.00
  -1  -7  -2   11.50    1.60
  -1   7  -2   11.60    1.40
   1   7   2   11.40    1.60
   1   7   2   14.80    1.80
  -1   7  -2   14.60    2.10
  -1   7  -2   14.30    1.40
  -1   7  -2   10.40    1.40
   1   7   2   13.60    1.90
  -1   7  -2   13.90    1.30
   1   7   2    9.60    1.60
  -2  -7  -2    5.50    1.50
   2  -7   2    2.80    1.20
  -2  -7  -2    4.70    0.70
   2  -7   2    4.20    1.40
   2  -7   2    2.10    1.90
  -2  -7  -2    1.30    1.40
   2  -7   2    5.20    1.40
  -2  -7  -2    5.10    1.40
  -2  -7  -2    3.80    2.80
  -2   7  -2    4.20    1.40
   2   7   2    4.70    1.60
   2   7   2    4.00    1.50
  -2   7  -2    4.50    1.40
  -2   7  -2    3.70    1.90
   2   7   2   -0.30    1.40
   2   7   2    6.80    1.70
  -2   7  -2    3.00    1.30
  -2   7  -2    5.10    1.40
  -2   7  -2    2.70    1.30
   3  -7   2  121.59    4.20
  -3  -7  -2  125.89    3.40
   3  -7   2  121.99    4.20
  -3  -7  -2  125.09    4.50
  -3  -7  -2  125.89    4.00
  -3  -7  -2  119.99    4.40
   3  -7   2  118.49    4.80
   3  -7   2  125.09    4.50
  -3  -7  -2  130.69    4.00
  -3   7  -2  126.69    4.00
   3   7   2  134.39    4.60
   3   7   2  130.79    4.40
  -3   7  -2  118.69    4.10
  -3   7  -2  125.09    4.90
   3   7   2  125.39    4.50
  -3   7  -2  122.29    4.00
  -3   7  -2  128.39    4.50
   3   7   2  121.99    3.40
  -3   7  -2  120.79    4.10
  -4  -7  -2   61.39    2.90
   4  -7   2   58.89    3.50
  -4  -7  -2   62.49    3.80
  -4  -7  -2   63.19    3.20
  -4  -7  -2   58.69    3.50
  -4  -7  -2   54.79    2.80
   4  -7   2   57.89    2.90
   4  -7   2   63.39    4.00
   4  -7   2   55.09    3.70
   4   7   2   61.39    3.80
  -4   7  -2   58.69    3.30
   4   7   2   55.49    3.60
  -4   7  -2   65.69    3.90
  -4   7  -2   64.49    3.50
   4   7   2   62.39    2.90
  -4   7  -2   58.59    4.00
  -4   7  -2   61.59    3.40
   4   7   2   66.89    3.60
  -5  -7  -2   62.69    3.10
  -5  -7  -2   62.79    3.50
  -5  -7  -2   63.09    6.10
  -5  -7  -2   61.69    4.30
   5  -7   2   60.79    4.10
   5  -7   2   68.59    4.40
   5  -7   2   67.09    4.50
   5  -7   2   59.99    3.40
   5  -7   2   62.09    3.90
  -5  -7  -2   62.59    4.00
  -5   7  -2   61.39    4.10
  -5   7  -2   72.49    4.50
  -5   7  -2   66.39    5.40
   5   7   2   60.79    4.30
  -5   7  -2   65.99    4.10
   5   7   2   61.39    6.20
   5   7   2   66.49    3.80
  -5   7  -2   60.99    3.90
   5   7   2   60.39    3.50
  -6  -7  -2   26.70    2.80
   6  -7   2   28.40    2.90
  -6  -7  -2   25.40    3.30
   6  -7   2   29.10    3.50
   6  -7   2   19.40    3.00
  -6  -7  -2   24.40    2.20
  -6  -7  -2   23.00    2.90
  -6   7  -2   24.30    3.40
   6   7   2   24.60    5.80
  -6   7  -2   31.20    3.30
   6   7   2   24.60    3.20
  -6   7  -2   36.00    3.60
  -6   7  -2   26.40    3.50
   6   7   2   35.20    3.20
   6   7   2   34.60    3.50
  -6   7  -2   27.70    3.20
   7  -7   2   -0.70    4.30
  -7  -7  -2   -1.40    2.00
   7  -7   2    0.60    2.30
  -7  -7  -2    0.60    1.50
  -7  -7  -2    3.00    1.90
   7  -7   2    0.00    2.60
   7   7   2    0.60    2.60
   7   7   2   -3.30    2.50
   7   7   2   -1.80    2.50
  -7   7  -2    2.30    2.70
  -7   7  -2    0.80    2.20
  -7   7  -2    1.70    2.40
  -7   7  -2    0.00    2.80
   7   7   2    1.00    2.20
  -7   7  -2   -1.00    2.30
  -8  -7  -2    5.60    2.90
  -8  -7  -2   -0.80    2.30
  -8  -7  -2    2.10    3.70
   8  -7   2   -3.00    2.40
   8  -7   2    0.00    3.10
  -8  -7  -2    1.70    1.50
  -8  -7  -2    2.30    1.60
   8  -7   2    3.00    3.50
  -8   7  -2    3.10    3.10
   8   7   2    9.30    3.40
  -8   7  -2    2.60    2.60
  -8   7  -2    4.50    2.90
   8   7   2    2.00    2.60
   8   7   2   -0.30    3.20
  -8   7  -2   -1.80    2.80
  -8   7  -2    1.80    2.80
   8   7   2    0.00    2.90
   8  -8  -2   28.00    4.30
  -8  -8   2   30.00    3.80
   8  -8  -2   33.00    4.10
   8  -8  -2   36.80    4.90
   8  -8  -2   36.10    3.90
   8   8  -2   29.90    3.50
   8   8  -2   32.70    4.00
   8   8  -2   27.10    4.90
  -8   8   2   40.00    4.50
   8   8  -2   29.40    3.90
  -8   8   2   27.80    4.40
  -8   8   2   32.00    4.00
  -8   8   2   36.60    4.30
   7  -8  -2   20.10    3.10
   7  -8  -2   18.10    3.30
   7  -8  -2   28.10    3.70
  -7  -8   2   22.90    2.80
  -7  -8   2   24.10    3.30
   7  -8  -2   19.20    3.70
  -7  -8   2   33.40    4.10
   7  -8  -2   26.10    4.00
   7   8  -2   34.80    5.60
  -7   8   2   28.80    3.60
  -7   8   2   22.60    3.50
   7   8  -2   25.00    3.30
  -7   8   2   28.50    3.80
   7   8  -2   24.30    2.90
   7   8  -2   22.70    3.40
  -7   8   2   25.50    3.30
   6  -8  -2  159.08    6.80
   6  -8  -2  169.18    9.60
   6  -8  -2  169.38    7.10
  -6  -8   2  154.08    3.30
  -6  -8   2  170.78    5.90
   6  -8  -2  169.28    6.80
  -6  -8   2  160.38    6.10
   6   8  -2  168.78    5.80
   6   8  -2  156.98    6.20
   6   8  -2  172.98    6.40
  -6   8   2  174.38    6.60
  -6   8   2  180.38    6.80
  -6   8   2  159.48    6.70
   6   8  -2  165.58    6.10
  -6   8   2  165.68    6.30
  -6   8   2  159.38    6.30
   5  -8  -2    5.30    2.20
   5  -8  -2    8.70    2.50
   5  -8  -2    3.40    2.10
   5  -8  -2    6.50    2.90
  -5  -8   2    7.80    2.10
   5  -8  -2    6.30    2.60
  -5  -8   2    9.80    1.10
  -5  -8   2    7.70    1.80
  -5   8   2   11.00    2.60
   5   8  -2    9.80    2.40
  -5   8   2    5.60    2.40
   5   8  -2    7.40    2.20
  -5   8   2    8.10    2.80
   5   8  -2    8.30    2.50
  -5   8   2    7.40    2.40
   5   8  -2    7.20    1.90
  -5   8   2    6.10    2.50
  -5   8   2    8.60    2.60
   4  -8  -2   -0.10    2.00
  -4  -8   2    1.30    1.00
   4  -8  -2    3.50    2.00
   4  -8  -2    0.80    1.90
  -4  -8   2    0.90    1.60
  -4  -8   2    0.90    1.30
   4  -8  -2    3.00    2.30
  -4  -8   2    0.20    1.70
   4  -8  -2   -1.00    1.70
   4   8  -2   -0.50    1.30
   4   8  -2    1.50    1.70
   4   8  -2    1.70    1.70
  -4   8   2   -0.50    2.30
  -4   8   2    1.80    2.20
  -4   8   2    0.40    1.90
  -4   8   2   -1.30    2.00
   4   8  -2    3.30    1.80
  -4   8   2   -2.60    1.90
   3  -8  -2   18.80    2.40
  -3  -8   2   18.60    1.50
  -3  -8   2   19.50    2.00
   3  -8  -2   13.60    2.20
  -3  -8   2   19.40    1.60
   3  -8  -2   19.40    2.20
  -3  -8   2   16.50    1.90
  -3   8   2   18.20    2.30
  -3   8   2   19.00    2.20
  -3   8   2   18.90    2.30
   3   8  -2   20.00    1.80
   3   8  -2   16.10    2.00
   3   8  -2   18.00    2.00
   3   8  -2   17.50    2.00
  -3   8   2   17.40    2.60
  -3   8   2   16.70    2.30
  -2  -8   2   58.79    2.70
   2  -8  -2   55.19    3.30
   2  -8  -2   55.99    2.80
   2  -8  -2   54.39    3.80
  -2  -8   2   56.49    1.90
  -2  -8   2   58.49    2.80
   2  -8  -2   56.89    3.20
  -2  -8   2   57.99    2.80
  -2   8   2   50.89    3.60
  -2   8   2   52.39    3.20
  -2   8   2   59.29    3.10
   2   8  -2   55.39    2.70
   2   8  -2   60.19    2.80
   2   8  -2   55.89    2.80
  -2   8   2   55.89    2.90
  -2   8   2   58.79    3.30
   2   8  -2   55.79    2.60
  -1  -8   2  222.88    5.30
   1  -8  -2  224.68    5.90
   1  -8  -2  221.88    6.40
   1  -8  -2  231.78    5.40
   1  -8  -2  224.68    5.60
  -1  -8   2  219.68    5.30
   1  -8  -2  217.28    5.80
  -1  -8   2  223.68    5.80
  -1   8   2  216.58    5.70
   1   8  -2  222.78    5.30
  -1   8   2  218.78    5.80
   1   8  -2  231.18    5.70
   1   8  -2  222.18    5.30
   1   8  -2  228.38    5.20
  -1   8   2  225.98    6.50
  -1   8   2  229.88    5.90
  -1   8   2  220.28    5.70
   0  -8   2   54.79    3.10
   0  -8   2   52.99    2.50
   0  -8  -2   54.79    2.50
   0  -8  -2   52.69    3.00
   0  -8  -2   52.59    3.30
   0  -8  -2   56.19    2.90
   0  -8   2   54.39    2.40
   0   8   2   58.09    3.30
   0   8  -2   59.39    2.40
   0   8   2   56.39    2.80
   0   8   2   61.49    3.10
   0   8  -2   56.79    1.70
   0   8  -2   51.79    2.40
   0   8  -2   58.29    3.10
   0   8  -2   50.89    2.40
   0   8   2   54.39    2.90
   1  -8   2   10.10    1.40
  -1  -8  -2   11.30    1.80
   1  -8   2   10.80    1.30
  -1  -8  -2    9.50    1.80
   1  -8   2    7.70    1.40
  -1  -8  -2   10.30    1.70
   1  -8   2   10.10    2.00
  -1  -8  -2    9.70    1.50
  -1   8  -2    9.00    1.40
  -1   8  -2   12.30    1.50
  -1   8  -2   11.70    1.50
  -1   8  -2   11.40    2.00
  -1   8  -2    9.70    1.20
   1   8   2   10.60    1.70
   1   8   2    9.50    1.80
   1   8   2    8.00    1.80
  -1   8  -2   10.20    1.50
   1   8   2    7.10    1.60
   2  -8   2   50.29    2.70
  -2  -8  -2   52.39    3.20
  -2  -8  -2   51.39    3.00
   2  -8   2   50.89    2.70
   2  -8   2   52.99    2.70
  -2  -8  -2   53.79    2.60
   2  -8   2   53.29    3.60
  -2  -8  -2   48.90    3.00
  -2   8  -2   47.00    2.60
   2   8   2   49.80    3.10
   2   8   2   50.19    3.10
   2   8   2   50.49    3.00
  -2   8  -2   52.39    2.80
   2   8   2   53.29    3.00
  -2   8  -2   51.69    2.50
  -2   8  -2   53.09    3.60
  -2   8  -2   51.69    2.70
  -2   8  -2   55.19    2.80
  -3  -8  -2   28.00    2.40
   3  -8   2   28.90    2.80
  -3  -8  -2   28.40    2.60
  -3  -8  -2   27.60    2.60
   3  -8   2   26.20    4.90
   3  -8   2   28.50    2.60
  -3  -8  -2   26.40    2.50
   3  -8   2   29.20    2.90
   3   8   2   33.70    3.10
  -3   8  -2   27.00    2.30
  -3   8  -2   28.60    2.90
  -3   8  -2   26.10    2.50
  -3   8  -2   26.40    2.20
   3   8   2   29.70    2.90
  -3   8  -2   28.50    2.60
   3   8   2   28.70    2.50
   3   8   2   26.30    1.80
  -3   8  -2   30.60    2.80
  -4  -8  -2    2.20    1.50
   4  -8   2    2.90    2.20
  -4  -8  -2    4.10    1.80
  -4  -8  -2    3.70    1.80
   4  -8   2    6.90    2.00
   4  -8   2    5.40    2.10
  -4  -8  -2    4.80    2.10
   4  -8   2    2.40    2.00
   4  -8   2    4.10    1.60
  -4  -8  -2    2.80    1.40
  -4   8  -2    0.90    1.90
  -4   8  -2    4.10    1.90
   4   8   2    3.50    2.10
  -4   8  -2    0.50    1.90
  -4   8  -2    2.20    1.90
  -4   8  -2    4.10    2.10
  -4   8  -2    3.50    2.20
   4   8   2    2.80    2.10
   4   8   2    4.10    1.30
   4   8   2    4.90    2.00
  -5  -8  -2   29.30    3.30
   5  -8   2   26.20    2.60
   5  -8   2   31.10    3.30
  -5  -8  -2   24.60    3.00
  -5  -8  -2   25.90    2.30
  -5  -8  -2   30.60    3.20
   5  -8   2   31.20    3.70
  -5  -8  -2   27.00    2.60
   5  -8   2   27.00    2.90
   5  -8   2   20.80    2.80
   5   8   2   21.80    2.30
  -5   8  -2   26.20    2.90
  -5   8  -2   27.00    2.80
  -5   8  -2   30.10    3.50
  -5   8  -2   23.80    2.80
   5   8   2   26.10    3.20
   5   8   2   22.60    3.00
  -5   8  -2   25.30    3.10
  -5   8  -2   27.30    3.00
  -6  -8  -2   15.60    2.60
  -6  -8  -2   14.60    2.00
   6  -8   2   19.10    3.50
   6  -8   2   21.80    3.40
  -6  -8  -2   11.00    2.30
  -6  -8  -2   15.90    3.20
   6  -8   2   17.40    2.60
   6  -8   2   10.00    2.70
   6   8   2   11.00    2.70
   6   8   2   15.30    4.90
   6   8   2   15.30    2.40
  -6   8  -2   10.30    2.70
  -6   8  -2   15.70    3.10
   6   8   2   13.60    3.00
  -6   8  -2   14.60    2.70
  -6   8  -2   16.60    3.40
  -6   8  -2   18.40    2.90
  -6   8  -2   17.50    2.80
   7  -8   2    3.10    2.80
  -7  -8  -2   -2.60    1.90
   7  -8   2   -2.60    2.60
  -7  -8  -2   -0.30    1.50
   7  -8   2   -0.40    2.20
  -7  -8  -2    0.70    1.70
  -7  -8  -2   -3.30    2.30
   7   8   2   -1.40    2.60
  -7   8  -2    0.20    2.60
  -7   8  -2   -1.70    2.30
  -7   8  -2    4.10    2.70
   7   8   2   -2.80    2.60
   7   8   2   -2.00    2.30
  -7   8  -2    0.00    2.60
   7   8   2   -1.00    1.90
  -7   8  -2   -3.70    2.40
  -7   8  -2   -2.90    2.40
   8  -8   2    1.20    3.00
   8  -8   2   -4.90    3.00
  -8  -8  -2    1.60    2.60
  -8  -8  -2    7.10    4.10
  -8  -8  -2   -0.30    1.40
   8  -8   2    3.40    2.60
  -8  -8  -2    1.10    1.50
   8   8   2   -3.10    3.20
  -8   8  -2    0.40    2.80
  -8   8  -2    0.40    2.60
   8   8   2    0.70    2.90
   8   8   2   -1.60    2.30
  -8   8  -2   -3.60    2.30
   8   8   2    3.80    3.10
  -8   8  -2   -0.70    2.90
  -8  -9   2    1.90    1.80
   8  -9  -2    3.80    3.30
  -8  -9   2    5.80    2.90
   8  -9  -2    5.80    2.80
  -8   9   2    6.60    3.70
  -8   9   2    1.30    2.60
   8   9  -2    7.50    3.40
   8   9  -2    0.50    2.30
  -8   9   2    2.00    3.20
   8   9  -2    2.60    2.80
  -8   9   2    4.70    2.80
  -7  -9   2    4.60    2.50
   7  -9  -2    6.20    3.00
   7  -9  -2    4.20    3.50
   7  -9  -2    7.10    2.70
  -7  -9   2    0.90    2.40
  -7  -9   2    5.00    2.10
   7  -9  -2    5.80    2.60
   7  -9  -2    6.10    3.00
  -7   9   2    1.60    2.80
  -7   9   2    8.50    3.10
  -7   9   2    7.00    2.90
   7   9  -2    7.10    3.40
   7   9  -2    4.20    2.60
   7   9  -2    3.10    2.10
  -7   9   2    6.60    3.00
  -7   9   2    2.90    2.50
   7   9  -2    2.80    2.40
   6  -9  -2    0.80    2.50
  -6  -9   2    1.10    1.90
   6  -9  -2    2.50    2.80
   6  -9  -2   -0.80    2.40
   6  -9  -2   -0.40    3.10
   6   9  -2    4.10    2.30
   6   9  -2    3.20    2.20
  -6   9   2    0.20    2.50
  -6   9   2   -1.40    2.50
  -6   9   2    6.10    2.80
   6   9  -2    3.50    2.40
   6   9  -2    2.70    1.80
  -6   9   2    1.10    2.40
  -6   9   2   -2.60    2.60
   5  -9  -2    2.00    2.40
   5  -9  -2   11.20    2.70
   5  -9  -2    8.00    3.10
   5  -9  -2    0.50    1.60
  -5  -9   2    5.80    2.30
  -5  -9   2    5.60    2.30
  -5  -9   2    3.80    1.70
   5  -9  -2    2.50    2.10
  -5   9   2    4.10    2.30
   5   9  -2    7.60    2.30
  -5   9   2    3.50    2.50
   5   9  -2    6.70    2.30
  -5   9   2    8.30    2.50
  -5   9   2    3.60    2.50
  -5   9   2    4.80    2.50
   5   9  -2   10.30    2.50
   5   9  -2    3.00    1.60
  -4  -9   2  154.28    4.00
  -4  -9   2  155.08    4.20
  -4  -9   2  151.28    5.10
   4  -9  -2  154.08    6.30
   4  -9  -2  139.79    5.60
  -4  -9   2  154.38    5.30
   4  -9  -2  153.28    5.70
   4  -9  -2  160.38    5.90
   4   9  -2  148.69    5.10
  -4   9   2  149.99    5.30
   4   9  -2  144.19    5.00
  -4   9   2  139.99    5.60
   4   9  -2  151.88    4.20
  -4   9   2  155.68    8.40
  -4   9   2  152.78    6.40
  -4   9   2  141.29    5.50
   4   9  -2  157.78    5.30
  -3  -9   2    8.40    1.80
   3  -9  -2    5.30    2.30
   3  -9  -2    4.80    1.90
  -3  -9   2    8.40    1.20
   3  -9  -2    6.90    1.80
  -3  -9   2    6.80    1.50
   3  -9  -2    7.70    2.20
  -3   9   2    4.90    1.90
  -3   9   2    7.90    2.20
  -3   9   2    4.20    2.30
   3   9  -2    6.50    1.70
  -3   9   2    2.50    2.00
   3   9  -2   10.10    1.90
   3   9  -2    5.50    0.90
   3   9  -2    6.80    1.40
   3   9  -2    9.40    1.80
  -3   9   2    4.00    2.00
   2  -9  -2  108.29    7.70
  -2  -9   2  114.79    3.90
   2  -9  -2  114.39    4.50
   2  -9  -2  117.09    4.50
  -2  -9   2  112.29    3.80
   2  -9  -2  117.99    3.90
  -2  -9   2  123.19    3.90
  -2  -9   2  113.29    2.50
  -2   9   2  111.59    4.40
  -2   9   2  112.69    4.20
   2   9  -2  115.09    3.90
   2   9  -2  113.09    3.90
  -2   9   2  120.49    5.00
  -2   9   2  117.79    4.40
   2   9  -2  115.29    3.80
   2   9  -2  124.19    3.90
  -2   9   2  112.79    4.20
  -1  -9   2   21.40    2.20
  -1  -9   2   18.60    1.70
   1  -9  -2   18.20    2.50
   1  -9  -2   22.70    2.20
   1  -9  -2   18.10    1.90
   1  -9  -2   18.40    2.40
  -1  -9   2   24.40    2.20
   1   9  -2   18.30    2.00
   1   9  -2   19.10    1.80
  -1   9   2   18.20    2.00
  -1   9   2   16.20    2.40
  -1   9   2   19.60    2.20
  -1   9   2   21.20    2.20
  -1   9   2   18.00    2.20
   1   9  -2   15.50    1.70
   1   9  -2   17.50    1.80
   0  -9  -2   14.00    2.20
   0  -9  -2   15.90    2.40
   0  -9  -2   13.50    1.60
   0  -9   2   15.20    2.20
   0  -9   2   15.20    1.60
   0  -9   2   11.70    1.50
   0  -9  -2   11.40    1.80
   0   9   2   15.60    2.00
   0   9   2   17.20    2.10
   0   9  -2   15.40    1.60
   0   9  -2   16.50    1.70
   0   9  -2   15.70    2.10
   0   9   2   17.40    2.40
   0   9   2   12.50    1.90
   0   9  -2   15.60    1.60
   1  -9   2   51.49    2.60
  -1  -9  -2   48.30    3.30
   1  -9   2   48.80    2.20
  -1  -9  -2   50.79    2.50
  -1  -9  -2   49.90    3.00
   1  -9   2   53.29    3.50
   1  -9   2   49.40    2.60
  -1   9  -2   56.69    2.30
  -1   9  -2   53.19    3.50
  -1   9  -2   50.19    2.60
   1   9   2   48.50    3.00
  -1   9  -2   51.59    2.60
   1   9   2   48.20    3.10
   1   9   2   53.19    3.00
  -1   9  -2   52.79    2.60
  -1   9  -2   49.70    2.60
   1   9   2   44.90    3.20
  -2  -9  -2   34.30    2.50
   2  -9   2   34.60    2.60
  -2  -9  -2   36.10    2.80
  -2  -9  -2   31.30    3.00
   2  -9   2   34.20    2.50
   2  -9   2   36.60    2.60
  -2  -9  -2   29.90    2.90
   2  -9   2   35.70    3.30
   2   9   2   38.20    3.10
  -2   9  -2   31.40    2.60
  -2   9  -2   29.70    2.80
  -2   9  -2   39.50    2.60
  -2   9  -2   32.30    2.60
  -2   9  -2   35.20    2.60
   2   9   2   33.60    2.90
  -2   9  -2   34.70    3.30
   2   9   2   30.70    2.90
   2   9   2   36.30    2.90
  -3  -9  -2   -2.60    1.40
   3  -9   2    2.10    2.40
  -3  -9  -2    4.30    2.00
   3  -9   2   -2.40    1.90
  -3  -9  -2   -1.00    1.50
  -3  -9  -2   -2.60    1.40
   3  -9   2    0.60    1.60
   3  -9   2    0.70    1.70
   3   9   2    1.20    1.90
  -3   9  -2   -1.00    1.70
  -3   9  -2   -0.90    1.50
  -3   9  -2   -2.00    1.50
  -3   9  -2    3.80    1.70
   3   9   2   -0.30    1.80
  -3   9  -2    0.20    2.20
  -3   9  -2   -0.30    1.50
   3   9   2   -1.00    1.70
   4  -9   2   61.69    4.10
   4  -9   2   61.49    4.40
   4  -9   2   64.49    3.80
  -4  -9  -2   60.29    3.90
   4  -9   2   69.69    4.00
  -4  -9  -2   65.59    3.40
  -4  -9  -2   69.59    4.20
  -4  -9  -2   60.89    3.40
   4   9   2   71.49    2.70
  -4   9  -2   66.29    4.10
  -4   9  -2   62.79    3.80
  -4   9  -2   65.69    3.70
  -4   9  -2   61.29    4.30
   4   9   2   65.79    4.30
   4   9   2   76.19    6.70
   4   9   2   65.79    4.00
  -4   9  -2   64.69    3.70
  -4   9  -2   67.39    3.90
   5  -9   2   37.10    3.90
   5  -9   2   37.00    3.00
  -5  -9  -2   32.60    2.90
   5  -9   2   36.70    3.50
  -5  -9  -2   34.70    3.50
  -5  -9  -2   35.60    3.00
   5  -9   2   30.70    3.20
  -5   9  -2   31.80    3.90
  -5   9  -2   38.80    3.50
   5   9   2   35.50    2.80
   5   9   2   32.00    3.50
  -5   9  -2   41.90    4.10
   5   9   2   30.10    3.20
  -5   9  -2   28.50    3.60
  -5   9  -2   38.30    3.50
   5   9   2   33.90    3.60
  -5   9  -2   29.80    3.00
   6  -9   2    6.30    2.70
  -6  -9  -2   10.70    3.20
  -6  -9  -2   15.20    2.10
  -6  -9  -2   14.40    2.50
   6  -9   2   16.50    3.10
  -6  -9  -2   22.40    3.30
   6  -9   2   15.20    2.50
   6  -9   2   28.40    3.90
   6  -9   2   15.20    2.80
   6   9   2   10.10    2.80
  -6   9  -2   19.20    3.40
  -6   9  -2   19.20    3.10
   6   9   2   12.50    2.20
   6   9   2   18.20    3.40
  -6   9  -2   11.50    3.90
  -6   9  -2   15.50    2.90
  -6   9  -2   14.40    3.30
  -6   9  -2   10.60    2.80
   6   9   2   15.00    2.90
  -7  -9  -2    8.90    1.80
  -7  -9  -2   12.90    3.20
   7  -9   2    6.70    2.80
   7  -9   2   11.30    3.00
   7  -9   2   14.00    5.20
   7   9   2   10.40    3.00
  -7   9  -2    9.10    3.00
  -7   9  -2    8.70    3.40
   7   9   2    9.80    2.40
  -7   9  -2   11.10    2.90
   7   9   2    8.00    3.10
  -7   9  -2    8.70    3.00
   7   9   2   14.50    3.00
  -7   9  -2    9.10    3.00
  -7   9  -2    9.60    3.20
   8  -9   2   -0.90    2.40
  -8  -9  -2    0.60    1.40
  -8  -9  -2    1.10    2.70
   8  -9   2   -2.60    2.90
  -8  -9  -2    1.10    2.50
  -8  -9  -2   -0.50    1.50
   8   9   2    1.00    2.30
  -8   9  -2    6.40    3.60
   8   9   2    3.10    3.10
  -8   9  -2    1.00    2.80
   8   9   2    5.90    3.30
   8   9   2   -4.60    2.90
  -8   9  -2   -1.50    2.80
  -8   9  -2   -2.50    2.50
  -8   9  -2   -2.20    2.50
   7 -10  -2    3.80    3.20
  -7 -10   2    0.10    2.50
   7 -10  -2    2.00    2.50
  -7 -10   2    4.20    2.60
  -7 -10   2   -2.50    1.90
   7 -10  -2   -4.20    3.40
   7 -10  -2    0.80    3.30
   7  10  -2    1.20    2.60
  -7  10   2    2.30    2.90
   7  10  -2    3.00    3.30
  -7  10   2   -1.10    2.40
  -7  10   2   -2.30    2.40
  -7  10   2    8.80    3.10
   7  10  -2    1.60    2.40
   7  10  -2    0.40    2.20
  -6 -10   2   17.70    2.90
   6 -10  -2   11.00    2.60
   6 -10  -2   10.10    2.80
   6 -10  -2    8.80    2.90
   6 -10  -2   13.30    4.30
   6 -10  -2    4.00    2.40
  -6 -10   2   13.10    2.20
  -6  10   2   15.30    3.10
   6  10  -2   14.20    2.80
  -6  10   2   16.80    3.00
  -6  10   2   12.50    3.00
   6  10  -2   12.30    2.80
  -6  10   2    9.80    2.80
  -6  10   2   12.50    3.20
   6  10  -2   18.20    2.80
   6  10  -2   12.10    2.10
   5 -10  -2  103.09    5.30
  -5 -10   2   93.99    3.00
   5 -10  -2   85.49    5.30
  -5 -10   2   97.69    3.70
  -5 -10   2  107.29    5.00
  -5  10   2  103.49    5.90
   5  10  -2  102.79    4.80
  -5  10   2   95.09    4.70
  -5  10   2  103.49    5.30
   5  10  -2   98.79    4.90
   5  10  -2  103.39    4.70
   5  10  -2   97.39    3.70
  -5  10   2   97.29    5.20
  -5  10   2   94.09    4.70
  -4 -10   2   84.79    3.20
  -4 -10   2   86.49    4.30
   4 -10  -2   88.09    4.50
  -4 -10   2   86.49    4.10
   4 -10  -2   79.39    4.70
   4 -10  -2   77.19    4.60
  -4 -10   2   83.49    3.00
   4  10  -2   86.59    4.10
   4  10  -2   82.09    2.90
   4  10  -2   87.19    5.50
  -4  10   2   82.79    4.70
   4  10  -2   87.09    4.30
  -4  10   2   87.39    5.30
  -4  10   2   81.59    4.60
  -4  10   2   86.39    4.60
  -4  10   2   86.19    5.10
  -3 -10   2  608.84   12.90
   3 -10  -2  637.34   13.20
   3 -10  -2  619.94   14.40
   3 -10  -2  607.84   13.50
  -3 -10   2  606.74   12.40
  -3 -10   2  623.24   12.90
  -3 -10   2  618.04   12.50
   3 -10  -2  617.44   13.50
  -3  10   2  616.24   13.50
  -3  10   2  632.14   13.50
  -3  10   2  619.64   13.30
   3  10  -2  632.64   12.90
  -3  10   2  595.64   15.70
   3  10  -2  612.74   12.40
  -3  10   2  693.93   15.20
   3  10  -2  613.94   12.90
   3  10  -2  623.34   12.90
  -2 -10   2  275.57    6.80
   2 -10  -2  282.07    8.20
   2 -10  -2  282.67    6.60
  -2 -10   2  277.07    6.80
   2 -10  -2  271.07    7.30
  -2 -10   2  291.17    7.10
   2 -10  -2  275.77    7.50
  -2  10   2  279.67    7.50
   2  10  -2  279.97    6.80
   2  10  -2  273.87    6.80
  -2  10   2  280.07    7.30
   2  10  -2  279.87    6.80
  -2  10   2  274.97    7.20
  -2  10   2  281.87    7.40
   2  10  -2  292.87    7.00
  -2  10   2  287.37    8.20
  -1 -10   2  252.87    6.20
  -1 -10   2  255.57    6.20
   1 -10  -2  254.17    6.90
  -1 -10   2  268.97    6.90
   1 -10  -2  271.17    7.10
   1 -10  -2  251.57   10.60
   1  10  -2  262.47    6.20
  -1  10   2  257.77    6.80
   1  10  -2  260.97    6.80
  -1  10   2  248.88    6.70
  -1  10   2  252.77    6.80
   1  10  -2  259.47    6.20
  -1  10   2  250.67    6.70
  -1  10   2  257.87    7.50
   1  10  -2  250.57    6.10
   0 -10  -2    2.70    1.40
   0 -10  -2    3.40    2.00
   0 -10   2    6.50    2.10
   0 -10   2    6.10    1.60
   0 -10   2    5.30    1.40
   0 -10  -2    2.40    1.70
   0  10   2    6.20    2.20
   0  10   2    4.10    1.80
   0  10  -2    6.10    1.60
   0  10   2    2.60    1.70
   0  10   2    3.80    1.70
   0  10  -2    3.50    1.40
   0  10  -2    5.20    1.40
   0  10  -2    8.90    2.00
  -1 -10  -2    1.40    1.40
   1 -10   2    3.40    1.40
   1 -10   2    0.70    1.40
  -1 -10  -2    2.00    1.60
   1 -10   2    2.80    1.00
   1 -10   2    1.20    1.90
  -1 -10  -2   -0.70    1.70
  -1 -10  -2   -0.10    1.80
   1  10   2    2.80    1.70
   1  10   2    2.40    1.70
   1  10   2    1.50    1.80
  -1  10  -2   -0.10    1.40
   1  10   2    0.20    1.70
  -1  10  -2   -0.10    1.50
  -1  10  -2    1.20    1.90
  -1  10  -2    1.40    1.40
  -1  10  -2    3.60    1.40
  -1  10  -2    4.20    1.10
  -2 -10  -2   -1.40    1.50
  -2 -10  -2   -1.00    1.80
   2 -10   2    2.80    2.10
  -2 -10  -2    0.60    1.50
   2 -10   2    2.80    1.40
   2 -10   2   -1.60    1.40
  -2 -10  -2   -2.10    1.80
   2 -10   2    0.40    1.40
   2  10   2   -1.30    1.60
  -2  10  -2    0.20    1.60
   2  10   2    0.80    1.70
   2  10   2   -1.30    1.70
  -2  10  -2    1.10    1.40
  -2  10  -2   -0.60    1.50
  -2  10  -2    1.30    1.50
   2  10   2   -0.10    1.80
  -2  10  -2    0.40    2.10
  -2  10  -2   -3.00    2.30
  -3 -10  -2    1.00    1.80
   3 -10   2    3.30    1.70
  -3 -10  -2    0.50    1.60
   3 -10   2    0.50    1.50
  -3 -10  -2    0.50    1.90
   3 -10   2   -2.70    2.00
   3 -10   2    0.80    1.70
  -3 -10  -2    2.70    1.80
   3  10   2    1.20    1.80
  -3  10  -2    1.10    1.70
  -3  10  -2    3.20    1.80
  -3  10  -2    1.40    1.60
   3  10   2   -3.00    1.80
  -3  10  -2    0.50    1.70
  -3  10  -2    6.60    1.90
   3  10   2    1.60    1.90
   4 -10   2   12.60    2.40
  -4 -10  -2    7.50    2.10
  -4 -10  -2    8.30    2.10
  -4 -10  -2    9.70    2.30
   4 -10   2    3.50    2.40
  -4 -10  -2    7.80    2.40
   4 -10   2    6.70    2.20
   4 -10   2    7.30    2.10
  -4  10  -2    9.80    2.20
  -4  10  -2    8.70    2.20
   4  10   2    9.10    2.30
   4  10   2    9.90    2.60
  -4  10  -2   10.50    2.20
  -4  10  -2    8.60    2.10
  -4  10  -2    8.90    2.80
  -4  10  -2   10.30    2.40
  -5 -10  -2   62.49    3.50
   5 -10   2   57.79    4.50
  -5 -10  -2   63.89    3.70
  -5 -10  -2   58.39    4.60
   5 -10   2   58.59    4.30
  -5  10  -2   68.49    4.30
  -5  10  -2   53.99    4.10
  -5  10  -2   53.19    4.20
  -5  10  -2   65.49    4.30
   5  10   2   58.99    4.40
   5  10   2   55.19    3.00
  -5  10  -2   64.39    4.70
  -5  10  -2   64.59    5.00
   5  10   2   62.39    4.00
   6 -10   2    1.70    3.60
  -6 -10  -2    5.80    2.60
   6 -10   2    7.50    3.50
  -6 -10  -2    7.60    2.90
  -6 -10  -2    4.30    2.20
   6 -10   2    6.40    2.70
   6 -10   2    5.70    2.20
   6 -10   2   -0.80    1.80
  -6 -10  -2    2.50    1.70
  -6  10  -2    5.80    2.50
  -6  10  -2    4.80    2.60
   6  10   2    5.20    2.80
   6  10   2    5.20    2.70
   6  10   2    3.80    1.80
  -6  10  -2    4.40    2.90
  -6  10  -2    5.30    2.40
   6  10   2    3.80    2.90
  -6  10  -2    2.80    2.50
  -6  10  -2    3.00    2.60
   7 -10   2    2.70    2.80
  -7 -10  -2    2.40    3.00
   7 -10   2    3.90    2.90
  -7 -10  -2    2.60    1.60
  -7  10  -2    0.90    2.80
  -7  10  -2   -0.80    2.40
   7  10   2   -5.20    2.70
   7  10   2   -1.20    2.10
   7  10   2    4.40    2.90
  -7  10  -2   -5.20    3.90
  -7  10  -2    5.30    2.80
  -7  10  -2    4.10    3.20
  -7  10  -2   -0.50    2.50
  -7 -11   2    3.30    2.00
   7 -11  -2    5.10    3.30
   7 -11  -2    4.70    2.60
  -7 -11   2    3.30    2.50
   7 -11  -2    3.80    3.00
  -7  11   2    1.60    2.90
   7  11  -2    0.00    1.80
  -7  11   2   -3.10    2.60
   7  11  -2    2.90    2.80
  -7  11   2    1.30    2.70
   7  11  -2    3.00    2.60
  -7  11   2    7.00    3.00
   7  11  -2    4.30    3.40
   6 -11  -2    3.00    2.80
   6 -11  -2    5.90    3.00
  -6 -11   2    0.80    1.80
  -6 -11   2    7.00    2.40
   6 -11  -2    7.60    3.70
   6  11  -2    4.30    2.50
   6  11  -2    3.30    2.50
  -6  11   2    7.00    3.10
   6  11  -2    3.00    2.50
  -6  11   2    7.10    2.60
  -6  11   2    6.30    2.90
   6  11  -2    4.00    1.70
  -6  11   2    4.30    3.00
  -6  11   2    3.30    2.50
   5 -11  -2    6.10    2.80
   5 -11  -2    1.90    2.30
   5 -11  -2    3.40    2.30
  -5 -11   2    2.60    1.50
  -5 -11   2    1.50    2.20
  -5 -11   2    3.70    1.20
  -5  11   2    6.30    2.80
  -5  11   2    1.60    2.50
   5  11  -2    3.80    1.30
  -5  11   2    4.80    3.00
   5  11  -2    4.70    2.20
   5  11  -2    1.40    2.20
  -5  11   2    1.70    2.30
   5  11  -2    3.30    2.10
   4 -11  -2    5.30    2.10
  -4 -11   2    4.80    1.50
  -4 -11   2    3.60    2.00
  -4 -11   2    2.60    1.90
   4 -11  -2    5.90    2.60
   4 -11  -2    5.50    2.50
  -4 -11   2    3.80    1.20
  -4  11   2    0.30    2.30
  -4  11   2    3.30    2.60
  -4  11   2    5.00    2.40
  -4  11   2   -3.00    2.20
   4  11  -2    4.40    2.20
   4  11  -2    0.80    1.80
   4  11  -2    1.10    1.90
  -4  11   2   -1.50    2.20
   3 -11  -2  119.69    6.00
  -3 -11   2  109.09    4.20
   3 -11  -2  121.19    5.10
  -3 -11   2  111.29    4.40
   3 -11  -2  115.39    4.50
   3 -11  -2  120.39    5.20
  -3 -11   2  110.59    4.50
  -3  11   2  107.59    5.00
  -3  11   2  120.79    5.10
   3  11  -2  119.89    4.50
   3  11  -2  112.59    4.20
  -3  11   2  119.99    5.00
   3  11  -2  112.99    4.50
   3  11  -2  119.49    4.50
  -3  11   2  113.59    5.70
  -3  11   2  111.19    5.40
  -2 -11   2  410.26    9.20
  -2 -11   2  417.06    9.50
   2 -11  -2  435.36   11.00
   2 -11  -2  402.36    8.80
  -2 -11   2  405.46    9.20
   2 -11  -2  400.16    9.80
   2 -11  -2  415.36   10.00
  -2  11   2  412.06   10.70
  -2  11   2  410.46   12.70
   2  11  -2  402.26    9.40
   2  11  -2  411.56    9.20
  -2  11   2  407.56    9.90
   2  11  -2  418.66    9.30
  -2  11   2  401.26   11.40
  -2  11   2  403.76    9.70
   2  11  -2  415.26    9.20
  -1 -11   2  119.19    4.80
   1 -11  -2  108.59    4.50
   1 -11  -2  108.09    3.00
   1 -11  -2  112.19    5.30
   1 -11  -2  107.29    4.60
  -1 -11   2  113.89    4.10
  -1 -11   2  111.69    4.70
  -1  11   2  109.79    4.60
  -1  11   2  122.09    4.70
   1  11  -2  108.99    4.00
   1  11  -2  116.69    4.60
  -1  11   2  108.99    4.50
  -1  11   2  118.19    5.40
  -1  11   2  107.39    4.40
   1  11  -2  105.09    4.00
   1  11  -2  112.79    4.00
   0 -11  -2   58.89    3.00
   0 -11   2   55.89    3.20
   0 -11   2   68.79    4.20
   0 -11  -2   61.69    3.50
   0 -11  -2   68.79    4.20
   0 -11   2   66.49    3.20
   0 -11  -2   59.49    3.80
   0  11   2   61.89    3.70
   0  11   2   61.29    3.70
   0  11  -2   62.19    3.10
   0  11  -2   56.99    3.10
   0  11  -2   58.89    3.20
   0  11  -2   62.29    4.00
   0  11   2   56.69    4.10
   0  11   2   55.19    3.70
   1 -11   2  123.19    4.30
   1 -11   2  121.69    4.30
  -1 -11  -2  127.79    4.90
  -1 -11  -2  121.59    3.90
   1 -11   2  105.79    6.10
   1 -11   2  134.89    5.40
  -1 -11  -2  121.79    4.60
  -1 -11  -2  129.39    5.20
   1  11   2  130.09    4.70
   1  11   2  128.39    4.90
  -1  11  -2  127.39    4.30
   1  11   2  122.19    4.80
  -1  11  -2  125.39    4.20
  -1  11  -2  118.39    4.20
   1  11   2  129.19    5.20
  -1  11  -2  120.09    4.20
  -1  11  -2  129.69    5.40
   2 -11   2   26.10    2.30
  -2 -11  -2   28.80    2.30
  -2 -11  -2   28.50    3.00
   2 -11   2   27.90    3.30
  -2 -11  -2   24.10    2.50
   2 -11   2   31.70    2.60
  -2 -11  -2   25.50    2.70
   2 -11   2   24.40    2.50
  -2  11  -2   26.50    2.60
  -2  11  -2   27.90    2.50
  -2  11  -2   26.70    2.40
  -2  11  -2   30.50    4.40
   2  11   2   25.00    3.30
   2  11   2   28.20    2.90
  -2  11  -2   31.50    2.50
   2  11   2   22.50    2.70
  -2  11  -2   30.00    2.50
   2  11   2   28.50    2.80
   3 -11   2    9.80    2.10
  -3 -11  -2   10.20    1.90
  -3 -11  -2   10.20    2.20
   3 -11   2    9.20    2.80
   3 -11   2   10.60    2.10
  -3 -11  -2    7.80    2.20
  -3 -11  -2    9.50    2.40
   3  11   2   10.00    2.50
  -3  11  -2    4.90    2.70
  -3  11  -2   11.30    2.20
  -3  11  -2    9.10    2.20
  -3  11  -2    8.40    1.90
  -3  11  -2   10.50    1.90
   3  11   2    8.60    2.20
   3  11   2    8.50    2.40
   4 -11   2   50.09    3.90
   4 -11   2   49.20    3.90
   4 -11   2   47.50    3.70
  -4 -11  -2   53.29    3.40
  -4 -11  -2   54.19    4.30
  -4 -11  -2   49.99    3.70
   4  11   2   54.49    4.20
  -4  11  -2   51.69    3.70
  -4  11  -2   58.39    4.00
  -4  11  -2   55.19    4.80
  -4  11  -2   47.10    3.80
   4  11   2   52.19    4.10
  -4  11  -2   49.20    3.80
   4  11   2   53.09    4.30
   5 -11   2   29.10    3.30
  -5 -11  -2   32.60    3.40
  -5 -11  -2   33.10    3.50
   5 -11   2   29.50    3.30
   5 -11   2   25.30    3.40
  -5 -11  -2   34.10    3.30
  -5 -11  -2   29.30    3.30
  -5  11  -2   30.30    3.10
  -5  11  -2   35.60    3.50
   5  11   2   41.80    3.80
   5  11   2   24.90    3.20
  -5  11  -2   28.60    3.10
   5  11   2   32.40    3.50
  -5  11  -2   29.70    3.80
  -5  11  -2   32.00    5.40
  -5  11  -2   32.60    3.40
   5  11   2   29.10    2.20
  -6 -11  -2    0.30    2.40
  -6 -11  -2    0.80    2.20
  -6 -11  -2    1.20    2.50
   6 -11   2    0.10    2.40
  -6 -11  -2    0.00    1.70
   6 -11   2    0.60    2.30
   6 -11   2    2.80    3.10
  -6  11  -2    0.60    2.50
  -6  11  -2    5.60    2.50
   6  11   2    1.20    1.50
   6  11   2    0.70    2.60
  -6  11  -2    0.30    2.30
  -6  11  -2   -1.70    2.30
   6  11   2    4.00    2.70
  -6  11  -2    1.90    2.80
  -6  11  -2   -2.20    2.30
   6  11   2   -1.70    2.30
   7 -11   2    7.60    3.00
  -7 -11  -2   -1.30    2.70
   7 -11   2    4.50    2.90
  -7 -11  -2    2.60    1.70
  -7  11  -2    0.10    3.10
   7  11   2   -0.70    1.80
  -7  11  -2   -1.00    2.40
   7  11   2   -5.30    2.40
   7  11   2   -1.20    2.90
  -7  11  -2   -1.10    2.40
   7  11   2    2.80    2.50
  -7  11  -2    2.60    3.10
  -7  11  -2    1.40    2.70
  -6 -12   2   26.10    2.20
  -6 -12   2   28.10    3.40
  -6 -12   2   26.10    1.60
  -6  12   2   17.80    4.40
  -6  12   2   25.80    3.80
  -6  12   2   24.00    3.60
   6  12  -2   33.10    3.60
   6  12  -2   23.30    2.00
   6  12  -2   23.10    3.10
  -6  12   2   21.30    3.40
   6  12  -2   23.30    3.30
  -6  12   2   30.10    4.20
  -5 -12   2    1.40    1.20
   5 -12  -2    0.30    2.20
  -5 -12   2    0.60    1.30
   5 -12  -2    1.10    2.30
  -5 -12   2    1.10    2.10
   5 -12  -2   -3.40    3.10
  -5 -12   2    1.20    2.20
   5 -12  -2    0.70    2.50
  -5  12   2    3.80    2.60
   5  12  -2    0.20    0.90
   5  12  -2   -1.40    1.90
  -5  12   2    1.80    2.90
   5  12  -2   -1.60    2.20
  -5  12   2    1.80    2.50
   5  12  -2    2.60    2.30
  -5  12   2    0.20    2.60
   4 -12  -2    0.30    4.10
   4 -12  -2   -0.30    2.20
  -4 -12   2   -0.60    1.40
  -4 -12   2    1.30    1.60
   4 -12  -2   -1.30    2.10
   4 -12  -2    0.20    1.90
  -4 -12   2    0.40    1.90
  -4  12   2    0.80    2.20
  -4  12   2    1.80    2.20
  -4  12   2    1.40    2.60
  -4  12   2    3.50    2.30
  -4  12   2   -1.10    2.30
   4  12  -2   -1.20    1.90
   4  12  -2   -1.50    2.10
   4  12  -2   -2.30    1.90
  -3 -12   2    2.00    1.90
   3 -12  -2   -2.80    1.60
  -3 -12   2    2.80    1.70
   3 -12  -2    0.30    1.50
   3 -12  -2    5.30    2.40
  -3 -12   2    0.20    1.70
  -3  12   2   -1.00    2.20
  -3  12   2   -0.10    2.20
   3  12  -2    0.10    1.70
   3  12  -2   -1.20    1.90
  -3  12   2    3.50    2.00
   3  12  -2   -2.10    1.60
   3  12  -2   -0.50    1.70
  -3  12   2   -0.90    2.70
  -3  12   2   -2.50    2.00
  -2 -12   2    0.40    1.90
  -2 -12   2    5.20    1.70
   2 -12  -2    0.70    1.90
   2 -12  -2    2.50    2.10
   2 -12  -2   -2.60    2.50
   2 -12  -2    1.50    1.40
  -2 -12   2    1.40    1.60
  -2  12   2    0.70    1.90
   2  12  -2    2.50    1.90
  -2  12   2    0.30    2.50
  -2  12   2   -1.10    1.90
   2  12  -2    0.10    1.60
  -2  12   2    0.70    2.10
   2  12  -2    0.10    1.90
   2  12  -2    0.40    2.10
  -2  12   2    3.00    2.50
   1 -12  -2   -0.70    2.40
  -1 -12   2   -0.50    2.00
   1 -12  -2    2.40    2.10
  -1 -12   2   -0.70    1.50
   1 -12  -2   -0.10    0.80
   1 -12  -2    3.00    1.90
  -1 -12   2    0.90    1.40
   1  12  -2    0.90    1.60
  -1  12   2    3.40    2.00
   1  12  -2    0.00    1.80
   1  12  -2   -0.50    1.50
  -1  12   2    2.40    2.00
  -1  12   2    0.60    1.90
  -1  12   2    1.60    2.30
   1  12  -2    2.20    2.00
  -1  12   2   -0.70    1.90
   0 -12   2    7.30    1.80
   0 -12  -2    8.90    2.20
   0 -12  -2    5.60    2.30
   0 -12   2    5.60    2.30
   0 -12   2    3.80    1.60
   0 -12  -2    4.60    2.00
   0  12  -2    7.20    2.30
   0  12  -2    6.60    1.90
   0  12   2    6.90    2.20
   0  12  -2    2.90    1.60
   0  12   2    7.20    2.40
   0  12  -2    5.60    1.80
   0  12   2    7.80    2.10
   0  12   2    9.90    2.30
  -1 -12  -2   17.40    2.40
   1 -12   2   15.00    2.10
   1 -12   2   19.20    3.00
   1 -12   2   17.90    2.10
  -1 -12  -2   15.10    1.90
  -1 -12  -2   17.70    2.50
  -1 -12  -2   17.50    2.70
  -1  12  -2   15.60    2.30
   1  12   2   12.20    2.50
   1  12   2   21.00    2.60
   1  12   2   18.00    2.90
  -1  12  -2   18.80    2.10
  -1  12  -2   15.30    2.20
   1  12   2   12.10    2.30
  -1  12  -2   17.50    3.80
  -1  12  -2   12.70    2.00
  -2 -12  -2    2.50    1.90
   2 -12   2    6.50    1.50
  -2 -12  -2    1.10    1.50
   2 -12   2    4.40    1.90
   2 -12   2    4.80    2.80
   2 -12   2    1.40    1.70
  -2 -12  -2    2.30    2.40
  -2 -12  -2    6.80    2.20
   2  12   2   -0.40    2.00
   2  12   2    1.20    2.10
   2  12   2    1.80    2.00
  -2  12  -2    4.90    2.20
  -2  12  -2    2.60    2.00
   2  12   2    0.20    2.10
  -2  12  -2    3.50    2.00
  -2  12  -2    2.30    1.70
  -2  12  -2    4.50    2.50
  -3 -12  -2   11.70    2.50
  -3 -12  -2   10.10    2.30
   3 -12   2    9.80    2.60
  -3 -12  -2   10.50    2.00
   3 -12   2   11.60    2.10
  -3  12  -2   12.40    2.30
   3  12   2   13.90    2.70
  -3  12  -2   15.00    2.10
  -3  12  -2   13.30    3.20
  -3  12  -2   13.90    2.40
  -3  12  -2    9.30    2.10
  -3  12  -2   13.00    2.40
   3  12   2    9.30    2.50
   3  12   2   14.10    2.60
  -4 -12  -2   10.30    2.70
   4 -12   2   13.10    2.60
  -4 -12  -2    7.40    2.00
   4 -12   2    8.60    3.30
  -4 -12  -2    4.50    2.10
   4 -12   2   13.40    4.10
  -4 -12  -2    3.70    2.50
  -4  12  -2    4.50    2.20
  -4  12  -2    7.40    2.30
  -4  12  -2   14.00    2.40
   4  12   2    9.70    2.60
   4  12   2    8.10    2.50
   4  12   2    9.00    2.70
  -4  12  -2    8.60    3.10
  -4  12  -2    7.30    2.30
  -4  12  -2    7.60    2.40
   5 -12   2   23.10    4.20
  -5 -12  -2   20.40    2.50
  -5 -12  -2   24.50    2.70
   5 -12   2   20.10    3.10
   5 -12   2   26.30    4.00
   5 -12   2   21.70    3.00
  -5 -12  -2   22.50    3.20
  -5 -12  -2   20.10    3.20
  -5  12  -2   21.60    2.90
   5  12   2   20.90    3.10
   5  12   2   25.50    3.50
  -5  12  -2   23.00    3.20
  -5  12  -2   27.30    3.90
  -5  12  -2   23.60    3.00
  -5  12  -2   26.30    3.20
  -5  12  -2   20.70    3.20
  -6 -12  -2    0.30    2.70
  -6 -12  -2    4.30    1.90
  -6 -12  -2    4.20    2.30
   6 -12   2    0.50    3.50
   6 -12   2    3.60    2.70
  -6  12  -2    4.50    2.60
  -6  12  -2    9.20    3.30
  -6  12  -2    5.40    2.60
  -6  12  -2    1.30    2.40
   6  12   2    1.60    1.30
  -6  12  -2    5.60    2.70
   6  12   2    3.90    2.90
   6  12   2    0.30    2.80
  -6  12  -2    5.10    2.80
  -5 -13   2    1.60    1.40
   5 -13  -2   -1.20    2.20
   5 -13  -2    2.40    2.60
   5 -13  -2   -2.90    2.40
  -5 -13   2    2.50    2.20
  -5 -13   2    6.10    2.20
  -5  13   2    0.00    2.50
  -5  13   2    5.60    2.80
   5  13  -2    1.40    2.50
  -5  13   2    1.50    2.40
  -5  13   2    3.00    2.50
   5  13  -2    3.80    2.20
   5  13  -2    1.20    2.20
  -4 -13   2    4.10    2.50
   4 -13  -2    3.10    2.40
  -4 -13   2    1.20    2.00
  -4 -13   2    5.00    1.80
   4 -13  -2    5.70    3.50
   4 -13  -2    6.00    2.50
   4 -13  -2    0.90    3.10
   4  13  -2    5.00    2.40
  -4  13   2   -0.20    2.40
  -4  13   2   -0.80    2.20
  -4  13   2    8.50    3.10
   4  13  -2    2.90    2.10
  -4  13   2    4.60    2.70
   4  13  -2    3.60    2.00
  -4  13   2    3.90    2.60
  -3 -13   2    2.00    1.80
   3 -13  -2    2.00    1.70
  -3 -13   2   -0.60    1.40
   3 -13  -2    3.90    2.50
  -3 -13   2    0.40    1.80
   3 -13  -2   -1.10    2.90
   3 -13  -2    2.40    2.40
  -3  13   2    5.60    2.40
   3  13  -2    2.20    1.90
  -3  13   2    3.60    2.50
   3  13  -2    7.60    2.00
  -3  13   2    3.80    2.50
  -3  13   2   -1.20    2.60
   3  13  -2    3.00    1.90
  -3  13   2    2.20    2.30
  -2 -13   2    8.20    1.90
   2 -13  -2    8.70    2.50
   2 -13  -2    6.80    1.40
  -2 -13   2    7.20    1.90
  -2 -13   2    6.70    2.20
   2  13  -2    8.70    2.30
   2  13  -2    4.90    1.90
   2  13  -2    7.80    2.30
  -2  13   2    3.10    2.20
  -2  13   2    4.80    2.50
  -2  13   2    5.90    2.20
  -2  13   2   10.40    3.10
  -2  13   2    4.20    2.30
  -1 -13   2    6.20    1.80
  -1 -13   2    9.80    1.90
   1 -13  -2    7.70    2.40
  -1 -13   2    9.00    2.40
   1 -13  -2    7.90    2.80
   1  13  -2    6.60    2.30
  -1  13   2    8.30    2.40
  -1  13   2    8.80    2.50
   1  13  -2    7.90    1.90
  -1  13   2   12.40    2.40
   1  13  -2    6.80    2.10
  -1  13   2    5.70    2.60
  -1  13   2    6.90    2.30
   1  13  -2   10.90    2.40
   0 -13  -2    8.40    2.40
   0 -13   2    9.60    1.90
   0 -13  -2    9.50    2.80
   0 -13   2    5.70    2.50
   0 -13   2   11.30    2.00
   0 -13  -2    6.70    2.00
   0  13   2   10.00    2.80
   0  13   2    9.40    2.20
   0  13  -2   12.50    3.20
   0  13  -2    7.30    1.80
   0  13  -2    8.10    2.10
   0  13  -2   12.70    4.50
   0  13   2    5.20    2.10
   1 -13   2   75.59    3.70
   1 -13   2   75.29    3.80
   1 -13   2   91.19    5.30
  -1 -13  -2   76.99    4.50
  -1 -13  -2   76.99    4.70
  -1 -13  -2   77.49    3.20
   1  13   2   77.69    4.40
  -1  13  -2   78.99    4.00
  -1  13  -2   82.79    4.00
  -1  13  -2   79.99    3.90
   1  13   2   77.09    5.00
  -1  13  -2   81.59    5.00
  -1  13  -2   82.99    4.20
   1  13   2   76.09    4.30
   2 -13   2    1.00    1.30
  -2 -13  -2    1.20    1.60
  -2 -13  -2    0.50    2.10
   2 -13   2    0.20    1.70
  -2 -13  -2    4.20    2.20
   2 -13   2    1.40    1.80
  -2  13  -2    0.60    2.00
   2  13   2   -0.50    1.80
   2  13   2    1.10    2.00
  -2  13  -2   -3.60    1.60
   2  13   2    1.80    2.20
  -2  13  -2   -0.30    1.90
   2  13   2    4.20    2.40
  -2  13  -2    1.60    2.50
  -2  13  -2   -0.50    1.60
  -3 -13  -2   10.60    2.70
   3 -13   2   11.40    2.30
  -3 -13  -2    9.50    2.60
   3 -13   2   13.20    2.20
  -3 -13  -2   10.20    1.90
  -3 -13  -2    9.70    2.30
   3  13   2   12.80    2.80
  -3  13  -2   10.90    2.30
  -3  13  -2    9.50    2.40
   3  13   2   12.20    2.50
   3  13   2    9.70    2.40
  -3  13  -2    8.60    3.00
  -3  13  -2   12.20    2.30
   3  13   2   11.00    2.40
  -3  13  -2    9.60    2.40
  -4 -13  -2   17.40    3.00
   4 -13   2   18.90    3.30
   4 -13   2   25.90    4.30
  -4 -13  -2   15.50    2.20
   4 -13   2   21.30    2.80
  -4 -13  -2   13.00    2.70
   4 -13   2   16.20    2.70
  -4  13  -2   14.30    2.60
   4  13   2   16.70    2.90
  -4  13  -2   16.40    2.90
   4  13   2   18.00    3.00
  -4  13  -2   17.40    2.70
   4  13   2   15.90    3.10
  -4  13  -2   21.20    3.00
  -4  13  -2   22.10    3.70
  -5 -13  -2   42.30    3.70
   5 -13   2   48.70    4.40
  -5 -13  -2   38.40    3.80
  -5 -13  -2   46.20    4.20
   5 -13   2   41.30    4.30
   5 -13   2   51.29    4.30
  -5 -13  -2   43.90    3.40
   5  13   2   34.10    3.90
  -5  13  -2   36.10    3.70
   5  13   2   28.00    3.60
   5  13   2   32.90    3.70
  -5  13  -2   37.70    3.80
  -5  13  -2   47.00    4.40
  -5  13  -2   36.60    3.70
  -5  13  -2   36.20    6.50
  -5  13  -2   45.30    4.10
   5 -14  -2    0.50    2.40
  -5 -14   2    1.10    1.60
   5 -14  -2    3.20    2.40
  -5 -14   2    4.80    2.30
   5  14  -2    2.60    2.20
  -5  14   2   -1.10    2.50
  -5  14   2    1.00    2.50
  -5  14   2    2.10    3.10
  -5  14   2    1.80    2.80
   5  14  -2   -1.80    2.40
   5  14  -2   -1.20    2.00
  -4 -14   2   -1.80    1.60
  -4 -14   2   -1.60    1.90
  -4 -14   2   -0.10    1.90
   4 -14  -2    2.00    2.40
   4 -14  -2    1.90    2.30
   4  14  -2    0.10    2.30
   4  14  -2    0.70    1.90
  -4  14   2    4.20    2.50
   4  14  -2    1.40    2.00
  -4  14   2    1.00    2.40
  -4  14   2    0.10    2.30
   3 -14  -2   11.40    2.70
   3 -14  -2   17.50    3.00
   3 -14  -2   10.90    2.00
  -3 -14   2   14.10    2.40
  -3 -14   2   12.50    2.80
   3 -14  -2    9.60    3.60
  -3  14   2   19.40    3.00
   3  14  -2   15.60    2.70
  -3  14   2   11.30    3.40
   3  14  -2   15.60    2.40
  -3  14   2   11.60    2.80
   3  14  -2   14.30    2.30
  -3  14   2   12.00    2.90
   3  14  -2   16.40    2.40
  -3  14   2   12.20    2.60
   2 -14  -2   20.50    2.00
   2 -14  -2   18.70    2.80
   2 -14  -2   22.00    2.90
  -2 -14   2   20.70    2.40
   2 -14  -2   24.40    5.70
  -2 -14   2   23.90    2.90
  -2  14   2   21.30    3.60
  -2  14   2   23.60    3.20
   2  14  -2   21.30    2.50
  -2  14   2   27.60    3.10
  -2  14   2   21.60    3.00
   2  14  -2   17.50    4.00
   2  14  -2   22.80    2.90
  -2  14   2   21.20    2.90
  -1 -14   2    1.70    1.60
  -1 -14   2   -0.20    1.70
   1 -14  -2   -1.90    2.60
   1 -14  -2   -1.30    2.00
  -1 -14   2    4.10    2.30
  -1  14   2   -0.30    2.50
   1  14  -2    0.80    2.60
  -1  14   2   -2.10    2.20
   1  14  -2   -1.80    2.00
   1  14  -2    0.30    1.60
  -1  14   2    2.50    2.40
  -1  14   2   -0.60    1.90
   1  14  -2   -0.10    1.70
   0 -14   2   13.70    2.90
   0 -14   2   11.30    2.10
   0 -14  -2   11.70    2.50
   0 -14   2    8.10    1.90
   0  14  -2   14.20    2.10
   0  14   2   14.20    3.00
   0  14   2   11.70    2.60
   0  14   2   13.70    2.60
   0  14  -2   18.10    2.20
   0  14  -2   10.70    2.30
   0  14  -2    8.80    2.60
   0  14   2   14.30    2.80
   0  14   2   12.50    2.50
   1 -14   2    1.10    1.60
  -1 -14  -2    3.00    2.40
   1 -14   2   -0.40    1.70
  -1 -14  -2    1.40    2.10
   1  14   2    3.20    2.40
   1  14   2   -1.70    1.90
  -1  14  -2   -0.10    1.90
   1  14   2    2.50    2.40
  -1  14  -2   -2.50    2.80
   1  14   2    0.20    2.10
  -1  14  -2    1.10    1.70
  -1  14  -2    1.90    2.60
  -1  14  -2    1.90    2.10
  -2 -14  -2   -3.10    2.20
   2 -14   2   -0.20    1.70
   2 -14   2    0.40    1.20
  -2 -14  -2    0.10    2.00
  -2 -14  -2    0.50    2.00
  -2 -14  -2    3.30    1.40
   2 -14   2    2.90    2.90
  -2  14  -2    0.50    2.70
  -2  14  -2   -2.60    1.60
   2  14   2    1.40    2.10
   2  14   2   -0.70    2.10
   2  14   2   -0.10    2.10
  -2  14  -2   -2.50    1.90
  -2  14  -2    1.90    2.10
   2  14   2   -1.10    2.30
  -2  14  -2   -0.30    1.80
   3 -14   2   -2.10    1.80
   3 -14   2   -2.30    1.50
  -3 -14  -2   -0.90    2.20
  -3 -14  -2   -1.40    1.40
   3 -14   2    0.50    1.90
  -3 -14  -2    0.80    2.00
  -3 -14  -2    1.40    2.20
   3 -14   2    4.00    3.20
   3  14   2    0.50    2.20
  -3  14  -2    0.70    2.20
  -3  14  -2    1.50    1.90
  -3  14  -2   -2.90    1.80
   3  14   2    1.00    2.30
   3  14   2   -3.70    2.30
  -3  14  -2    2.10    2.20
  -3  14  -2    2.10    2.70
  -4 -14  -2   36.30    3.70
  -4 -14  -2   33.90    3.00
  -4 -14  -2   37.00    3.60
  -4 -14  -2   34.90    3.80
   4 -14   2   36.30    3.50
   4 -14   2   36.90    3.50
   4 -14   2   32.90    3.20
   4  14   2   35.10    3.80
  -4  14  -2   41.50    4.00
   4  14   2   32.80    3.50
  -4  14  -2   36.30    6.50
  -4  14  -2   30.80    3.40
  -4  14  -2   27.30    3.30
   4  14   2   36.60    3.90
  -4  14  -2   34.10    3.30
  -3 -15   2    7.90    2.20
  -3 -15   2    5.00    2.60
  -3 -15   2    5.60    2.10
   3 -15  -2    4.50    1.70
   3 -15  -2   10.70    2.80
   3 -15  -2    9.10    2.80
   3  15  -2    3.00    2.40
  -3  15   2    6.10    2.60
   3  15  -2    6.60    2.10
  -3  15   2    5.00    2.50
   3  15  -2    4.30    2.10
  -3  15   2    6.70    5.10
   3  15  -2    2.80    2.10
  -3  15   2    5.00    2.80
   2 -15  -2    1.30    2.20
   2 -15  -2    2.70    2.10
   2 -15  -2    4.50    3.20
   2 -15  -2    0.60    0.90
  -2 -15   2   -1.40    1.70
  -2 -15   2    0.80    2.20
  -2 -15   2   -0.40    1.70
  -2  15   2   -2.80    2.00
   2  15  -2    2.40    2.40
  -2  15   2    5.60    2.60
   2  15  -2    0.70    1.80
  -2  15   2   -0.70    2.40
  -2  15   2   -0.60    2.80
   2  15  -2    0.60    2.20
  -2  15   2    2.30    2.30
  -1 -15   2    5.80    1.90
   1 -15  -2    3.20    2.20
   1 -15  -2    1.60    2.10
   1 -15  -2    7.60    3.40
  -1 -15   2    3.80    2.50
  -1  15   2    4.60    2.30
  -1  15   2    0.70    2.30
   1  15  -2    6.50    2.30
   1  15  -2    1.00    2.30
  -1  15   2    1.60    2.40
   1  15  -2    5.70    1.90
  -1  15   2    7.30    2.30
   1  15  -2    5.40    1.90
  -1  15   2    4.00    2.90
   0 -15  -2    1.80    2.30
   0 -15  -2    2.20    2.10
   0 -15  -2    2.60    2.90
   0 -15   2    3.50    1.80
   0  15   2    1.10    2.10
   0  15  -2    1.90    2.10
   0  15  -2    1.70    2.50
   0  15  -2    5.30    1.90
   0  15  -2    1.90    1.70
   0  15   2    3.10    2.40
   0  15  -2    2.30    2.20
   0  15   2    0.50    2.60
   0  15   2    2.00    2.40
   0  15   2    2.50    2.20
   1 -15   2    3.60    2.00
  -1 -15  -2    4.30    2.20
   1 -15   2    3.00    3.00
  -1  15  -2   -0.40    2.20
  -1  15  -2    1.30    2.20
   1  15   2    9.20    2.70
  -1  15  -2    3.90    1.80
   1  15   2    6.30    2.30
   1  15   2    1.00    2.50
  -1  15  -2    5.00    2.80
   1  15   2    3.00    2.20
  -2 -15  -2    3.30    2.40
   2 -15   2    5.30    2.10
  -2 -15  -2    3.40    2.20
   2 -15   2    4.30    1.90
  -2 -15  -2   -1.50    1.70
   2 -15   2   -1.30    3.10
   2  15   2    2.50    2.60
   2  15   2    5.00    2.50
  -2  15  -2    1.60    2.20
   2  15   2    7.00    2.40
  -2  15  -2    5.50    2.40
  -2  15  -2    0.20    2.80
  -2  15  -2   -0.50    1.80
   2  15   2    3.90    2.30
  -2  15  -2    3.50    1.90
  -3 -15  -2   19.60    3.00
   3 -15   2   21.60    2.20
  -3 -15  -2   25.50    2.20
   3 -15   2   24.60    2.90
   3 -15   2   20.30    2.80
  -3 -15  -2   23.10    3.00
  -3 -15  -2   25.90    3.30
  -3  15  -2   20.80    5.20
  -3  15  -2   26.30    3.20
  -3  15  -2   18.00    2.60
   3  15   2   20.50    3.10
  -3  15  -2   20.00    3.00
   3  15   2   26.60    3.40
   3  15   2   22.60    3.10
  -3  15  -2   19.40    2.70
  -1 -16   2   18.50    2.50
   1 -16  -2   20.50    4.00
   1 -16  -2   17.50    3.00
   1 -16  -2   25.70    3.20
  -1  16   2   21.80    3.20
  -1  16   2   18.90    3.00
   1  16  -2   21.60    3.20
   1  16  -2   21.00    3.00
   1  16  -2   21.10    2.50
  -1  16   2   21.80    3.10
   1  16  -2   20.30    2.50
  -1  16   2   23.60    3.90
  -1  16   2   27.20    5.20
   0 -16   2    7.70    2.00
   0 -16  -2   12.80    3.40
   0 -16  -2   10.00    2.60
   0 -16   2    8.90    5.10
   0 -16  -2   12.00    2.70
   0 -16   2   12.60    2.60
   0  16   2   13.70    3.10
   0  16   2   13.90    3.50
   0  16  -2   11.30    2.20
   0  16   2   10.80    2.60
   0  16   2    8.60    2.70
   0  16   2    9.30    2.50
   0  16  -2   12.20    2.70
   0  16  -2    6.30    2.80
   0  16  -2    8.10    2.50
   0  16  -2   10.00    2.10
  -1 -16  -2   27.00    3.10
   1 -16   2   36.80    3.50
   1 -16   2   31.90    3.60
  -1 -16  -2   40.60    3.70
  -1  16  -2   37.50    3.50
   1  16   2   37.30    3.70
   1  16   2   28.80    3.20
   1  16   2   40.80    4.20
  -1  16  -2   34.00    4.00
   1  16   2   38.50    3.60
  -1  16  -2   36.00    3.30
  -1  16  -2   39.60    3.40
  -9   0   3    1.60    1.90
   9   0  -3   -1.30    2.90
  -9   0   3    1.70    2.90
  -9   0   3   -0.40    2.80
  -9   0   3   -2.50    2.60
  -9   0   3   -1.10    2.50
   9   0  -3   -1.90    3.50
   9   0  -3   -2.10    2.80
   9   0  -3    5.00    3.50
  -8   0   3    1.70    1.80
  -8   0   3    1.10    2.60
   8   0  -3   -3.00    2.60
   8   0  -3   -1.50    2.30
   8   0  -3   -3.00    2.80
   8   0  -3   -0.50    2.90
  -8   0   3    3.80    2.70
   7   0  -3    0.60    2.60
  -7   0   3    0.40    1.70
   7   0  -3    3.60    2.60
   7   0  -3    1.10    2.50
  -7   0   3    3.20    2.40
  -7   0   3   -0.30    2.20
  -7   0   3    2.10    2.40
   7   0  -3    2.70    2.40
   6   0  -3    7.40    2.40
  -6   0   3    0.70    2.00
   6   0  -3    3.40    2.30
  -6   0   3    3.80    2.10
  -6   0   3    4.90    2.00
   6   0  -3    3.30    2.30
  -6   0   3    5.40    2.30
  -6   0   3    2.90    1.50
   6   0  -3    4.40    2.10
  -5   0   3    8.90    1.90
  -5   0   3   10.10    2.10
   5   0  -3    4.30    2.00
  -5   0   3    7.10    1.80
  -5   0   3    7.50    2.00
   5   0  -3    9.30    2.10
   5   0  -3   11.20    2.00
  -4   0   3   -0.60    1.10
   4   0  -3    2.50    1.60
  -4   0   3   -2.70    1.50
   4   0  -3    0.70    1.80
   4   0  -3    0.10    1.10
  -4   0   3    0.60    1.60
  -4   0   3    0.20    1.50
   4   0  -3    1.40    1.70
   4   0  -3    1.00    1.50
  -4   0   3    0.20    1.60
   3   0  -3    2.50    1.60
   3   0  -3   -0.80    1.30
   3   0  -3   -0.80    1.40
  -3   0   3   -0.90    1.30
   3   0  -3   -1.30    1.30
  -3   0   3   -1.30    0.90
   3   0  -3   -2.80    1.10
  -3   0   3   -3.00    1.40
  -2   0   3   -0.70    1.00
   2   0  -3    0.50    1.20
  -2   0   3   -0.70    1.10
   2   0  -3    0.30    0.80
   2   0  -3    1.90    1.20
   2   0  -3   -3.10    1.30
  -2   0   3   -1.10    0.80
  -2   0   3    0.50    1.00
   2   0  -3   -2.00    1.20
  -2   0   3   -0.50    1.20
  -1   0   3    0.30    0.80
  -1   0   3   -0.50    0.70
   1   0  -3   -0.90    0.60
   1   0  -3    1.30    0.90
   1   0  -3   -0.10    0.90
  -1   0   3   -0.20    0.70
  -1   0   3   -0.40    0.60
   1   0  -3   -0.60    0.80
  -1   0   3   -1.00    0.80
   1   0  -3   -0.50    0.80
   0   0  -3    1.20    0.50
   0   0   3    0.50    0.50
   0   0  -3    0.60    0.60
   0   0   3   -0.30    0.50
   0   0  -3   -0.40    0.50
   0   0  -3    0.80    0.60
   0   0   3   -0.10    0.40
   0   0   3    0.60    0.40
   1   0   3    0.40    0.90
  -1   0  -3   -1.10    1.00
  -1   0  -3   -0.20    0.80
   1   0   3    2.30    1.10
  -1   0  -3    0.20    0.80
   1   0   3    0.20    0.90
   1   0   3   -0.70    0.80
  -1   0  -3    0.00    1.10
  -2   0  -3   -2.20    1.10
   2   0   3   -0.30    1.20
   2   0   3   -0.40    1.30
  -2   0  -3    0.70    1.20
  -2   0  -3   -1.20    2.00
   2   0   3    0.30    1.30
  -2   0  -3   -0.40    1.20
   2   0   3    0.20    1.10
   3   0   3   -0.90    1.40
   3   0   3   -0.40    1.40
  -3   0  -3   -0.90    1.30
  -3   0  -3    1.80    1.50
   3   0   3    3.10    1.50
  -3   0  -3    1.80    1.40
  -3   0  -3    1.00    1.40
  -4   0  -3   -0.10    1.40
  -4   0  -3   -1.40    1.60
   4   0   3    0.10    1.60
  -4   0  -3    1.80    1.80
  -4   0  -3   -0.60    1.50
  -4   0  -3   -3.80    1.40
   4   0   3   -1.30    1.50
   4   0   3    0.20    1.70
   4   0   3   -1.20    1.40
  -5   0  -3   -3.20    1.60
  -5   0  -3   -0.50    1.60
   5   0   3   -1.20    1.80
   5   0   3    0.20    1.80
  -5   0  -3    1.10    1.70
  -5   0  -3   -0.30    1.50
  -5   0  -3    1.20    1.80
   5   0   3    0.00    1.80
   5   0   3   -1.90    1.70
   6   0   3   -0.60    2.10
   6   0   3   -3.90    2.10
  -6   0  -3   -0.10    1.60
  -6   0  -3   -1.30    2.00
  -6   0  -3   -0.90    1.80
   6   0   3   -1.50    2.00
  -6   0  -3    1.80    2.50
   6   0   3    0.10    1.90
  -6   0  -3    0.00    2.10
  -7   0  -3   -0.70    2.40
  -7   0  -3    1.20    2.40
   7   0   3    4.60    4.70
  -7   0  -3    0.30    2.60
  -7   0  -3    0.30    1.80
   7   0   3   -0.60    2.40
   7   0   3    0.90    2.80
   7   0   3   -3.20    2.40
   8   0   3    1.20    2.80
   8   0   3    0.90    2.50
   8   0   3   -2.70    2.60
  -8   0  -3   -0.70    2.00
  -8   0  -3   -0.40    2.60
  -8   0  -3    1.60    2.90
   8   0   3    1.80    2.80
  -8   0  -3    0.60    2.70
   9   0   3   -1.10    2.90
  -9   0  -3   -1.50    2.70
   9   0   3   -1.30    3.10
  -9   0  -3   -0.80    3.00
   9   0   3    1.60    3.40
  -9   0  -3    1.20    2.90
  -9   0  -3   -2.10    2.10
   9   0   3   -0.90    3.10
  -9  -1   3    0.40    2.80
   9  -1  -3   -1.20    3.60
   9  -1  -3    3.60    3.00
  -9  -1   3    1.40    2.70
  -9  -1   3   -0.60    1.70
  -9  -1   3    0.10    3.00
   9  -1  -3    2.00    3.20
   9  -1  -3   -0.20    2.80
  -9   1   3    0.30    2.00
  -9   1   3    2.00    2.60
  -9   1   3    0.80    2.90
  -9   1   3   -1.70    2.70
  -9   1   3    1.30    2.80
   9   1  -3    1.10    2.90
   9   1  -3    2.80    3.50
   9   1  -3    0.10    3.40
   9   1  -3    1.50    2.80
   8  -1  -3    1.50    2.80
   8  -1  -3    5.30    2.90
  -8  -1   3    4.60    2.60
   8  -1  -3   -0.80    2.90
  -8  -1   3    0.30    1.70
  -8  -1   3    1.60    2.50
   8  -1  -3    4.90    2.80
   8   1  -3    0.30    2.80
  -8   1   3    5.70    2.80
   8   1  -3   -0.70    2.70
   8   1  -3    2.60    3.00
  -8   1   3   -1.10    2.30
  -8   1   3    3.20    3.00
  -8   1   3    4.10    2.00
  -8   1   3    1.90    2.90
   8   1  -3    7.90    3.40
  -7  -1   3   93.09    3.90
   7  -1  -3   94.69    5.80
  -7  -1   3  105.49    5.30
   7  -1  -3  103.39    5.60
   7  -1  -3  110.49    5.30
  -7  -1   3  102.79    4.90
   7  -1  -3  101.19    5.60
  -7  -1   3  104.49    5.30
  -7   1   3   90.59    4.30
  -7   1   3  105.99    5.00
  -7   1   3  102.69    5.60
   7   1  -3  101.39    5.20
   7   1  -3   99.09    5.90
  -7   1   3  109.49    7.30
   7   1  -3  104.39    5.60
   7   1  -3   97.59    5.50
  -7   1   3  102.39    5.40
   6  -1  -3   68.79    4.40
   6  -1  -3   69.89    4.50
  -6  -1   3   56.69    2.90
  -6  -1   3   66.89    4.20
  -6  -1   3   62.39    3.80
   6  -1  -3   61.09    3.80
  -6  -1   3   59.29    3.90
   6   1  -3   61.59    4.40
  -6   1   3   62.59    3.40
   6   1  -3   67.69    4.20
  -6   1   3   68.39    4.30
  -6   1   3   62.99    4.50
   6   1  -3   67.09    4.30
  -6   1   3   68.09    4.20
  -6   1   3   62.19    3.50
   6   1  -3   63.89    4.40
   5  -1  -3   77.29    4.00
  -5  -1   3   77.79    3.80
  -5  -1   3   73.69    4.00
  -5  -1   3   71.19    2.80
   5  -1  -3   77.19    4.20
   5  -1  -3   80.19    4.00
   5  -1  -3   76.49    3.80
  -5  -1   3   76.49    4.00
   5  -1  -3   73.29    3.30
  -5  -1   3   72.49    3.30
  -5   1   3   76.99    4.00
  -5   1   3   71.49    3.20
  -5   1   3   77.19    3.40
   5   1  -3   72.29    4.00
   5   1  -3   68.29    3.80
  -5   1   3   75.39    3.90
   5   1  -3   83.89    4.00
   5   1  -3   79.19    3.50
  -5   1   3   73.79    3.80
  -4  -1   3   16.30    2.00
  -4  -1   3   16.80    1.90
  -4  -1   3   14.60    1.80
  -4  -1   3   17.20    1.40
   4   1  -3   12.80    1.80
   4   1  -3   14.60    2.00
   4   1  -3   17.40    2.20
   3  -1  -3 1509.25   26.70
  -3  -1   3 1466.65   26.70
  -3  -1   3 1452.45   25.90
   3  -1  -3 1495.95   27.20
   3  -1  -3 1498.85   26.90
  -3  -1   3 1495.15   26.80
  -3  -1   3 1509.35   26.50
   3  -1  -3 1452.45   26.90
   3  -1  -3 1487.55   26.50
  -3   1   3 1504.65   26.70
   3   1  -3 1471.55   26.80
  -3   1   3 1476.15   26.90
   3   1  -3 1479.55   27.00
  -3   1   3 1490.35   26.70
  -3   1   3 1502.35   27.10
   3   1  -3 1499.15   26.60
   3   1  -3 1486.55   25.90
  -3   1   3 1478.35   26.50
   3   1  -3 1494.25   26.80
   2  -1  -3  387.56    7.60
   2  -1  -3  390.56    8.00
   2  -1  -3  367.66    7.70
   2  -1  -3  387.06    7.80
  -2  -1   3  385.76    6.90
  -2  -1   3  383.76    7.60
  -2  -1   3  386.86    7.40
  -2  -1   3  379.96    7.50
   2  -1  -3  379.26    7.60
  -2  -1   3  387.36    7.70
   2   1  -3  384.76    7.60
  -2   1   3  387.96    7.60
   2   1  -3  364.06    6.80
   2   1  -3  370.36    7.80
  -2   1   3  379.56    7.50
  -2   1   3  382.86    7.70
   2   1  -3  371.46    7.50
  -2   1   3  377.26    7.70
   2   1  -3  378.46    7.40
  -2   1   3  378.36    7.50
  -1  -1   3  463.85    8.20
   1  -1  -3  464.45    8.60
   1  -1  -3  451.35    8.60
  -1  -1   3  450.45    8.40
  -1  -1   3  482.05    8.20
  -1  -1   3  451.75    8.30
   1  -1  -3  470.55    8.60
   1  -1  -3  448.66    8.70
   1  -1  -3  440.76    8.60
   1   1  -3  448.56    8.40
   1   1  -3  467.65    8.40
   1   1  -3  443.26    8.10
  -1   1   3  462.55    8.60
  -1   1   3  467.05    8.60
   1   1  -3  468.35    8.30
   1   1  -3  471.55    8.30
  -1   1   3  455.05    8.60
  -1   1   3  470.65    8.70
  -1   1   3  460.25    8.60
   0  -1  -3   32.50    1.60
   0  -1  -3   30.70    1.40
   0   1  -3   35.90    1.60
   0   1   3   34.00    1.50
   0   1  -3   31.00    1.00
   0   1   3   31.90    1.50
   0   1   3   34.00    1.50
   0   1  -3   32.00    0.90
  -1  -1  -3  154.08    3.70
   1  -1   3  161.78    3.50
  -1  -1  -3  162.48    3.70
   1  -1   3  160.48    3.50
  -1  -1  -3  168.18    3.90
  -1  -1  -3  156.88    3.80
   1  -1   3  162.18    3.40
   1  -1   3  170.38    3.90
  -1   1  -3  157.78    3.50
   1   1   3  163.48    3.70
  -1   1  -3  171.08    4.00
  -1   1  -3  166.28    3.50
   1   1   3  166.18    3.90
  -1   1  -3  158.78    3.40
   1   1   3  160.48    3.80
   1   1   3  158.08    3.80
  -2  -1  -3 2571.84   73.89
   2   1   3 2568.34   74.89
  -2   1  -3 2587.34   71.09
   3  -1   3  819.72   15.40
  -3  -1  -3  803.02   15.30
  -3  -1  -3  792.52   15.50
  -3  -1  -3  808.72   15.50
  -3  -1  -3  807.62   15.60
   3  -1   3  784.82   15.40
   3  -1   3  828.12   15.90
   3  -1   3  791.02   15.20
  -3   1  -3  812.82   15.20
  -3   1  -3  817.72   15.50
   3   1   3  814.92   15.70
  -3   1  -3  818.42   15.80
   3   1   3  810.72   15.50
  -3   1  -3  825.32   15.40
   3   1   3  828.32   15.60
   3   1   3  818.02   15.30
  -3   1  -3  814.82   15.40
   4  -1   3    2.10    1.80
   4  -1   3   -1.60    1.60
  -4  -1  -3    2.30    1.70
  -4  -1  -3   -1.70    1.40
   4  -1   3    1.40    1.70
   4  -1   3    1.80    1.70
  -4  -1  -3    0.30    1.60
  -4  -1  -3    2.70    1.70
  -4   1  -3   -0.20    1.50
   4   1   3    0.70    1.60
   4   1   3    0.10    1.50
  -4   1  -3    0.30    1.40
   4   1   3    1.50    1.60
  -4   1  -3    1.70    1.60
   4   1   3    3.00    1.80
  -4   1  -3    2.50    1.60
  -4   1  -3    2.80    1.90
  -5  -1  -3   41.40    3.50
   5  -1   3   36.10    2.80
  -5  -1  -3   42.00    2.90
  -5  -1  -3   42.60    3.40
   5  -1   3   41.60    3.30
   5  -1   3   34.20    3.40
   5  -1   3   45.00    3.40
  -5  -1  -3   37.30    3.40
   5   1   3   40.00    2.90
  -5   1  -3   41.10    3.10
   5   1   3   40.30    3.40
   5   1   3   46.40    3.40
  -5   1  -3   41.00    3.10
   5   1   3   39.40    3.50
  -5   1  -3   40.70    3.40
  -5   1  -3   41.40    3.30
  -5   1  -3   35.60    3.10
  -6  -1  -3   -1.50    1.70
  -6  -1  -3    5.50    2.30
   6  -1   3   -0.70    2.20
   6  -1   3   -0.50    1.90
  -6  -1  -3   -3.10    2.00
  -6  -1  -3   -0.80    1.60
   6  -1   3    3.50    2.20
  -6  -1  -3   -2.40    2.00
   6  -1   3   -1.60    2.10
  -6   1  -3   -0.20    1.70
  -6   1  -3   -2.90    2.00
  -6   1  -3    0.00    2.10
   6   1   3   -0.60    2.30
  -6   1  -3   -0.40    2.00
   6   1   3   -1.50    2.20
   6   1   3   -2.70    2.10
   6   1   3    0.10    2.00
  -6   1  -3    0.90    2.30
  -7  -1  -3   21.70    3.40
  -7  -1  -3   13.30    3.10
   7  -1   3   13.20    2.90
  -7  -1  -3   14.00    2.30
  -7  -1  -3    5.70    2.20
   7  -1   3   15.60    3.30
   7  -1   3   15.20    3.10
  -7  -1  -3   15.40    3.00
   7  -1   3   11.50    3.00
   7   1   3   12.80    3.10
   7   1   3   13.00    3.20
  -7   1  -3   14.70    3.10
  -7   1  -3   10.60    2.40
  -7   1  -3   16.90    3.20
   7   1   3    9.70    2.80
  -7   1  -3    9.80    2.80
   7   1   3   11.90    2.80
  -8  -1  -3    2.50    2.10
  -8  -1  -3    1.60    2.60
   8  -1   3    7.60    3.30
  -8  -1  -3   -0.70    2.90
   8  -1   3    1.00    2.70
  -8  -1  -3    4.00    2.90
   8  -1   3   -0.60    2.70
   8  -1   3    2.20    2.80
   8   1   3    5.70    2.90
  -8   1  -3    3.30    2.90
   8   1   3    1.60    2.80
   8   1   3    5.30    3.20
  -8   1  -3    5.60    2.90
   8   1   3    1.70    2.50
  -8   1  -3    1.10    2.60
  -8   1  -3    3.60    2.30
   9  -1   3    3.70    3.10
  -9  -1  -3    4.20    3.00
   9  -1   3    6.40    3.00
  -9  -1  -3    3.50    3.00
   9  -1   3    4.20    3.10
  -9  -1  -3    3.40    2.20
  -9  -1  -3    0.70    2.90
   9   1   3    5.50    3.20
  -9   1  -3    3.50    2.40
   9   1   3    4.20    3.00
   9   1   3    4.30    3.00
   9   1   3    0.90    3.10
  -9   1  -3    9.30    3.60
  -9   1  -3    2.50    2.80
  -9   1  -3    7.60    3.20
  -9  -2   3   13.10    3.50
  -9  -2   3   17.40    3.40
   9  -2  -3   18.80    6.20
  -9  -2   3   17.50    2.20
   9  -2  -3   18.70    3.60
  -9  -2   3   20.60    4.60
   9  -2  -3   14.70    3.70
   9  -2  -3   14.90    3.40
   9   2  -3   20.40    3.80
   9   2  -3   14.20    3.50
  -9   2   3   17.20    3.40
  -9   2   3   17.40    3.60
   9   2  -3   22.60    4.10
  -9   2   3   20.70    3.90
   9   2  -3   16.70    4.50
  -9   2   3   17.80    2.90
  -9   2   3   20.50    3.40
  -8  -2   3   17.60    3.30
  -8  -2   3   20.60    3.60
   8  -2  -3   13.60    3.20
   8  -2  -3   20.90    3.60
   8  -2  -3   14.90    3.30
  -8  -2   3   14.30    2.00
   8   2  -3   15.60    3.30
  -8   2   3   13.80    2.50
  -8   2   3   13.20    3.30
   8   2  -3   15.60    3.20
  -8   2   3   17.30    3.30
  -8   2   3   10.70    3.00
   8   2  -3   12.70    3.60
   8   2  -3   11.30    3.20
  -8   2   3   21.40    3.50
  -7  -2   3   88.19    4.30
  -7  -2   3   93.79    3.60
   7  -2  -3  104.49    5.70
  -7  -2   3   99.79    5.30
   7  -2  -3   97.79    5.10
   7   2  -3   94.49    5.40
  -7   2   3   97.49    4.50
  -7   2   3   98.19    5.30
   7   2  -3   95.09    5.70
  -7   2   3   90.39    4.50
  -7   2   3   93.09    5.40
  -7   2   3   89.39    4.70
  -7   2   3  106.99    5.80
   7   2  -3  102.99    5.50
   7   2  -3   99.39    4.80
  -6  -2   3  164.08    5.70
  -6  -2   3  154.88    5.70
  -6  -2   3  149.29    5.80
   6  -2  -3  160.98    5.70
   6  -2  -3  163.68    6.00
   6  -2  -3  164.08    6.30
   6  -2  -3  168.98    5.40
   6  -2  -3  159.98    5.90
  -6  -2   3  161.78    5.90
  -6   2   3  148.09    5.20
   6   2  -3  160.78    5.70
  -6   2   3  150.68    5.80
   6   2  -3  163.18    6.30
  -6   2   3  156.58    5.80
   6   2  -3  149.69    5.80
   6   2  -3  147.19    5.80
  -6   2   3  167.58    6.40
  -6   2   3  156.18    5.20
   5  -2  -3  111.09    4.60
  -5  -2   3  119.19    4.60
   5  -2  -3  114.39    4.20
   5  -2  -3  102.99    4.60
   5  -2  -3  111.29    4.80
  -5  -2   3  104.89    4.20
  -5  -2   3  106.79    3.10
   5  -2  -3  106.59    4.10
  -5  -2   3  111.79    4.10
  -5   2   3  112.39    4.60
   5   2  -3  112.49    4.80
   5   2  -3  102.89    4.00
  -5   2   3  107.69    4.80
   5   2  -3  110.99    4.50
  -5   2   3  111.39    4.10
   5   2  -3  110.39    4.50
  -5   2   3  113.89    4.60
  -5   2   3  115.89    4.10
  -4  -2   3  114.19    4.00
   4  -2  -3  109.59    4.20
   4  -2  -3  112.09    3.90
   4  -2  -3  103.89    4.30
  -4  -2   3  113.89    3.50
   4  -2  -3  108.19    4.10
  -4  -2   3  113.79    2.70
  -4  -2   3  108.29    3.90
   4  -2  -3  105.59    3.90
  -4   2   3  103.09    4.00
   4   2  -3  105.79    4.00
   4   2  -3  107.39    3.80
  -4   2   3  106.99    3.80
   4   2  -3  113.39    4.00
  -4   2   3  105.49    3.70
  -4   2   3  107.09    3.80
  -4   2   3  110.69    4.10
   4   2  -3  108.39    4.30
  -4   2   3  102.09    4.30
   3  -2  -3  460.85    9.70
   3  -2  -3  475.15    9.50
   3  -2  -3  463.65    9.50
  -3  -2   3  453.75    9.40
  -3  -2   3  466.85    9.50
  -3  -2   3  457.55    9.10
   3  -2  -3  467.65   10.00
  -3  -2   3  465.35    8.30
   3  -2  -3  478.05    9.80
   3   2  -3  463.15    9.30
  -3   2   3  468.15    9.50
   3   2  -3  464.55    9.50
  -3   2   3  454.05    9.40
   3   2  -3  477.15    9.70
   3   2  -3  465.45    9.50
  -3   2   3  462.25    9.70
  -3   2   3  488.15   11.50
  -3   2   3  439.36    9.60
  -2  -2   3    1.10    1.00
  -2  -2   3    0.90    0.90
  -2  -2   3    2.70    1.00
   2   2  -3    0.30    1.10
   2   2  -3   -0.60    1.00
   2   2  -3    0.80    1.00
   2   2  -3   -1.80    1.10
   1  -2  -3 1088.79   20.50
   1  -2  -3 1125.99   20.20
   1  -2  -3 1189.48   21.40
   1  -2  -3 1159.78   20.10
  -1  -2   3 1121.19   19.70
   1   2  -3 1149.58   19.70
  -1   2   3 1122.99   20.20
  -1   2   3 1122.09   20.30
   1   2  -3 1091.99   19.60
  -1   2   3 1163.68   20.50
   0  -2  -3 2507.85   64.89
   0   2   3 2546.95   65.39
   1  -2   3 2712.93   62.09
   1  -2   3 2742.53   62.69
  -1  -2  -3 2761.82   72.69
   1   2   3 2682.93   71.89
   2  -2   3   55.39    2.30
   2  -2   3   58.79    2.40
   2  -2   3   59.69    2.70
  -2  -2  -3   58.19    2.70
   2  -2   3   57.69    2.10
  -2  -2  -3   58.09    2.30
  -2  -2  -3   57.09    2.60
  -2  -2  -3   58.79    2.50
  -2   2  -3   59.59    2.40
  -2   2  -3   57.89    2.60
   2   2   3   59.39    2.50
   2   2   3   63.99    2.80
   2   2   3   56.09    2.60
  -2   2  -3   58.89    2.70
  -2   2  -3   57.19    2.30
   2   2   3   53.79    2.60
  -2   2  -3   58.69    2.20
   3  -2   3  143.39    4.30
   3  -2   3  141.09    4.20
  -3  -2  -3  143.99    4.50
  -3  -2  -3  142.69    4.30
  -3  -2  -3  145.69    4.30
   3  -2   3  148.49    4.70
   3  -2   3  145.49    4.00
  -3  -2  -3  141.89    4.10
   3   2   3  147.69    4.30
  -3   2  -3  145.69    4.30
  -3   2  -3  141.49    4.30
  -3   2  -3  133.59    4.10
   3   2   3  141.39    4.40
   3   2   3  138.49    4.40
  -3   2  -3  145.99    4.10
   3   2   3  142.09    4.40
  -3   2  -3  154.18    4.70
   4  -2   3    1.30    1.60
  -4  -2  -3    2.10    1.70
   4  -2   3    3.40    1.70
  -4  -2  -3    3.60    1.60
   4  -2   3    3.80    1.90
   4  -2   3    1.90    1.60
  -4  -2  -3    8.90    1.90
   4   2   3    1.80    1.60
   4   2   3    2.10    1.60
  -4   2  -3   -1.10    1.60
  -4   2  -3    1.90    1.70
   4   2   3    2.40    1.60
  -4   2  -3    0.80    1.80
   4   2   3    2.40    1.80
  -4   2  -3    2.50    1.50
  -4   2  -3    2.90    1.60
   5  -2   3   12.20    2.20
  -5  -2  -3   13.60    2.30
   5  -2   3   15.30    2.30
  -5  -2  -3   14.30    2.30
  -5  -2  -3   15.10    2.40
   5  -2   3   14.50    2.10
   5  -2   3   15.70    2.50
  -5   2  -3   11.80    2.10
  -5   2  -3   16.10    2.20
  -5   2  -3   14.90    2.20
   5   2   3   20.00    2.50
   5   2   3   14.10    2.20
  -5   2  -3   12.10    2.20
  -5   2  -3   16.00    2.70
   5   2   3   13.30    2.30
   5   2   3   19.70    2.60
  -6  -2  -3    2.90    2.30
   6  -2   3    3.60    2.20
  -6  -2  -3    1.20    2.10
   6  -2   3    3.80    2.20
  -6  -2  -3    0.90    2.00
   6  -2   3    3.70    2.00
   6  -2   3    4.80    2.30
  -6  -2  -3    3.60    1.80
   6   2   3    7.50    2.60
  -6   2  -3    2.80    2.20
   6   2   3    3.00    2.30
   6   2   3   -1.40    2.20
  -6   2  -3    4.80    2.10
   6   2   3    2.40    2.40
  -6   2  -3    8.90    2.60
  -6   2  -3    3.80    2.20
  -6   2  -3    4.80    2.40
   7  -2   3    5.30    2.60
  -7  -2  -3    2.20    2.50
   7  -2   3   -1.10    2.60
  -7  -2  -3   -0.10    2.30
   7  -2   3   -0.80    2.40
  -7  -2  -3    1.10    1.90
  -7  -2  -3    3.10    2.50
  -7  -2  -3   -7.10    2.20
  -7   2  -3    5.60    2.70
  -7   2  -3    3.40    2.10
   7   2   3    0.00    2.50
   7   2   3    0.30    2.70
   7   2   3   -0.70    2.60
   7   2   3   -4.30    2.40
  -7   2  -3    1.90    2.40
  -7   2  -3    0.90    2.20
  -7   2  -3    0.30    2.50
   8  -2   3   68.99    5.20
   8  -2   3   60.89    5.40
  -8  -2  -3   60.79    5.30
  -8  -2  -3   62.99    5.20
  -8  -2  -3   57.39    5.00
  -8  -2  -3   60.59    4.00
  -8  -2  -3   63.39    4.90
   8  -2   3   58.99    4.30
  -8   2  -3   62.19    5.40
   8   2   3   57.39    5.30
  -8   2  -3   56.99    4.40
   8   2   3   56.99    5.10
  -8   2  -3   73.99    5.70
  -8   2  -3   62.09    5.10
   8   2   3   60.69    4.60
   8   2   3   58.69    5.30
   9  -2   3   -0.90    3.00
   9  -2   3    2.20    3.00
  -9  -2  -3    2.40    2.90
  -9  -2  -3   -3.20    2.90
  -9  -2  -3   -1.30    2.60
   9  -2   3    0.10    4.70
  -9  -2  -3    0.90    2.40
  -9   2  -3    1.80    3.00
   9   2   3   -2.50    2.90
   9   2   3   -0.50    2.80
  -9   2  -3    1.20    2.40
  -9   2  -3   -1.60    2.70
   9   2   3   -2.60    3.30
   9  -3  -3    6.40    3.00
   9  -3  -3    9.40    3.00
  -9  -3   3    5.50    3.10
  -9  -3   3    6.60    2.90
  -9  -3   3    4.30    1.50
   9  -3  -3    6.20    3.20
   9   3  -3    4.10    3.00
  -9   3   3    7.60    3.40
  -9   3   3    6.50    5.00
  -9   3   3    4.60    2.40
   9   3  -3    5.30    3.80
  -9   3   3    6.50    3.00
   8  -3  -3   -5.40    2.80
   8  -3  -3    1.60    3.00
  -8  -3   3    1.30    1.30
   8  -3  -3    0.40    2.50
  -8  -3   3    2.10    2.80
  -8   3   3   -3.60    2.70
   8   3  -3   -1.40    2.30
   8   3  -3    0.90    3.10
  -8   3   3    2.10    2.70
   8   3  -3   -1.30    2.80
   8   3  -3   -2.70    2.50
  -8   3   3    1.00    2.50
  -7  -3   3  119.29    3.80
   7  -3  -3  118.59    5.90
   7  -3  -3  119.29    5.30
  -7  -3   3  131.49    5.20
  -7  -3   3  127.29    5.90
   7   3  -3  127.49    5.80
  -7   3   3  122.89    5.70
   7   3  -3  134.19    6.30
   7   3  -3  128.09    5.40
  -7   3   3  120.49    5.20
  -7   3   3  125.49    6.30
  -7   3   3  116.29    5.20
  -7   3   3  129.69    5.90
   7   3  -3  125.59    5.90
  -6  -3   3   -0.60    1.70
   6  -3  -3   -1.40    1.90
   6  -3  -3    1.20    2.30
   6  -3  -3    1.70    2.10
  -6  -3   3   -1.60    0.90
  -6  -3   3    0.70    2.10
  -6  -3   3    1.50    3.50
   6  -3  -3   -2.30    2.20
  -6   3   3    2.60    2.10
   6   3  -3    0.70    3.80
  -6   3   3    1.00    2.30
  -6   3   3    0.40    1.70
  -6   3   3    0.10    2.00
  -6   3   3    1.60    1.80
  -6   3   3   -1.10    2.10
   6   3  -3   -0.60    2.10
   6   3  -3   -4.50    2.20
   6   3  -3   -1.90    1.90
   5  -3  -3   20.40    2.50
  -5  -3   3   23.70    1.50
   5  -3  -3   20.20    2.50
   5  -3  -3   17.80    2.60
   5  -3  -3   21.00    2.40
  -5  -3   3   28.20    2.60
  -5  -3   3   25.70    2.70
  -5  -3   3   23.10    2.30
   5  -3  -3   21.60    2.60
   5   3  -3   26.20    2.80
  -5   3   3   22.60    2.30
   5   3  -3   27.10    2.60
  -5   3   3   24.80    2.80
  -5   3   3   21.10    2.40
   5   3  -3   22.10    2.30
  -5   3   3   22.40    2.50
  -5   3   3   18.60    2.20
   5   3  -3   20.20    2.30
  -5   3   3   23.20    2.40
  -4  -3   3  231.38    4.60
  -4  -3   3  235.68    5.60
   4  -3  -3  226.58    6.30
   4  -3  -3  225.08    6.60
   4  -3  -3  225.88    6.10
  -4  -3   3  232.38    6.00
   4  -3  -3  232.28    6.00
  -4  -3   3  252.67    6.20
   4  -3  -3  239.88    6.50
  -4   3   3  231.68    6.10
  -4   3   3  229.48    6.30
   4   3  -3  238.88    5.90
   4   3  -3  241.58    6.20
   4   3  -3  236.98    6.10
  -4   3   3  232.18    6.10
  -4   3   3  230.18    6.30
  -4   3   3  230.38    6.60
  -4   3   3  228.08    6.00
   4   3  -3  256.87    6.40
   3  -3  -3   30.40    2.80
  -3  -3   3   22.50    1.80
   3  -3  -3   20.30    2.00
   3  -3  -3   21.50    2.20
  -3  -3   3   19.70    1.70
   3  -3  -3   24.90    2.20
  -3  -3   3   21.40    2.10
   3  -3  -3   24.60    2.20
   3   3  -3   25.90    2.30
  -3   3   3   24.10    2.10
   3   3  -3   20.30    1.90
  -3   3   3   27.80    2.60
  -3   3   3   27.10    2.60
  -3   3   3   25.00    2.20
   3   3  -3   19.50    1.80
  -3   3   3   22.60    2.20
   3   3  -3   25.30    2.10
  -2  -3   3    0.70    0.90
   2  -3  -3    0.30    1.20
   2  -3  -3    1.90    1.40
  -2  -3   3    0.30    0.80
  -2  -3   3    2.20    1.00
   2  -3  -3    1.80    1.30
   2  -3  -3    1.30    1.20
   2  -3  -3    2.90    1.30
   2  -3  -3    2.80    1.60
   2   3  -3    1.60    1.00
   2   3  -3    0.30    1.00
  -2   3   3    1.70    1.30
   2   3  -3    1.00    1.00
  -2   3   3    1.50    1.20
  -2   3   3    1.60    1.30
   2   3  -3    2.90    1.00
  -2   3   3    1.90    1.30
   1  -3  -3 1067.09   19.40
   1  -3  -3 1072.19   19.20
   1  -3  -3 1096.69   19.40
  -1  -3   3 1070.79   18.70
   1  -3  -3 1077.29   19.50
   1  -3  -3 1082.49   19.20
  -1  -3   3 1073.29   18.70
  -1   3   3 1059.69   19.50
   1   3  -3 1091.69   18.70
  -1   3   3 1063.19   19.20
   1   3  -3 1077.09   18.50
  -1   3   3 1055.19   19.50
   1   3  -3 1070.29   18.70
  -1   3   3 1058.79   19.20
  -1   3   3 1075.09   19.40
   1   3  -3 1074.29   18.70
   0  -3   3 9614.24  170.28
   0  -3  -3 9999.00  197.68
   0   3   3 9936.71  197.38
   0   3  -3 9425.56  170.18
  -1  -3  -3  242.48    5.50
  -1  -3  -3  249.68    5.40
   1  -3   3  252.67    5.70
   1  -3   3  250.47    5.60
  -1  -3  -3  250.37    5.60
  -1  -3  -3  247.08    5.10
  -1  -3  -3  241.38    5.40
  -1   3  -3  247.28    4.70
   1   3   3  246.88    5.50
  -1   3  -3  254.17    4.90
  -1   3  -3  253.37    5.40
  -1   3  -3  249.08    5.60
   1   3   3  245.18    5.30
   1   3   3  242.38    5.60
   1   3   3  241.88    5.00
  -1   3  -3  247.18    4.90
  -2  -3  -3   66.99    2.60
  -2  -3  -3   70.19    3.00
   2  -3   3   65.39    3.00
   2  -3   3   65.69    2.50
   2  -3   3   68.89    3.00
  -2  -3  -3   70.69    2.60
  -2  -3  -3   66.99    2.90
   2  -3   3   69.69    2.20
   2  -3   3   70.49    2.50
  -2   3  -3   69.69    3.10
   2   3   3   69.89    2.90
   2   3   3   63.99    2.90
  -2   3  -3   69.49    2.30
   2   3   3   67.99    2.60
   2   3   3   68.89    2.80
  -2   3  -3   69.59    2.50
  -2   3  -3   67.59    3.50
   3  -3   3 1097.29   20.60
   3  -3   3 1195.98   21.00
  -3  -3  -3 1135.19   21.00
   3  -3   3 1089.69   21.10
  -3  -3  -3 1120.79   20.90
  -3  -3  -3 1096.39   20.60
  -3  -3  -3 1122.79   20.80
   3   3   3 1116.09   20.80
   3   3   3 1125.29   20.70
  -3   3  -3 1115.59   21.20
   3   3   3 1121.79   21.00
  -3   3  -3 1107.49   20.70
  -3   3  -3 1131.79   20.70
  -3   3  -3 1108.99   20.50
   3   3   3 1138.39   21.00
  -3   3  -3 1133.39   21.10
  -4  -3  -3    6.00    1.80
   4  -3   3    6.90    1.70
   4  -3   3    5.60    1.90
  -4  -3  -3    4.90    1.70
   4  -3   3    8.20    1.90
  -4  -3  -3    5.20    1.90
   4  -3   3    6.70    1.70
  -4  -3  -3    5.50    1.60
   4   3   3   10.40    2.00
   4   3   3    5.50    1.70
  -4   3  -3    8.10    2.00
   4   3   3    2.50    1.70
   4   3   3    7.60    1.70
  -4   3  -3    9.00    2.00
  -4   3  -3    6.20    1.80
  -4   3  -3    8.90    1.70
  -4   3  -3    5.90    1.70
  -5  -3  -3    2.80    1.70
   5  -3   3    1.50    2.00
   5  -3   3    1.80    1.50
  -5  -3  -3    0.70    1.90
  -5  -3  -3   -1.40    1.70
   5  -3   3    1.30    1.70
   5  -3   3   -0.40    1.90
  -5  -3  -3    2.00    1.90
   5   3   3   -0.20    1.90
  -5   3  -3   -0.10    1.70
  -5   3  -3    0.00    2.00
   5   3   3    1.10    1.80
   5   3   3    0.40    1.80
  -5   3  -3    2.90    1.70
   5   3   3   -1.20    2.00
  -5   3  -3   -2.00    1.70
  -5   3  -3    0.20    1.80
   6  -3   3   30.70    2.90
  -6  -3  -3   33.80    3.40
   6  -3   3   32.00    3.30
  -6  -3  -3   30.20    3.10
  -6  -3  -3   25.50    2.70
   6  -3   3   23.20    3.00
   6  -3   3   28.80    2.90
   6   3   3   27.00    3.10
  -6   3  -3   35.70    3.60
  -6   3  -3   28.50    2.90
   6   3   3   28.90    3.40
   6   3   3   29.60    3.00
  -6   3  -3   29.00    2.90
  -6   3  -3   29.20    3.10
   6   3   3   35.70    3.70
  -7  -3  -3   26.70    3.20
  -7  -3  -3   21.60    3.20
  -7  -3  -3   22.10    2.50
  -7  -3  -3   24.00    3.40
   7  -3   3   20.90    3.30
   7  -3   3   24.90    3.10
  -7  -3  -3   18.70    3.40
  -7   3  -3   22.00    3.00
   7   3   3   29.60    3.80
  -7   3  -3   22.60    3.20
  -7   3  -3   21.40    3.30
  -7   3  -3   23.20    5.20
   7   3   3   25.00    3.40
  -7   3  -3   24.50    3.80
   7   3   3   20.90    3.30
   7   3   3   24.00    3.40
  -8  -3  -3    1.60    2.70
   8  -3   3   -0.70    2.50
  -8  -3  -3    1.70    1.90
  -8  -3  -3    1.50    2.40
  -8  -3  -3    0.30    2.50
   8  -3   3    2.20    3.00
  -8  -3  -3   -0.80    2.90
   8   3   3   -1.20    2.60
   8   3   3    3.20    2.90
  -8   3  -3    3.20    2.70
   8   3   3   -4.00    2.70
   8   3   3   -4.10    2.60
  -8   3  -3    3.30    2.70
  -8   3  -3   -0.90    2.30
  -8   3  -3    1.80    2.80
   9  -3   3    3.60    3.10
   9  -3   3   -1.60    2.70
  -9  -3  -3    0.30    2.00
  -9  -3  -3    1.40    3.10
  -9  -3  -3    1.30    2.70
  -9   3  -3    1.50    3.50
   9   3   3    4.20    3.30
   9   3   3    1.60    3.40
  -9   3  -3    2.00    2.60
   9   3   3    6.80    3.90
  -9   3  -3    1.50    3.10
   9   3   3   -1.20    2.90
  -9   3  -3   -1.80    3.90
  -9  -4   3   -0.50    1.10
  -9  -4   3    1.30    3.00
   9  -4  -3   -0.50    3.30
   9  -4  -3    2.40    3.30
  -9  -4   3   -0.30    2.50
  -9   4   3   -0.80    3.90
   9   4  -3    0.10    2.80
  -9   4   3   -2.60    2.30
   9   4  -3    6.80    3.30
   9   4  -3   -1.70    3.20
  -9   4   3    0.00    2.80
  -9   4   3    0.40    2.90
   9   4  -3    0.40    3.10
  -8  -4   3    5.50    3.00
   8  -4  -3    1.40    2.90
   8  -4  -3   -1.30    3.30
   8  -4  -3    3.00    2.90
  -8   4   3    7.10    2.80
  -8   4   3    2.20    2.30
  -8   4   3   -1.00    2.80
  -8   4   3    7.10    2.70
   8   4  -3    2.30    3.10
   8   4  -3   -1.00    2.50
   8   4  -3    6.90    3.00
   8   4  -3    9.30    3.20
  -7  -4   3   47.80    3.80
  -7  -4   3   41.10    2.10
   7  -4  -3   50.19    4.30
   7  -4  -3   45.60    4.20
   7  -4  -3   49.00    4.40
  -7  -4   3   44.80    4.40
   7  -4  -3   48.30    4.70
  -7   4   3   38.80    4.20
  -7   4   3   51.49    4.70
  -7   4   3   43.50    4.00
   7   4  -3   54.09    4.90
   7   4  -3   49.00    4.90
   7   4  -3   47.80    4.40
   7   4  -3   40.90    3.80
  -7   4   3   47.90    4.50
  -7   4   3   43.00    3.80
   6  -4  -3   13.90    2.80
   6  -4  -3   13.30    2.40
  -6  -4   3   12.80    2.40
  -6  -4   3   13.20    2.80
   6  -4  -3    9.60    2.90
  -6  -4   3   11.30    2.50
   6  -4  -3   10.10    2.80
   6  -4  -3   11.90    2.60
  -6  -4   3   13.20    1.20
   6   4  -3   16.00    3.10
   6   4  -3   11.10    2.60
  -6   4   3   13.00    2.80
   6   4  -3   16.20    2.80
  -6   4   3   11.70    2.70
  -6   4   3   11.00    2.30
  -6   4   3    9.80    2.40
  -6   4   3    8.80    2.90
   6   4  -3   12.70    3.30
  -6   4   3   12.00    2.50
   5  -4  -3   35.10    3.30
   5  -4  -3   27.30    2.70
   5  -4  -3   25.40    2.60
  -5  -4   3   27.60    1.30
  -5  -4   3   25.90    2.50
  -5  -4   3   26.30    2.60
  -5  -4   3   24.00    2.30
   5  -4  -3   28.40    3.00
   5  -4  -3   28.60    2.80
  -5   4   3   31.00    3.10
  -5   4   3   28.90    2.80
   5   4  -3   31.10    2.70
  -5   4   3   26.90    3.00
  -5   4   3   34.40    3.00
  -5   4   3   29.10    2.80
   5   4  -3   30.90    2.70
  -5   4   3   33.80    3.20
   5   4  -3   31.90    3.10
   5   4  -3   31.20    2.80
   4  -4  -3  148.99    5.10
  -4  -4   3  148.79    2.90
   4  -4  -3  147.69    4.90
   4  -4  -3  154.58    4.80
  -4  -4   3  145.49    5.30
   4  -4  -3  148.29    5.10
   4  -4  -3  156.88    5.20
  -4  -4   3  146.49    4.60
  -4  -4   3  149.09    4.20
   4   4  -3  151.78    4.70
   4   4  -3  152.68    4.70
   4   4  -3  155.48    4.50
  -4   4   3  150.38    4.90
   4   4  -3  148.69    4.80
  -4   4   3  152.08    5.00
  -4   4   3  154.08    4.80
  -4   4   3  156.68    5.10
  -4   4   3  155.08    4.70
  -4   4   3  152.48    5.20
  -3  -4   3 1073.09   19.50
   3  -4  -3 1045.40   20.30
   3  -4  -3 1111.39   20.20
   3  -4  -3 1106.09   20.60
  -3  -4   3 1076.79   19.90
   3  -4  -3 1115.79   20.60
   3  -4  -3 1075.49   20.40
  -3   4   3 1073.59   20.40
  -3   4   3 1059.79   20.10
  -3   4   3 1070.49   20.10
   3   4  -3 1070.59   20.00
  -3   4   3 1102.99   20.50
   3   4  -3 1097.59   19.80
  -3   4   3 1094.69   20.50
   3   4  -3 1085.99   19.90
  -2  -4   3   26.60    1.80
  -2  -4   3   26.90    1.40
   2  -4  -3   28.00    2.40
  -2  -4   3   27.20    1.80
   2  -4  -3   25.60    2.30
   2  -4  -3   27.00    2.30
   2  -4  -3   29.50    2.30
  -2  -4   3   27.70    1.00
   2  -4  -3   25.60    2.20
   2  -4  -3   24.90    2.20
  -2   4   3   25.10    2.30
  -2   4   3   27.60    2.40
  -2   4   3   26.50    2.40
   2   4  -3   25.40    1.60
   2   4  -3   28.20    1.00
   2   4  -3   25.20    1.80
  -2   4   3   26.60    2.40
   2   4  -3   22.40    2.10
   2   4  -3   28.70    1.80
  -2   4   3   24.80    2.20
   1  -4  -3  661.93   12.50
  -1  -4   3  671.43   12.10
  -1  -4   3  670.63   11.90
   1  -4  -3  680.93   12.70
   1  -4  -3  678.33   12.70
   1  -4  -3  642.84   12.80
   1  -4  -3  654.23   13.90
   1   4  -3  667.33   11.90
  -1   4   3  686.13   13.40
  -1   4   3  676.63   13.10
  -1   4   3  666.53   12.60
   1   4  -3  668.13   11.80
   1   4  -3  649.04   12.00
  -1   4   3  686.23   13.70
   1   4  -3  657.03   11.90
  -1   4   3  652.73   12.70
   0  -4   3    6.60    0.60
   0  -4  -3    6.50    1.40
   0  -4   3    7.40    1.20
   0  -4  -3    7.60    1.20
   0  -4  -3    4.70    1.30
   0  -4  -3    4.60    1.30
   0   4  -3    6.40    1.20
   0   4   3    4.50    1.40
   0   4   3    5.90    1.40
   0   4  -3    6.40    0.60
   0   4  -3    5.10    0.90
   0   4   3    8.10    1.70
   0   4   3    7.10    1.30
  -1  -4  -3   23.70    1.40
  -1  -4  -3   22.40    2.10
  -1  -4  -3   21.20    2.00
  -1  -4  -3   21.20    1.70
   1  -4   3   22.90    1.80
   1  -4   3   23.60    1.40
   1  -4   3   20.50    2.10
  -1  -4  -3   22.00    1.90
  -1   4  -3   24.00    1.30
  -1   4  -3   30.10    2.80
   1   4   3   24.40    2.20
  -1   4  -3   21.90    1.40
   1   4   3   25.60    1.90
  -1   4  -3   24.60    1.80
  -1   4  -3   25.40    1.40
   1   4   3   21.50    2.10
   2  -4   3   24.40    2.50
   2  -4   3   21.10    1.90
   2  -4   3   22.10    2.30
  -2  -4  -3   24.40    2.00
  -2  -4  -3   24.30    2.20
  -2  -4  -3   22.80    2.00
  -2  -4  -3   23.50    2.10
  -2  -4  -3   24.40    1.80
   2  -4   3   22.70    1.80
   2  -4   3   23.70    1.50
  -2   4  -3   23.70    2.20
   2   4   3   24.50    2.10
   2   4   3   21.50    2.40
  -2   4  -3   23.20    1.70
   2   4   3   23.90    2.30
  -2   4  -3   20.10    2.20
  -2   4  -3   21.30    1.90
  -2   4  -3   20.00    1.80
   2   4   3   20.70    1.90
  -3  -4  -3  505.75   10.70
  -3  -4  -3  502.45   10.30
   3  -4   3  513.15   10.40
  -3  -4  -3  501.25   10.70
   3  -4   3  514.65   10.90
  -3  -4  -3  507.45   10.10
   3  -4   3  508.15   10.90
   3  -4   3  508.55   10.40
  -3   4  -3  499.15   10.30
  -3   4  -3  497.35   10.90
  -3   4  -3  520.35   10.40
  -3   4  -3  515.05   10.20
   3   4   3  501.65   10.70
   3   4   3  518.45   10.30
   3   4   3  500.75   10.50
   3   4   3  507.25   10.70
  -4  -4  -3   28.40    2.50
  -4  -4  -3   24.40    2.40
   4  -4   3   34.10    2.90
  -4  -4  -3   26.20    2.70
  -4  -4  -3   28.30    2.70
   4  -4   3   39.00    3.30
   4  -4   3   28.50    2.40
  -4   4  -3   36.10    3.30
   4   4   3   31.90    3.00
   4   4   3   28.80    2.70
   4   4   3   25.60    2.50
   4   4   3   29.60    2.60
  -4   4  -3   30.60    2.60
  -5  -4  -3  297.17    7.60
  -5  -4  -3  296.27    7.80
  -5  -4  -3  258.97   10.40
   5  -4   3  304.07    7.90
   5  -4   3  290.97   10.30
  -5  -4  -3  302.27    8.10
   5  -4   3  319.27    8.80
   5  -4   3  303.97    7.40
  -5   4  -3  304.57    7.90
   5   4   3  291.57    8.00
  -5   4  -3  304.57    7.80
  -5   4  -3  292.77    8.00
  -5   4  -3  295.47    8.20
   5   4   3  298.27    8.00
  -5   4  -3  295.87    7.50
   5   4   3  309.47    7.90
   5   4   3  305.47    7.70
   6  -4   3   29.60    3.40
  -6  -4  -3   26.30    2.80
  -6  -4  -3   30.70    3.20
   6  -4   3   25.40    3.00
   6  -4   3   24.20    2.80
   6  -4   3   28.20    2.90
  -6  -4  -3   30.40    3.30
   6   4   3   34.80    3.70
  -6   4  -3   27.70    5.10
  -6   4  -3   25.90    3.00
  -6   4  -3   35.80    3.30
  -6   4  -3   30.70    3.30
   6   4   3   33.80    4.20
  -6   4  -3   29.30    5.40
  -7  -4  -3   21.70    3.10
   7  -4   3   25.70    3.10
  -7  -4  -3   29.90    2.70
  -7  -4  -3   31.60    3.90
  -7  -4  -3   27.60    3.40
   7  -4   3   28.20    3.50
  -7  -4  -3   31.00    4.10
  -7   4  -3   17.80    2.90
  -7   4  -3   25.40    3.60
  -7   4  -3   25.80    3.30
   7   4   3   20.70    3.20
   7   4   3   31.40    3.60
   7   4   3   25.40    3.30
   7   4   3   27.80    3.60
  -7   4  -3   26.50    3.20
  -7   4  -3   29.50    3.40
  -8  -4  -3    7.30    2.00
   8  -4   3    4.60    2.60
  -8  -4  -3    8.80    3.00
   8  -4   3    5.90    3.00
   8  -4   3    5.20    2.90
  -8  -4  -3    3.50    2.90
  -8  -4  -3    7.10    4.30
   8  -4   3    7.70    2.80
  -8  -4  -3   10.50    3.40
  -8   4  -3    5.00    3.00
  -8   4  -3    9.10    3.10
  -8   4  -3    6.30    3.00
  -8   4  -3    8.80    2.90
   8   4   3    9.30    3.30
   8   4   3    6.90    3.00
   8   4   3   13.90    3.50
   8   4   3    7.00    2.80
  -8   4  -3    3.50    2.50
  -9  -4  -3    0.90    2.90
   9  -4   3   -1.50    2.80
  -9  -4  -3   -0.50    2.60
  -9  -4  -3    1.40    1.90
   9  -4   3    2.90    3.00
  -9   4  -3   -1.30    2.60
   9   4   3   -0.40    3.20
  -9   4  -3   -0.70    2.60
   9   4   3    0.90    2.70
   9   4   3    6.10    3.10
   9   4   3    1.10    3.50
  -9   4  -3    6.10    3.00
  -9  -5   3    0.20    2.60
   9  -5  -3    0.00    3.30
  -9  -5   3    2.30    0.90
  -9  -5   3   -0.60    2.80
  -9   5   3    4.30    3.20
   9   5  -3   -3.80    2.50
   9   5  -3    2.40    3.50
   9   5  -3    1.10    2.90
  -9   5   3    0.00    3.10
   9   5  -3    0.20    2.90
  -9   5   3    1.30    2.60
  -9   5   3   -3.00    2.40
  -8  -5   3   14.40    1.40
   8  -5  -3   16.20    3.50
  -8  -5   3   13.20    3.40
  -8  -5   3   13.40    3.10
   8  -5  -3   20.40    3.90
   8  -5  -3   14.00    3.10
   8   5  -3   12.00    3.20
  -8   5   3   18.20    3.70
  -8   5   3   17.60    3.10
   8   5  -3   13.50    3.50
  -8   5   3   14.70    3.10
   8   5  -3   18.40    3.40
  -8   5   3    7.90    2.90
  -8   5   3   18.30    3.20
   8   5  -3   15.00    3.20
   7  -5  -3   25.20    3.40
   7  -5  -3   24.20    3.50
  -7  -5   3   23.30    1.50
  -7  -5   3   24.60    1.50
   7  -5  -3   25.00    3.30
  -7  -5   3   20.80    3.10
   7  -5  -3   25.70    3.50
  -7  -5   3   22.00    2.70
  -7   5   3   20.70    3.10
  -7   5   3   25.40    3.70
   7   5  -3   19.90    5.40
   7   5  -3   28.10    3.40
   7   5  -3   25.70    3.50
  -7   5   3   23.30    3.30
   7   5  -3   22.50    3.20
  -7   5   3   23.50    3.10
  -6  -5   3   22.30    1.20
   6  -5  -3   23.70    3.10
   6  -5  -3   24.30    3.10
   6  -5  -3   22.60    3.00
  -6  -5   3   20.50    2.80
   6  -5  -3   19.20    3.20
  -6  -5   3   25.30    1.20
   6  -5  -3   24.00    3.20
  -6  -5   3   17.60    2.50
  -6  -5   3   15.80    2.50
   6   5  -3   18.60    2.80
   6   5  -3   25.80    3.00
  -6   5   3   26.20    3.10
  -6   5   3   27.30    3.20
   6   5  -3   17.30    2.80
  -6   5   3   22.80    3.00
   6   5  -3   25.30    3.20
  -6   5   3   23.10    2.90
  -6   5   3   17.00    2.90
   5  -5  -3   26.50    2.90
  -5  -5   3   27.90    2.50
  -5  -5   3   26.80    2.30
   5  -5  -3   27.30    2.90
   5  -5  -3   27.80    2.90
   5  -5  -3   27.50    3.60
   5  -5  -3   22.00    2.50
  -5  -5   3   28.70    2.80
  -5   5   3   25.30    2.90
  -5   5   3   28.80    2.90
  -5   5   3   24.80    2.70
   5   5  -3   24.10    2.70
  -5   5   3   28.30    2.90
  -5   5   3   20.80    2.60
   5   5  -3   22.90    2.50
   5   5  -3   25.00    2.60
   5   5  -3   27.10    2.70
   4  -5  -3   16.50    2.30
  -4  -5   3   18.80    1.80
  -4  -5   3   24.70    2.50
  -4  -5   3   19.70    2.50
   4  -5  -3   14.90    2.30
   4  -5  -3   21.90    2.50
   4  -5  -3   16.90    2.20
   4  -5  -3   19.70    2.40
   4   5  -3   18.70    2.00
  -4   5   3   21.70    2.40
   4   5  -3   19.80    2.00
  -4   5   3   16.90    2.20
   4   5  -3   23.30    2.20
  -4   5   3   19.80    2.20
  -4   5   3   21.20    2.30
  -4   5   3   21.60    2.40
   4   5  -3   19.20    2.00
  -4   5   3   16.20    2.30
   3  -5  -3    8.60    1.80
   3  -5  -3    8.20    1.90
   3  -5  -3    7.60    1.90
   3  -5  -3    9.10    1.90
   3  -5  -3   10.30    1.90
  -3   5   3    2.20    1.60
  -3   5   3    8.30    1.90
  -3   5   3    7.50    1.80
  -3   5   3    6.50    1.70
   3   5  -3    6.90    1.50
  -3   5   3    8.50    1.80
   2  -5  -3   29.00    2.50
   2  -5  -3   32.40    2.50
   2  -5  -3   30.50    2.30
   2  -5  -3   31.30    2.70
  -2  -5   3   28.70    1.90
  -2  -5   3   30.40    1.40
   2  -5  -3   37.60    4.00
  -2  -5   3   29.30    1.30
  -2  -5   3   27.90    1.90
   2  -5  -3   30.00    2.30
   2   5  -3   31.80    2.00
   2   5  -3   28.10    2.20
  -2   5   3   27.90    2.20
   2   5  -3   30.40    1.40
   2   5  -3   27.20    1.90
   2   5  -3   27.80    1.80
  -2   5   3   30.40    2.70
  -2   5   3   25.00    2.40
  -2   5   3   26.40    2.40
  -2   5   3   28.00    2.10
   1  -5  -3   41.80    2.50
   1  -5  -3   43.60    2.30
   1  -5  -3   43.90    2.50
   1  -5  -3   41.00    2.70
   1  -5  -3   44.20    2.70
  -1  -5   3   44.60    1.70
  -1  -5   3   46.50    2.00
  -1   5   3   47.40    2.50
  -1   5   3   48.80    2.70
   1   5  -3   40.80    1.90
  -1   5   3   43.90    2.80
   1   5  -3   45.10    1.70
  -1   5   3   44.40    2.30
   1   5  -3   46.70    1.70
  -1   5   3   45.80    2.60
   1   5  -3   46.20    1.60
   0  -5   3  723.53   12.90
   0  -5  -3  742.43   13.90
   0  -5  -3  717.33   13.80
   0  -5  -3  729.43   14.00
   0  -5  -3  723.03   13.50
   0  -5   3  730.43   13.70
   0   5  -3  713.13   12.90
   0   5  -3  719.23   12.90
   0   5  -3  712.23   13.10
   0   5  -3  723.83   12.70
   0   5   3  730.73   13.60
   0   5   3  738.33   13.80
   0   5   3  732.43   13.80
   0   5   3  727.63   14.00
   0   5  -3  710.33   13.60
   1  -5   3 1550.84   27.50
   1  -5   3 1529.65   27.60
   1  -5   3 1591.24   28.00
  -1  -5  -3 1606.04   28.00
  -1  -5  -3 1555.54   28.30
  -1  -5  -3 1562.14   28.30
  -1  -5  -3 1550.74   28.20
   1  -5   3 1592.54   28.50
  -1  -5  -3 1573.64   27.40
   1   5   3 1617.14   28.40
  -1   5  -3 1600.54   28.50
   1   5   3 1602.14   29.10
  -1   5  -3 1566.14   27.40
   1   5   3 1579.24   28.30
  -1   5  -3 1553.54   27.50
  -1   5  -3 1562.64   27.50
  -1   5  -3 1568.24   27.90
   1   5   3 1592.24   28.10
  -2  -5  -3  114.79    3.60
   2  -5   3  114.19    3.80
  -2  -5  -3  118.99    3.60
   2  -5   3  117.29    3.40
  -2  -5  -3  110.89    3.80
   2  -5   3  115.19    4.20
   2  -5   3  112.29    3.30
   2  -5   3  110.99    2.90
  -2  -5  -3  113.59    3.10
  -2   5  -3  122.19    3.90
  -2   5  -3  114.49    3.20
   2   5   3  116.49    4.00
  -2   5  -3  112.59    3.30
   2   5   3  117.89    3.60
  -2   5  -3  115.89    3.40
   2   5   3  112.79    3.10
  -2   5  -3  110.59    4.20
   2   5   3  111.39    3.90
   3  -5   3  280.67    6.60
  -3  -5  -3  285.87    6.40
  -3  -5  -3  269.07    6.90
  -3  -5  -3  275.67    6.40
  -3  -5  -3  276.47    6.50
   3  -5   3  262.37    7.30
   3  -5   3  281.77    7.30
  -3  -5  -3  284.07    7.00
   3  -5   3  280.27    6.50
   3  -5   3  292.77    7.20
   3   5   3  275.47    6.30
  -3   5  -3  275.67    6.50
  -3   5  -3  281.47    7.10
   3   5   3  286.87    7.00
   3   5   3  282.07    7.00
  -3   5  -3  274.37    6.50
  -3   5  -3  284.97    6.40
   3   5   3  282.77    6.80
  -3   5  -3  281.27    7.30
  -4  -5  -3    8.40    1.90
   4  -5   3   11.40    2.30
   4  -5   3    9.70    1.70
  -4  -5  -3   11.70    1.70
   4  -5   3    7.00    2.00
   4  -5   3   10.60    1.80
  -4  -5  -3   11.60    2.30
   4  -5   3    6.00    1.80
  -4  -5  -3    9.50    1.90
  -4  -5  -3   11.20    1.80
  -4   5  -3   13.80    2.00
   4   5   3   13.90    2.30
  -4   5  -3   10.10    2.10
  -4   5  -3    9.20    1.70
  -4   5  -3   10.70    2.20
  -4   5  -3   11.50    1.80
   4   5   3   10.70    2.00
   4   5   3    8.10    1.70
   4   5   3    9.70    2.00
  -5  -5  -3   94.09    4.20
  -5  -5  -3  101.59    4.70
   5  -5   3  105.69    6.90
   5  -5   3  103.09    4.00
   5  -5   3   97.39    4.50
  -5  -5  -3   91.19    4.80
  -5  -5  -3   94.79    4.50
  -5   5  -3   91.49    4.30
  -5   5  -3   91.29    4.50
  -5   5  -3   91.99    4.90
  -5   5  -3   96.29    4.40
   5   5   3   97.99    4.70
   5   5   3   95.19    4.30
   5   5   3   95.39    4.50
  -5   5  -3  100.29    4.20
   5   5   3   92.19    4.60
   6  -5   3   12.50    2.40
   6  -5   3   12.00    2.90
  -6  -5  -3   16.10    3.00
   6  -5   3    7.30    2.20
   6  -5   3   11.20    2.80
  -6  -5  -3   10.00    2.40
  -6  -5  -3   13.60    2.80
  -6  -5  -3   10.00    2.40
   6   5   3    8.70    2.80
  -6   5  -3    9.50    2.60
  -6   5  -3    6.70    2.20
  -6   5  -3    8.20    3.00
  -6   5  -3   13.00    2.60
  -6   5  -3   11.10    2.80
   6   5   3    6.70    2.40
   6   5   3   10.10    2.60
   6   5   3   12.10    2.70
  -7  -5  -3   11.60    2.90
  -7  -5  -3    7.50    1.90
   7  -5   3    4.40    2.50
   7  -5   3    8.20    2.90
  -7  -5  -3   13.30    3.20
  -7   5  -3    6.30    3.00
   7   5   3   10.60    2.90
   7   5   3   14.70    3.20
  -7   5  -3    7.80    2.60
   7   5   3    9.40    2.60
  -7   5  -3   10.50    2.80
   7   5   3   15.30    3.20
  -7   5  -3    7.80    2.80
  -7   5  -3   10.10    2.60
  -8  -5  -3    2.50    1.80
   8  -5   3    2.50    3.00
  -8  -5  -3   -1.10    2.80
  -8  -5  -3    1.30    2.80
   8  -5   3    2.70    2.60
   8  -5   3    0.50    2.80
   8  -5   3    1.30    2.40
  -8  -5  -3    1.50    2.50
  -8   5  -3    6.90    3.00
  -8   5  -3    2.50    2.90
   8   5   3    1.80    2.80
   8   5   3    2.10    2.60
   8   5   3    0.80    2.60
  -8   5  -3   -2.90    2.20
  -8   5  -3   -0.20    2.70
  -8   5  -3    0.90    2.70
   8   5   3    2.00    3.00
  -9  -5  -3    0.50    2.90
   9  -5   3    1.80    3.10
   9  -5   3   -3.10    2.60
  -9  -5  -3    0.30    1.80
  -9  -5  -3   -2.30    2.60
  -9   5  -3    0.60    2.60
   9   5   3    2.90    3.30
  -9   5  -3    1.10    2.70
   9   5   3   -1.90    3.30
   9   5   3   -0.70    3.00
  -9   5  -3    2.80    3.20
   9   5   3   -2.60    2.80
   9  -6  -3   12.00    3.80
  -9   6   3   12.00    3.60
  -9   6   3    7.80    2.90
   9   6  -3    7.50    3.00
   9   6  -3    6.00    3.10
  -8  -6   3   10.50    3.30
   8  -6  -3    7.30    3.10
  -8  -6   3   18.00    3.30
   8  -6  -3   12.60    3.20
   8  -6  -3   10.30    3.60
   8  -6  -3   12.50    3.40
   8   6  -3    8.70    3.30
   8   6  -3   15.70    3.50
   8   6  -3   12.70    3.30
  -8   6   3    4.80    3.00
  -8   6   3    9.30    2.90
  -8   6   3   12.70    3.00
  -8   6   3   14.00    3.20
   8   6  -3   16.70    3.30
  -8   6   3    8.10    3.00
  -7  -6   3   18.90    2.70
   7  -6  -3   28.60    3.70
   7  -6  -3   21.10    3.50
   7  -6  -3   24.70    3.30
   7  -6  -3   21.10    3.60
  -7  -6   3   22.10    3.10
  -7   6   3   14.60    3.20
  -7   6   3   16.50    3.20
   7   6  -3   15.80    3.10
  -7   6   3   19.90    3.20
   7   6  -3   21.70    3.70
  -7   6   3   21.00    3.20
   7   6  -3   15.30    2.90
  -7   6   3   22.60    3.40
   7   6  -3   15.50    3.00
  -6  -6   3   27.70    2.90
  -6  -6   3   32.70    3.00
   6  -6  -3   36.50    3.70
   6  -6  -3   40.60    3.80
   6  -6  -3   36.00    3.50
   6  -6  -3   29.70    3.60
  -6  -6   3   33.00    3.20
   6  -6  -3   35.50    3.70
  -6   6   3   29.50    3.20
   6   6  -3   34.30    3.40
  -6   6   3   35.00    3.50
  -6   6   3   32.80    3.30
  -6   6   3   36.10    3.40
   6   6  -3   32.70    3.30
   6   6  -3   35.30    3.30
  -6   6   3   34.90    4.10
   5  -6  -3    4.30    2.20
  -5  -6   3    1.80    1.60
   5  -6  -3    2.10    2.00
   5  -6  -3    4.90    2.60
   5  -6  -3   -3.00    2.00
   5  -6  -3    1.30    2.20
  -5  -6   3    3.80    1.90
  -5  -6   3    2.10    1.60
  -5   6   3    2.10    2.20
  -5   6   3    1.40    2.10
  -5   6   3    0.20    2.10
  -5   6   3    3.10    2.20
  -5   6   3    1.20    1.90
   5   6  -3   -1.50    1.80
   5   6  -3    2.60    1.80
   5   6  -3    0.10    1.70
   5   6  -3    1.10    1.90
   4  -6  -3    0.70    1.90
   4  -6  -3   -2.60    1.80
   4  -6  -3   -0.10    1.50
   4  -6  -3    2.30    2.00
   4  -6  -3   -1.70    1.80
  -4  -6   3    4.50    1.50
  -4   6   3    2.70    1.90
   4   6  -3    5.00    1.60
   4   6  -3    5.00    1.70
   4   6  -3    3.40    1.50
  -4   6   3   -3.30    1.70
  -4   6   3   -0.30    1.60
  -4   6   3   -0.40    1.80
  -4   6   3    1.10    1.70
   4   6  -3    2.30    1.60
   3  -6  -3   79.39    3.70
   3  -6  -3   81.29    3.90
   3  -6  -3   81.89    3.50
  -3  -6   3   78.29    2.20
  -3  -6   3   94.19    3.30
   3  -6  -3   81.09    3.90
  -3  -6   3   90.39    2.60
  -3  -6   3   78.09    3.30
   3  -6  -3   86.59    3.80
   3   6  -3   98.89    3.40
   3   6  -3   82.69    3.10
  -3   6   3   75.39    3.80
  -3   6   3   87.59    3.80
   3   6  -3   89.79    3.10
  -3   6   3   79.29    3.70
  -3   6   3   80.39    3.40
  -3   6   3   87.49    3.70
   3   6  -3   90.69    3.30
   2  -6  -3    5.20    1.80
   2  -6  -3    6.60    1.80
  -2  -6   3    5.70    0.70
  -2  -6   3    5.50    1.20
   2  -6  -3    5.80    1.50
  -2  -6   3    6.10    1.20
   2  -6  -3    5.40    1.60
  -2  -6   3    4.50    1.00
   2   6  -3    5.40    1.30
   2   6  -3    6.90    1.20
  -2   6   3    5.80    1.70
  -2   6   3    5.90    1.90
   2   6  -3   10.40    1.30
  -2   6   3    6.80    1.70
   2   6  -3    7.60    1.00
  -2   6   3    2.70    1.50
   2   6  -3    5.80    1.00
  -2   6   3    2.20    1.60
   1  -6  -3  586.54   11.80
   1  -6  -3  577.64   11.70
   1  -6  -3  599.74   11.40
  -1  -6   3  581.34   10.80
  -1  -6   3  594.14   11.30
   1  -6  -3  581.44   12.10
   1  -6  -3  611.94   11.30
   1   6  -3  576.34   10.80
  -1   6   3  598.94   11.80
   1   6  -3  587.74   10.70
   1   6  -3  580.54   11.20
   1   6  -3  589.74   10.90
  -1   6   3  571.64   12.00
  -1   6   3  591.14   11.60
  -1   6   3  591.24   11.60
   1   6  -3  573.14   10.60
  -1   6   3  563.14   11.70
   0  -6  -3   94.39    3.50
   0  -6  -3   82.19    3.20
   0  -6   3   89.09    3.30
   0  -6  -3   86.69    3.00
   0  -6   3   88.19    2.40
   0  -6  -3   89.49    3.60
   0   6   3   89.39    3.30
   0   6   3   91.19    3.70
   0   6  -3   90.79    2.30
   0   6  -3   85.39    2.50
   0   6   3   88.99    3.30
   0   6  -3   85.19    2.60
   0   6  -3   84.49    2.40
   0   6   3   89.79    3.20
   0   6  -3   88.29    3.20
   1  -6   3   49.00    2.90
   1  -6   3   52.79    2.40
  -1  -6  -3   46.30    2.70
   1  -6   3   46.40    2.00
  -1  -6  -3   50.09    2.80
   1  -6   3   46.70    2.00
  -1  -6  -3   49.70    2.80
  -1  -6  -3   50.29    1.60
  -1  -6  -3   49.70    2.40
  -1   6  -3   54.69    2.30
   1   6   3   51.09    2.80
   1   6   3   46.10    2.80
  -1   6  -3   50.19    2.10
  -1   6  -3   46.70    2.00
   1   6   3   49.40    2.80
   1   6   3   50.09    2.70
  -1   6  -3   46.70    2.90
  -2  -6  -3   61.49    3.20
   2  -6   3   61.39    2.60
  -2  -6  -3   62.29    2.90
   2  -6   3   60.79    2.90
   2  -6   3   61.09    2.60
   2  -6   3   65.79    3.30
  -2  -6  -3   59.79    2.10
  -2  -6  -3   60.19    2.70
  -2  -6  -3   58.59    3.10
   2   6   3   61.19    2.10
  -2   6  -3   59.89    2.50
  -2   6  -3   65.79    3.50
  -2   6  -3   62.19    2.40
   2   6   3   60.69    3.10
  -2   6  -3   66.29    3.00
   2   6   3   63.49    3.10
   2   6   3   59.39    3.00
  -2   6  -3   62.29    2.60
   3  -6   3  445.46   10.30
   3  -6   3  457.65    9.30
   3  -6   3  456.15   10.00
   3  -6   3  441.06    9.40
  -3  -6  -3  445.66    9.50
  -3  -6  -3  449.95    9.90
  -3  -6  -3  436.76    9.90
  -3  -6  -3  442.86    9.00
   3  -6   3  457.65    9.50
  -3  -6  -3  454.75    9.40
   3   6   3  460.65    9.80
   3   6   3  460.95   10.00
  -3   6  -3  454.55   10.00
   3   6   3  443.56    9.90
  -3   6  -3  434.26   10.20
  -3   6  -3  458.85    9.50
  -3   6  -3  443.56    9.40
   3   6   3  444.76    9.10
  -3   6  -3  437.16    9.30
   4  -6   3    2.40    2.00
   4  -6   3    1.00    1.40
  -4  -6  -3    3.70    1.40
  -4  -6  -3    0.60    1.80
   4  -6   3    2.30    1.40
   4  -6   3    2.90    2.00
  -4  -6  -3    3.20    1.60
   4  -6   3    1.00    1.70
  -4  -6  -3    3.90    1.50
  -4  -6  -3    2.70    1.70
  -4   6  -3    1.70    1.50
   4   6   3    2.50    1.40
   4   6   3    2.10    1.90
  -4   6  -3    1.10    1.60
  -4   6  -3    3.10    2.00
  -4   6  -3    4.10    1.70
   4   6   3    1.00    1.70
  -4   6  -3   -1.60    1.70
   4   6   3    0.00    1.80
   5  -6   3  107.59    4.80
  -5  -6  -3  112.99    5.20
   5  -6   3  104.19    5.10
  -5  -6  -3  108.69    3.90
  -5  -6  -3  104.19    4.70
  -5  -6  -3  113.49    5.00
   5  -6   3  105.19    4.10
  -5  -6  -3  107.89    4.40
  -5   6  -3  108.39    5.20
   5   6   3  113.79    5.20
   5   6   3  112.89    4.50
  -5   6  -3  101.09    5.10
   5   6   3  107.69    4.60
  -5   6  -3   98.19    4.50
   5   6   3  109.39    5.00
  -5   6  -3  114.69    4.70
   6  -6   3   75.49    4.50
   6  -6   3   77.09    4.80
  -6  -6  -3   74.19    4.30
   6  -6   3   76.49    4.00
  -6  -6  -3   86.89    5.00
   6  -6   3   78.89    5.20
  -6  -6  -3   67.39    4.10
  -6  -6  -3   71.09    3.50
   6   6   3   76.99    5.00
  -6   6  -3   76.89    4.90
  -6   6  -3   68.69    5.10
   6   6   3   71.19    4.30
  -6   6  -3   72.89    4.40
  -6   6  -3   73.29    4.60
   6   6   3   64.39    4.50
  -6   6  -3   65.19    4.00
   6   6   3   72.79    4.70
  -7  -6  -3    4.10    2.50
  -7  -6  -3   12.40    2.70
   7  -6   3    9.10    3.10
  -7  -6  -3   15.30    2.20
   7  -6   3   18.50    3.30
   7   6   3   13.20    3.00
  -7   6  -3   11.20    2.90
  -7   6  -3    8.70    2.50
  -7   6  -3   12.80    3.10
   7   6   3   13.30    3.00
   7   6   3   13.50    3.30
  -7   6  -3   11.10    2.70
  -7   6  -3   13.40    3.30
   7   6   3    9.50    3.00
  -8  -6  -3    5.60    2.80
   8  -6   3   -0.20    2.20
  -8  -6  -3    1.10    1.70
  -8  -6  -3   -1.40    2.80
   8  -6   3    1.50    2.60
   8  -6   3   -1.90    2.80
  -8  -6  -3   -2.60    2.60
  -8  -6  -3    1.70    2.50
   8  -6   3   -2.80    2.70
  -8  -6  -3    0.80    1.80
   8   6   3    1.20    2.50
  -8   6  -3   -3.40    2.10
  -8   6  -3   -3.00    2.60
   8   6   3   -2.60    2.80
   8   6   3    0.00    2.90
  -8   6  -3   -0.90    2.70
  -8   6  -3    2.70    2.70
  -8   6  -3    0.10    2.80
   8   6   3   -1.80    2.70
   8  -7  -3   11.20    3.70
   8  -7  -3   10.10    3.50
  -8  -7   3    7.60    3.00
  -8  -7   3    6.60    3.80
   8  -7  -3    2.70    3.10
   8  -7  -3   11.90    4.40
   8  -7  -3   18.60    3.40
  -8   7   3   11.90    3.20
  -8   7   3    8.20    3.40
   8   7  -3   12.10    3.00
   8   7  -3    5.80    2.90
  -8   7   3    9.30    3.10
  -8   7   3    7.30    2.90
   8   7  -3   10.40    3.40
   8   7  -3    7.60    2.80
  -8   7   3    6.90    2.90
  -7  -7   3   14.60    3.00
  -7  -7   3   17.00    3.20
   7  -7  -3   17.50    3.40
   7  -7  -3   16.70    3.20
   7  -7  -3   17.50    3.10
  -7  -7   3   19.80    2.60
   7  -7  -3   15.70    3.40
   7   7  -3   17.30    3.20
   7   7  -3   17.80    3.20
  -7   7   3   15.30    3.00
  -7   7   3   15.60    3.00
   7   7  -3   21.70    3.30
  -7   7   3   20.30    3.10
  -7   7   3   24.90    3.60
   7   7  -3   19.30    3.10
  -7   7   3   16.10    3.40
   6  -7  -3   34.10    3.80
   6  -7  -3   29.10    5.40
   6  -7  -3   31.60    3.60
   6  -7  -3   30.20    3.80
  -6  -7   3   25.80    2.90
  -6  -7   3   31.70    3.00
  -6  -7   3   28.90    2.70
   6   7  -3   32.30    3.20
  -6   7   3   33.40    3.30
  -6   7   3   35.20    3.50
  -6   7   3   32.50    3.40
  -6   7   3   24.30    3.30
   6   7  -3   31.10    3.20
  -6   7   3   43.20    4.00
   6   7  -3   30.70    3.10
   6   7  -3   30.30    3.20
   5  -7  -3   45.40    4.10
  -5  -7   3   46.70    3.00
   5  -7  -3   52.89    4.00
   5  -7  -3   53.09    4.50
   5  -7  -3   44.70    4.10
  -5  -7   3   59.59    3.50
   5  -7  -3   48.50    3.60
  -5  -7   3   50.19    3.60
  -5   7   3   47.70    3.80
   5   7  -3   42.80    3.40
   5   7  -3   46.10    3.40
  -5   7   3   47.70    5.80
  -5   7   3   50.19    3.90
   5   7  -3   51.39    3.60
   5   7  -3   54.19    3.70
  -5   7   3   39.50    4.00
  -5   7   3   49.70    3.50
  -4  -7   3  126.79    4.30
  -4  -7   3  120.39    2.70
   4  -7  -3  114.29    4.70
  -4  -7   3  121.79    3.60
   4  -7  -3  123.89    5.00
   4  -7  -3  124.19    5.00
   4  -7  -3  118.89    4.40
  -4  -7   3  112.59    4.30
   4  -7  -3  130.69    5.30
  -4   7   3  126.49    5.00
  -4   7   3  121.19    4.90
   4   7  -3  126.59    4.20
  -4   7   3  124.59    4.70
  -4   7   3  118.49    4.80
   4   7  -3  117.39    4.00
   4   7  -3  118.79    4.30
   4   7  -3  121.89    4.30
  -4   7   3  119.29    4.70
  -3  -7   3    1.80    1.30
   3  -7  -3    2.40    1.80
  -3  -7   3   -1.70    0.80
  -3  -7   3    2.40    1.00
  -3  -7   3    0.90    1.40
   3  -7  -3    0.50    1.60
   3  -7  -3   -0.20    1.80
   3  -7  -3    2.40    2.00
   3  -7  -3    2.50    1.60
   3   7  -3    1.10    1.30
  -3   7   3   -0.30    1.70
  -3   7   3    3.30    1.90
  -3   7   3    2.40    1.90
  -3   7   3    0.10    1.60
   3   7  -3    0.80    1.30
   3   7  -3    3.00    1.50
   3   7  -3    0.80    1.10
  -3   7   3    0.30    1.90
   2  -7  -3  495.25   10.60
   2  -7  -3  493.75   10.20
   2  -7  -3  499.75   11.10
  -2  -7   3  485.05    9.70
  -2  -7   3  500.95    9.80
   2  -7  -3  485.25   10.60
  -2  -7   3  507.25    9.70
   2   7  -3  484.65    9.20
   2   7  -3  486.35    9.70
  -2   7   3  495.35   11.00
  -2   7   3  507.75   10.40
   2   7  -3  494.35    9.60
  -2   7   3  492.35   10.60
  -2   7   3  493.75   10.60
  -2   7   3  488.75   10.40
   2   7  -3  497.05    9.80
   2   7  -3  499.35    9.80
  -1  -7   3 2110.39   36.90
   1  -7  -3 2105.79   38.30
  -1  -7   3 2084.89   37.00
   1  -7  -3 2096.09   37.80
  -1  -7   3 2120.09   37.40
   1  -7  -3 2146.79   37.10
   1  -7  -3 2138.79   37.50
   1   7  -3 2138.39   38.20
  -1   7   3 2125.19   37.90
   1   7  -3 2094.39   36.90
   1   7  -3 2123.79   36.90
   1   7  -3 2109.49   36.90
  -1   7   3 2139.69   37.70
  -1   7   3 2101.89   37.60
  -1   7   3 2115.29   37.80
   1   7  -3 2092.49   36.40
  -1   7   3 2115.99   38.30
   0  -7  -3   -1.00    1.50
   0  -7   3    1.00    1.40
   0  -7  -3    1.40    0.70
   0  -7  -3   -1.10    1.20
   0  -7  -3    1.00    1.50
   0  -7  -3   -0.50    1.30
   0   7   3    0.30    1.40
   0   7   3    0.20    1.60
   0   7  -3   -1.70    0.90
   0   7  -3   -1.20    0.70
   0   7   3   -0.50    1.40
   0   7  -3   -2.10    0.80
   0   7   3   -0.80    1.40
   0   7  -3    0.90    1.30
  -1  -7  -3  849.12   16.50
  -1  -7  -3  854.91   14.90
   1  -7   3  853.11   15.70
  -1  -7  -3  862.11   17.50
   1  -7   3  863.11   15.70
   1  -7   3  877.01   15.90
   1  -7   3  863.31   16.80
  -1  -7  -3  830.22   16.00
  -1  -7  -3  857.51   16.60
  -1   7  -3  854.51   15.60
   1   7   3  858.81   16.50
   1   7   3  866.91   16.60
  -1   7  -3  854.51   15.60
  -1   7  -3  851.31   15.70
   1   7   3  871.11   16.40
   1   7   3  839.62   16.50
  -1   7  -3  856.41   15.90
  -1   7  -3  861.01   16.80
  -1   7  -3  864.01   15.70
  -2  -7  -3   61.39    3.30
  -2  -7  -3   61.19    1.90
   2  -7   3   61.29    2.70
   2  -7   3   57.29    3.60
  -2  -7  -3   60.79    3.20
  -2  -7  -3   60.09    2.80
   2  -7   3   62.89    2.70
  -2  -7  -3   61.59    3.10
   2  -7   3   63.19    3.00
  -2   7  -3   54.59    3.30
  -2   7  -3   59.79    2.60
  -2   7  -3   60.39    2.50
   2   7   3   61.79    3.30
   2   7   3   62.79    3.10
  -2   7  -3   64.19    3.00
   2   7   3   63.19    3.00
  -2   7  -3   65.59    2.70
   2   7   3   61.29    3.20
   3  -7   3   51.39    3.30
  -3  -7  -3   49.90    2.90
  -3  -7  -3   54.09    2.40
  -3  -7  -3   53.59    3.40
   3  -7   3   59.39    3.70
   3  -7   3   51.09    2.90
  -3  -7  -3   53.59    2.90
   3  -7   3   57.79    2.90
  -3  -7  -3   57.79    3.30
   3   7   3   61.49    3.50
   3   7   3   54.89    3.40
  -3   7  -3   52.59    3.50
   3   7   3   60.99    3.30
  -3   7  -3   56.19    2.90
  -3   7  -3   53.29    3.30
   3   7   3   56.39    2.40
  -3   7  -3   49.00    2.70
  -3   7  -3   57.19    2.90
  -4  -7  -3   31.40    2.60
   4  -7   3   25.90    2.90
  -4  -7  -3   29.70    3.00
   4  -7   3   29.00    2.40
   4  -7   3   28.40    2.90
  -4  -7  -3   30.10    2.40
  -4  -7  -3   31.90    2.50
  -4  -7  -3   27.10    2.80
   4   7   3   30.80    2.50
  -4   7  -3   26.10    2.40
  -4   7  -3   29.90    3.10
   4   7   3   28.40    2.70
  -4   7  -3   29.80    2.60
  -4   7  -3   28.90    2.90
   4   7   3   32.90    3.10
   4   7   3   29.80    2.90
  -4   7  -3   26.20    2.70
   5  -7   3   16.80    2.70
  -5  -7  -3   17.80    2.70
   5  -7   3   17.20    2.60
  -5  -7  -3   10.40    2.20
  -5  -7  -3    9.10    1.90
  -5  -7  -3   11.40    2.60
   5  -7   3   12.80    2.90
   5  -7   3   11.40    2.20
   5  -7   3   13.80    2.10
  -5  -7  -3   11.40    1.90
   5   7   3    6.50    2.40
   5   7   3    8.30    1.90
  -5   7  -3   15.50    2.50
  -5   7  -3   19.60    3.00
   5   7   3    8.70    3.00
   5   7   3   11.90    2.40
  -5   7  -3   21.20    3.20
  -5   7  -3   15.10    2.40
  -6  -7  -3   10.00    2.70
  -6  -7  -3    8.40    2.40
  -6  -7  -3    4.80    2.20
   6  -7   3    4.30    2.60
   6  -7   3    9.20    2.60
   6  -7   3    3.90    2.10
  -6  -7  -3    9.10    1.90
   6   7   3    6.90    2.50
   6   7   3    5.50    2.70
  -6   7  -3    6.50    2.50
  -6   7  -3   10.70    2.90
  -6   7  -3    5.70    2.30
   6   7   3    9.10    2.30
  -6   7  -3   13.20    3.10
  -6   7  -3   13.80    2.90
   6   7   3   10.70    2.80
  -7  -7  -3    5.20    2.40
   7  -7   3    9.10    4.50
   7  -7   3    5.50    2.70
   7  -7   3   11.20    4.10
  -7  -7  -3    4.50    1.80
   7  -7   3    0.80    3.00
   7   7   3    6.10    2.50
   7   7   3    7.50    2.90
  -7   7  -3    4.90    2.90
   7   7   3    7.80    3.00
   7   7   3    5.60    3.10
  -7   7  -3    9.70    2.90
  -7   7  -3    4.00    2.70
  -7   7  -3    4.80    2.60
  -7   7  -3    8.90    2.90
   8  -7   3   -1.60    2.80
   8  -7   3    0.90    2.90
  -8  -7  -3    4.60    2.60
  -8  -7  -3    1.70    2.60
   8  -7   3    4.70    2.60
  -8  -7  -3    1.70    1.70
  -8  -7  -3    0.60    1.70
  -8  -7  -3    1.10    2.90
  -8   7  -3    0.50    2.60
   8   7   3    4.40    3.20
   8   7   3    4.80    3.30
  -8   7  -3   -0.60    2.50
   8   7   3    2.50    2.50
  -8   7  -3   -1.40    4.10
   8   7   3    4.30    4.30
  -8   7  -3    3.60    3.00
  -8   7  -3    1.10    3.00
   8  -8  -3    2.60    3.30
   8  -8  -3    1.20    2.80
  -8  -8   3    2.30    2.00
   8  -8  -3   -4.00    2.80
   8  -8  -3    9.70    3.70
  -8  -8   3    5.60    4.50
   8   8  -3    0.00    2.80
   8   8  -3   -0.30    2.40
   8   8  -3    7.10    3.30
  -8   8   3   -1.80    3.20
  -8   8   3    3.10    2.80
  -8   8   3    1.60    2.80
   8   8  -3    4.80    3.00
  -8   8   3    2.00    2.90
  -7  -8   3    8.50    2.30
   7  -8  -3    6.10    2.80
   7  -8  -3   14.80    3.10
  -7  -8   3    9.60    2.70
   7  -8  -3   10.80    3.40
  -7  -8   3   13.70    3.20
   7  -8  -3   10.60    3.30
   7  -8  -3   12.60    3.50
  -7   8   3   10.10    2.90
   7   8  -3    7.60    2.60
  -7   8   3   12.30    3.10
  -7   8   3   11.90    2.90
   7   8  -3   19.90    3.10
  -7   8   3   10.30    3.00
   7   8  -3   12.70    2.90
  -7   8   3   14.10    3.70
   7   8  -3    9.60    2.60
  -6  -8   3   52.99    4.10
   6  -8  -3   53.69    4.80
   6  -8  -3   54.19    4.90
  -6  -8   3   47.80    3.30
   6  -8  -3   50.89    4.10
   6  -8  -3   53.89    5.40
  -6   8   3   54.19    4.70
   6   8  -3   44.70    3.90
  -6   8   3   58.69    4.60
   6   8  -3   51.49    4.00
   6   8  -3   42.10    4.10
  -6   8   3   47.90    4.20
   6   8  -3   54.89    4.30
  -6   8   3   53.19    4.40
  -6   8   3   48.70    4.70
   5  -8  -3  128.89    5.10
  -5  -8   3  120.79    4.80
   5  -8  -3  125.79    6.00
   5  -8  -3  129.99    5.70
   5  -8  -3  115.59    5.50
  -5  -8   3  122.69    4.10
   5   8  -3  124.19    4.90
   5   8  -3  122.79    4.50
  -5   8   3  133.29    5.60
   5   8  -3  123.59    7.00
  -5   8   3  129.09    5.30
  -5   8   3  117.19    5.30
  -5   8   3  127.59    5.80
  -5   8   3  129.59    5.30
   5   8  -3  131.39    5.10
  -4  -8   3  105.69    4.10
   4  -8  -3  103.29    4.80
  -4  -8   3  101.69    4.20
   4  -8  -3  106.79    5.10
  -4  -8   3  105.49    2.70
   4  -8  -3  111.39    4.70
   4  -8  -3  107.69    4.30
   4  -8  -3  112.49    5.00
  -4  -8   3  107.49    3.30
  -4   8   3  103.69    4.60
   4   8  -3  109.79    4.10
  -4   8   3  112.19    4.80
   4   8  -3  101.69    4.20
  -4   8   3   98.09    4.70
   4   8  -3  105.49    4.20
  -4   8   3  110.69    4.60
   4   8  -3  105.29    3.70
  -4   8   3   93.69    5.00
  -3  -8   3    3.00    1.40
   3  -8  -3    2.00    3.00
  -3  -8   3    5.40    1.60
   3  -8  -3    6.30    1.80
  -3  -8   3    3.60    1.10
   3  -8  -3    4.00    1.90
  -3   8   3    5.30    1.80
   3   8  -3    5.80    1.60
   3   8  -3    6.30    1.10
   3   8  -3    4.00    1.50
  -3   8   3    5.00    2.20
  -3   8   3    3.20    2.00
   3   8  -3    5.20    1.60
  -3   8   3    2.00    1.80
   3   8  -3    5.00    1.10
  -3   8   3    4.90    2.00
  -2  -8   3   81.79    3.00
   2  -8  -3   79.89    3.30
  -2  -8   3   78.79    3.00
   2  -8  -3   87.59    3.90
   2  -8  -3   84.79    3.80
   2  -8  -3   79.59    4.20
  -2  -8   3   77.09    3.00
  -2   8   3   78.59    3.70
   2   8  -3   74.29    2.10
  -2   8   3   72.39    4.10
  -2   8   3   85.79    3.90
  -2   8   3   74.29    3.60
   2   8  -3   77.69    3.00
   2   8  -3   96.19    4.80
   2   8  -3   72.49    2.10
   2   8  -3   80.99    3.00
   2   8  -3   80.89    3.00
  -2   8   3   76.59    3.60
  -1  -8   3  538.35   10.50
   1  -8  -3  556.04   11.50
  -1  -8   3  533.75   10.50
  -1  -8   3  548.05   11.10
   1  -8  -3  545.05   10.50
   1  -8  -3  568.84   11.60
   1  -8  -3  551.04   11.00
   1  -8  -3  550.84   12.00
   1   8  -3  547.05   10.50
   1   8  -3  533.95   10.50
  -1   8   3  542.55   11.50
   1   8  -3  548.85   11.10
  -1   8   3  532.35   11.20
  -1   8   3  552.34   11.50
  -1   8   3  557.94   12.00
   1   8  -3  540.15    9.70
  -1   8   3  549.54   11.30
   0  -8  -3  104.39    3.40
   0  -8   3  100.19    3.00
   0  -8   3  100.09    3.00
   0  -8  -3  101.99    4.20
   0  -8  -3  103.19    3.80
   0  -8   3  105.79    3.90
   0  -8  -3  101.19    4.60
   0  -8  -3  100.09    2.40
   0   8  -3   98.39    3.00
   0   8   3  104.29    3.90
   0   8   3  101.89    3.70
   0   8   3  101.59    4.20
   0   8  -3   98.89    2.60
   0   8  -3  104.99    3.30
   0   8  -3   97.69    3.00
   0   8   3  101.29    3.90
  -1  -8  -3    8.80    1.60
  -1  -8  -3    6.00    1.80
   1  -8   3    8.00    1.90
   1  -8   3   10.50    1.30
   1  -8   3    5.70    1.20
   1  -8   3    8.20    1.30
  -1  -8  -3    9.00    1.90
  -1  -8  -3    9.60    1.70
   1   8   3    8.50    1.80
  -1   8  -3    7.40    1.90
  -1   8  -3    7.80    1.30
   1   8   3    9.30    1.80
   1   8   3    7.70    1.80
  -1   8  -3    8.90    1.30
  -1   8  -3    9.90    1.40
   1   8   3    9.90    1.80
  -1   8  -3    8.00    1.30
  -1   8  -3   11.40    1.30
   2  -8   3    8.40    1.60
  -2  -8  -3   10.30    1.70
  -2  -8  -3    7.80    1.70
  -2  -8  -3    6.40    1.70
   2  -8   3   13.10    2.30
  -2  -8  -3    7.40    1.90
   2  -8   3    7.00    1.40
  -2  -8  -3    8.60    0.70
   2  -8   3   13.70    1.60
  -2   8  -3   10.10    1.50
  -2   8  -3    9.40    1.50
   2   8   3    7.80    1.80
  -2   8  -3    9.20    2.10
   2   8   3   10.30    2.00
  -2   8  -3    8.70    1.50
   2   8   3    8.20    1.80
  -2   8  -3    7.20    1.50
   2   8   3    4.50    1.60
  -2   8  -3    7.90    1.50
  -3  -8  -3    2.10    1.60
  -3  -8  -3    3.00    1.80
  -3  -8  -3    2.50    1.60
   3  -8   3    1.50    1.50
  -3  -8  -3   -0.30    2.90
   3  -8   3    6.50    3.90
  -3  -8  -3    3.80    1.00
   3  -8   3    4.80    1.50
   3  -8   3    3.40    1.60
  -3   8  -3    3.00    1.50
  -3   8  -3    2.80    1.60
  -3   8  -3    4.50    1.60
   3   8   3    1.00    1.70
   3   8   3    3.30    1.70
  -3   8  -3    2.80    2.00
   3   8   3    5.10    2.00
   3   8   3    5.60    1.20
  -3   8  -3    4.60    1.60
   4  -8   3  155.58    5.60
   4  -8   3  142.89    5.00
   4  -8   3  145.99    4.20
   4  -8   3  150.58    5.00
   4  -8   3  140.99    5.70
  -4  -8  -3  142.19    4.20
  -4  -8  -3  148.69    5.40
  -4  -8  -3  145.09    5.50
  -4  -8  -3  143.09    4.70
  -4  -8  -3  152.58    4.90
  -4   8  -3  144.49    5.70
  -4   8  -3  144.79    5.00
  -4   8  -3  147.89    5.00
   4   8   3  143.59    5.10
  -4   8  -3  143.59    4.80
   4   8   3  150.78    5.50
   4   8   3  148.69    4.30
   4   8   3  144.09    5.60
  -4   8  -3  139.59    5.50
  -5  -8  -3    7.10    2.20
   5  -8   3    6.40    2.40
  -5  -8  -3    7.50    1.80
  -5  -8  -3    6.40    2.60
  -5  -8  -3    7.80    1.80
   5  -8   3    7.40    1.90
   5  -8   3    7.20    2.20
   5  -8   3    3.50    2.20
   5  -8   3    6.90    2.30
  -5   8  -3    8.20    2.60
   5   8   3    6.90    2.50
  -5   8  -3   10.80    2.40
   5   8   3   11.60    2.80
  -5   8  -3    5.90    2.60
  -5   8  -3    9.80    2.20
  -5   8  -3    7.60    2.20
   5   8   3    8.10    2.50
   5   8   3    7.90    1.90
  -6  -8  -3   46.30    3.90
  -6  -8  -3   42.20    3.60
   6  -8   3   58.69    3.60
  -6  -8  -3   50.49    4.70
  -6  -8  -3   50.79    3.20
   6  -8   3   49.10    4.80
   6  -8   3   47.70    4.40
   6   8   3   56.29    3.80
  -6   8  -3   49.70    4.70
   6   8   3   56.39    4.50
  -6   8  -3   50.39    5.00
   6   8   3   54.39    5.00
  -6   8  -3   50.39    4.10
  -6   8  -3   55.79    4.30
  -6   8  -3   44.20    3.70
   6   8   3   50.79    4.50
   7  -8   3    2.90    2.70
  -7  -8  -3    2.20    2.10
   7  -8   3    4.10    2.80
   7  -8   3   -1.50    2.50
  -7  -8  -3    3.10    1.70
  -7  -8  -3    1.40    2.80
  -7  -8  -3   -0.30    2.30
   7   8   3   -0.10    2.70
  -7   8  -3    0.90    2.60
  -7   8  -3   -3.20    2.10
   7   8   3    0.10    2.10
   7   8   3    1.30    2.50
  -7   8  -3    0.70    2.50
   7   8   3   11.00    3.30
  -7   8  -3    1.10    2.60
  -7   8  -3   -2.60    2.70
  -8  -8  -3   -1.60    1.60
   8  -8   3    0.00    2.70
  -8  -8  -3   -0.70    2.80
  -8  -8  -3    2.10    2.60
   8  -8   3   -1.80    2.30
  -8  -8  -3    1.80    1.60
  -8  -8  -3    1.30    2.30
   8  -8   3   -6.20    4.30
   8   8   3   -1.20    2.30
  -8   8  -3    1.10    3.90
   8   8   3    1.80    3.30
  -8   8  -3    0.90    2.50
  -8   8  -3    2.50    2.80
   8   8   3    1.80    3.00
  -8   8  -3    3.10    4.40
   8   8   3    0.40    2.80
  -8  -9   3   10.10    4.40
   8  -9  -3   10.90    3.10
  -8  -9   3    7.50    2.40
   8  -9  -3    9.30    3.40
   8   9  -3    8.10    3.10
  -8   9   3   11.70    3.80
   8   9  -3   13.10    5.00
  -8   9   3    4.10    2.80
  -8   9   3    6.00    3.00
   8   9  -3    7.20    2.50
   8   9  -3   12.90    3.40
  -8   9   3    3.30    4.80
   7  -9  -3   94.49    6.00
  -7  -9   3   96.09    5.50
  -7  -9   3   89.39    5.40
  -7  -9   3   90.09    4.20
   7  -9  -3  108.99    6.90
   7  -9  -3  104.59    7.30
   7  -9  -3   94.29    5.10
   7  -9  -3   97.19    5.80
  -7   9   3   96.39    5.60
  -7   9   3   88.59    5.90
  -7   9   3  100.59    5.80
  -7   9   3   99.29    5.80
   7   9  -3  102.69    5.80
   7   9  -3   87.59    4.80
  -7   9   3   98.69    6.10
   7   9  -3   97.69    5.60
   7   9  -3   89.09    5.20
   6  -9  -3   40.70    4.50
  -6  -9   3   35.50    3.00
   6  -9  -3   32.40    3.80
   6  -9  -3   28.70    3.20
   6  -9  -3   45.40    4.40
  -6  -9   3   41.00    4.00
  -6   9   3   33.20    4.00
  -6   9   3   41.00    4.10
   6   9  -3   35.40    3.40
  -6   9   3   37.50    3.70
  -6   9   3   41.80    4.00
   6   9  -3   39.50    3.60
   6   9  -3   35.60    3.50
   6   9  -3   44.80    4.30
  -6   9   3   39.90    3.80
   5  -9  -3   70.49    4.80
  -5  -9   3   71.29    3.20
  -5  -9   3   69.49    1.80
  -5  -9   3   71.09    4.10
   5  -9  -3   68.99    4.10
   5  -9  -3   70.29    4.70
   5  -9  -3   69.49    5.30
  -5   9   3   67.09    4.50
   5   9  -3   70.49    4.10
  -5   9   3   66.19    4.90
   5   9  -3   73.39    4.20
   5   9  -3   69.09    4.20
  -5   9   3   76.79    4.80
   5   9  -3   68.09    3.60
  -5   9   3   70.59    4.70
  -5   9   3   70.39    4.50
  -4  -9   3   31.30    3.00
  -4  -9   3   28.00    2.00
   4  -9  -3   36.70    3.50
   4  -9  -3   25.30    3.50
   4  -9  -3   22.30    2.80
  -4  -9   3   24.40    2.60
  -4  -9   3   26.80    1.80
   4  -9  -3   26.90    3.00
  -4   9   3   30.00    3.20
  -4   9   3   24.70    2.80
  -4   9   3   26.90    3.20
  -4   9   3   26.50    3.40
   4   9  -3   31.30    3.10
   4   9  -3   34.00    2.90
   4   9  -3   23.60    2.40
   4   9  -3   30.00    2.70
  -4   9   3   26.30    2.90
   3  -9  -3   59.59    4.00
  -3  -9   3   62.49    3.20
   3  -9  -3   59.49    3.70
  -3  -9   3   63.09    3.30
  -3  -9   3   62.99    2.70
   3  -9  -3   61.69    4.10
   3  -9  -3   65.79    3.60
  -3  -9   3   63.39    2.00
  -3   9   3   62.79    3.90
   3   9  -3   71.09    3.40
   3   9  -3   62.49    2.20
   3   9  -3   63.19    3.80
   3   9  -3   63.89    3.20
   3   9  -3   66.79    3.20
  -3   9   3   64.69    4.30
  -3   9   3   62.19    3.40
  -3   9   3   62.49    3.90
  -3   9   3   57.79    4.20
   2  -9  -3   43.70    3.40
  -2  -9   3   40.70    2.60
   2  -9  -3   43.00    2.70
  -2  -9   3   43.20    2.60
   2  -9  -3   40.60    4.00
   2  -9  -3   46.80    5.00
  -2  -9   3   40.30    2.50
   2   9  -3   39.40    2.50
  -2   9   3   38.00    3.00
  -2   9   3   42.20    3.20
   2   9  -3   41.70    2.60
  -2   9   3   47.90    3.40
  -2   9   3   43.20    3.10
  -2   9   3   41.70    3.60
   2   9  -3   43.50    2.50
   2   9  -3   43.10    2.50
  -1  -9   3   53.79    2.50
   1  -9  -3   57.09    2.30
   1  -9  -3   55.49    3.10
  -1  -9   3   49.90    2.90
   1  -9  -3   50.59    3.80
   1  -9  -3   55.79    2.80
  -1  -9   3   54.99    2.50
   1  -9  -3   49.80    3.40
  -1   9   3   51.69    3.70
   1   9  -3   54.29    2.50
  -1   9   3   48.60    3.10
  -1   9   3   58.99    3.20
  -1   9   3   47.30    3.20
  -1   9   3   52.39    3.20
   1   9  -3   54.89    2.50
   1   9  -3   50.49    2.50
   1   9  -3   55.99    3.00
   0  -9   3    5.20    1.80
   0  -9   3    3.30    1.10
   0  -9   3    3.80    1.20
   0  -9  -3    3.80    0.60
   0  -9  -3    4.50    2.00
   0  -9  -3    3.70    1.60
   0  -9  -3    2.70    1.40
   0  -9  -3    4.00    0.50
   0  -9  -3    4.80    1.70
   0   9  -3    1.20    1.20
   0   9  -3    3.40    1.70
   0   9  -3    3.60    1.10
   0   9   3    3.90    1.90
   0   9   3    3.40    1.60
   0   9   3    3.90    1.80
   0   9   3    5.00    1.70
   0   9  -3    4.30    0.80
   0   9  -3    2.70    1.10
   1  -9   3   15.80    1.60
  -1  -9  -3   17.00    2.30
   1  -9   3   14.70    2.40
   1  -9   3   14.90    1.40
  -1  -9  -3   15.00    1.80
   1  -9   3   16.60    1.60
  -1  -9  -3   17.40    2.20
  -1  -9  -3   16.80    2.10
   1   9   3   18.10    2.10
  -1   9  -3   16.70    1.60
  -1   9  -3   16.20    1.50
   1   9   3   18.10    2.20
  -1   9  -3   14.90    1.60
  -1   9  -3   11.00    2.10
  -1   9  -3   16.80    1.60
  -1   9  -3   16.30    1.70
   1   9   3   10.90    2.00
   1   9   3   14.10    2.10
   2  -9   3   74.49    4.10
  -2  -9  -3   73.39    3.10
  -2  -9  -3   76.29    3.80
   2  -9   3   74.59    3.10
   2  -9   3   78.79    3.20
   2  -9   3   71.39    3.20
  -2  -9  -3   61.89    5.60
  -2  -9  -3   67.89    3.70
  -2   9  -3   79.29    3.10
   2   9   3   74.19    3.60
  -2   9  -3   72.59    3.10
   2   9   3   68.19    3.70
  -2   9  -3   72.89    3.20
  -2   9  -3   76.59    3.20
   2   9   3   69.49    3.40
  -2   9  -3   73.59    3.10
  -2   9  -3   75.59    4.00
   2   9   3   71.99    3.80
   3  -9   3   39.90    3.80
   3  -9   3   34.20    2.90
  -3  -9  -3   42.60    3.50
   3  -9   3   38.70    3.10
  -3  -9  -3   32.20    3.20
  -3  -9  -3   31.90    3.00
   3  -9   3   29.40    3.90
  -3  -9  -3   31.30    2.90
  -3   9  -3   38.50    3.20
   3   9   3   36.50    2.90
  -3   9  -3   38.50    2.90
  -3   9  -3   39.20    2.80
  -3   9  -3   34.80    2.70
  -3   9  -3   38.10    2.90
   3   9   3   38.00    3.40
  -3   9  -3   42.40    3.70
   4  -9   3    1.00    2.40
  -4  -9  -3   -1.80    1.50
  -4  -9  -3   -1.10    1.60
  -4  -9  -3   -1.30    1.80
   4  -9   3    0.80    1.90
   4  -9   3    1.60    1.70
   4  -9   3    2.60    1.90
  -4  -9  -3   -1.70    2.10
  -4  -9  -3   -0.10    2.00
   4   9   3    0.70    2.10
  -4   9  -3    2.10    1.90
  -4   9  -3    2.20    1.70
  -4   9  -3   -1.80    2.30
  -4   9  -3    1.90    1.90
   4   9   3    1.30    2.20
   4   9   3    1.80    2.10
  -4   9  -3   -0.10    2.00
   4   9   3   -0.10    1.20
  -4   9  -3   -0.50    1.70
  -5  -9  -3    2.00    1.70
   5  -9   3   -0.20    2.10
  -5  -9  -3    2.00    2.50
   5  -9   3   -2.20    2.00
  -5  -9  -3    0.40    1.90
  -5  -9  -3    0.60    1.50
   5  -9   3    0.40    1.70
  -5  -9  -3   -0.80    1.40
   5  -9   3    1.00    2.00
  -5   9  -3    0.90    2.50
   5   9   3    1.80    2.30
  -5   9  -3    1.20    2.00
   5   9   3   -0.60    2.30
   5   9   3    0.20    1.50
  -5   9  -3    0.00    1.80
   5   9   3    0.20    2.20
  -5   9  -3    1.10    2.00
  -6  -9  -3    0.20    1.70
  -6  -9  -3    0.90    2.70
   6  -9   3   -2.20    1.90
  -6  -9  -3    2.50    2.20
  -6  -9  -3    2.90    1.80
   6  -9   3   -3.40    2.00
   6  -9   3    4.00    2.30
  -6   9  -3    2.10    2.80
  -6   9  -3   -0.70    2.20
   6   9   3   -1.70    1.70
   6   9   3   -3.40    2.60
   6   9   3   -0.60    2.40
  -6   9  -3    1.50    2.40
   6   9   3    1.20    2.40
  -6   9  -3   -2.80    2.00
  -6   9  -3    1.10    2.10
  -6   9  -3   -2.40    2.40
   7  -9   3    3.70    2.80
  -7  -9  -3   -3.20    2.70
  -7  -9  -3    0.00    1.70
   7  -9   3   -2.30    2.40
   7  -9   3   -1.00    2.40
  -7  -9  -3    0.90    2.30
  -7   9  -3   -3.40    2.80
  -7   9  -3    1.60    2.90
   7   9   3    0.20    2.50
  -7   9  -3   -1.60    2.50
   7   9   3   -4.70    2.70
  -7   9  -3    0.40    2.70
  -7   9  -3   -5.30    2.30
  -7   9  -3   -1.30    2.50
   7   9   3   -1.10    2.80
   7   9   3   -0.80    2.00
   7 -10  -3   -0.50    2.60
   7 -10  -3    3.80    3.00
  -7 -10   3    4.10    2.50
   7 -10  -3   -2.30    3.30
  -7 -10   3   -1.90    2.20
  -7 -10   3    2.20    2.20
   7 -10  -3   -2.50    2.80
  -7  10   3   -0.50    2.90
   7  10  -3    4.60    2.60
  -7  10   3    0.70    2.60
  -7  10   3    2.00    3.00
   7  10  -3    1.60    2.50
  -7  10   3   -5.20    4.30
  -7  10   3    3.30    2.90
   7  10  -3    1.10    2.00
   7  10  -3   -1.50    2.60
   6 -10  -3   -3.50    1.90
  -6 -10   3    2.10    1.70
   6 -10  -3    4.20    2.50
  -6 -10   3    0.90    2.20
   6 -10  -3    4.40    3.00
   6 -10  -3    2.50    3.20
  -6 -10   3    1.20    2.10
   6 -10  -3    2.20    2.50
   6  10  -3    3.30    2.50
   6  10  -3    6.10    2.70
   6  10  -3    1.00    2.20
  -6  10   3    2.90    2.60
   6  10  -3    3.80    1.80
  -6  10   3    1.00    2.60
  -6  10   3    1.90    2.90
  -6  10   3    3.80    2.80
  -6  10   3    5.60    2.90
  -5 -10   3   74.29    2.30
   5 -10  -3   75.09    5.10
   5 -10  -3   86.59    5.00
   5 -10  -3   68.59    5.30
  -5 -10   3   81.69    3.10
   5  10  -3   87.79    4.50
   5  10  -3   73.29    4.20
   5  10  -3   79.49    3.50
  -5  10   3   82.09    5.20
  -5  10   3   79.39    5.00
  -5  10   3   74.79    6.00
  -5  10   3   79.19    4.70
  -5  10   3   79.99    4.80
   4 -10  -3  100.89    4.80
  -4 -10   3   93.29    2.90
  -4 -10   3   94.99    4.10
   4 -10  -3   91.89    4.90
  -4 -10   3   89.59    4.30
   4 -10  -3   94.89    5.00
  -4 -10   3   92.09    3.10
   4  10  -3   95.19    4.20
  -4  10   3   96.69    4.80
  -4  10   3   94.19    4.50
   4  10  -3   94.49    4.30
  -4  10   3   91.59    4.90
  -4  10   3   93.19    5.40
  -4  10   3  100.09    5.10
   4  10  -3   93.09    5.00
   4  10  -3   94.39    3.00
  -3 -10   3    1.10    1.40
   3 -10  -3    2.00    2.50
  -3 -10   3    3.00    1.60
   3 -10  -3    7.20    2.40
   3 -10  -3    5.10    1.80
  -3 -10   3    3.60    1.70
   3 -10  -3    6.10    2.10
   3  10  -3    1.60    1.40
  -3  10   3    3.30    2.20
  -3  10   3    2.70    2.10
   3  10  -3    2.70    1.60
  -3  10   3    1.80    2.20
  -3  10   3    3.10    3.70
   3  10  -3    1.80    1.80
  -3  10   3   -2.30    2.30
   3  10  -3    2.00    1.80
   2 -10  -3   89.69    4.80
  -2 -10   3   86.99    3.40
  -2 -10   3   97.79    3.80
   2 -10  -3   83.39    3.50
   2 -10  -3   89.69    4.20
   2 -10  -3   86.39    4.40
  -2 -10   3   87.49    3.50
   2  10  -3   88.09    3.60
   2  10  -3   86.89    3.50
  -2  10   3   89.59    4.20
  -2  10   3   83.99    4.10
  -2  10   3   85.89    4.30
  -2  10   3   89.89    4.30
   2  10  -3   88.09    3.50
   2  10  -3   98.39    3.60
  -2  10   3   90.19    4.80
   1 -10  -3   68.29    3.80
  -1 -10   3   59.39    2.80
   1 -10  -3   63.29    3.00
   1 -10  -3   60.69    3.50
   1 -10  -3   63.79    2.50
   1 -10  -3   65.59    4.20
  -1 -10   3   58.89    2.80
  -1 -10   3   61.99    3.40
  -1  10   3   69.99    3.80
  -1  10   3   59.89    3.50
  -1  10   3   73.69    3.80
  -1  10   3   60.29    3.90
   1  10  -3   65.39    3.50
   1  10  -3   66.29    2.80
   1  10  -3   67.39    2.90
  -1  10   3   61.79    3.60
   1  10  -3   65.09    3.00
   0 -10  -3    1.40    1.80
   0 -10   3   -0.60    1.10
   0 -10  -3    0.10    1.50
   0 -10   3    2.10    1.30
   0 -10   3    0.90    1.80
   0 -10  -3    0.10    1.50
   0 -10  -3    2.50    2.10
   0  10   3    2.40    1.60
   0  10  -3    3.30    1.30
   0  10  -3    1.20    1.30
   0  10   3    0.30    2.00
   0  10   3    3.30    1.80
   0  10  -3    3.60    0.70
   0  10  -3    3.50    2.00
   0  10   3    2.50    1.80
   0  10  -3    3.40    1.30
  -1 -10  -3    0.40    1.50
   1 -10   3    0.70    1.30
   1 -10   3    0.10    1.00
   1 -10   3    0.70    1.20
  -1 -10  -3    1.90    1.90
  -1 -10  -3    2.00    1.70
   1 -10   3    2.40    2.00
  -1 -10  -3   -1.40    1.90
   1  10   3   -0.60    1.80
  -1  10  -3    0.30    1.30
   1  10   3    1.30    1.70
  -1  10  -3    3.20    1.30
  -1  10  -3    2.10    1.40
  -1  10  -3    0.60    1.40
  -1  10  -3    0.50    2.00
   1  10   3    1.30    1.90
  -1  10  -3    2.50    1.10
   1  10   3    0.90    1.70
  -2 -10  -3   85.79    4.20
   2 -10   3   85.29    4.60
  -2 -10  -3   82.49    3.40
   2 -10   3   81.69    3.50
  -2 -10  -3   82.89    4.00
   2 -10   3   78.69    3.40
  -2 -10  -3   88.79    4.20
   2 -10   3   84.29    3.50
  -2  10  -3   82.59    3.40
  -2  10  -3   80.99    4.60
  -2  10  -3   78.09    3.40
   2  10   3   82.19    4.10
   2  10   3   86.29    4.10
  -2  10  -3   89.29    3.60
   2  10   3   83.09    4.20
   2  10   3   88.59    4.10
  -2  10  -3   84.09    3.50
  -2  10  -3   80.29    3.50
  -3 -10  -3   -1.80    1.90
  -3 -10  -3   -2.80    1.70
   3 -10   3   -0.80    1.60
  -3 -10  -3   -1.20    1.70
   3 -10   3    0.40    1.50
  -3 -10  -3   -0.50    1.90
   3 -10   3   -1.30    1.50
   3 -10   3    1.50    2.30
  -3  10  -3    0.60    1.60
  -3  10  -3   -3.40    1.40
   3  10   3    2.30    2.10
  -3  10  -3   -3.10    2.60
  -3  10  -3    2.00    1.70
   3  10   3   -4.50    2.80
   3  10   3    1.40    2.10
  -3  10  -3   -0.60    1.70
  -3  10  -3   -0.90    1.60
   4 -10   3   -0.40    2.20
   4 -10   3    1.50    1.90
   4 -10   3    2.40    2.10
   4 -10   3    2.50    2.00
  -4 -10  -3    1.30    2.20
  -4 -10  -3    1.60    2.20
  -4 -10  -3    0.80    1.80
  -4 -10  -3    1.40    2.10
  -4  10  -3    2.10    2.70
   4  10   3   -0.20    2.00
   4  10   3   -0.60    1.00
  -4  10  -3    1.80    2.20
  -4  10  -3    2.00    1.90
   4  10   3    0.60    2.20
   4  10   3   -0.30    2.30
  -4  10  -3    1.00    2.00
  -4  10  -3    0.40    1.80
  -4  10  -3    1.00    1.80
  -5 -10  -3   17.80    2.40
   5 -10   3   22.40    3.10
   5 -10   3   21.20    2.90
  -5 -10  -3   15.80    3.00
  -5 -10  -3   16.50    2.60
  -5  10  -3   23.40    4.70
   5  10   3   18.40    3.30
  -5  10  -3   21.40    2.90
   5  10   3   17.90    1.90
  -5  10  -3   19.10    2.80
   5  10   3   22.30    3.10
  -5  10  -3   18.40    2.80
  -5  10  -3   15.50    2.60
  -5  10  -3   11.90    3.10
   5  10   3   20.40    3.10
   6 -10   3   -3.40    2.60
  -6 -10  -3    3.60    2.30
   6 -10   3    9.30    3.40
  -6 -10  -3    3.90    2.00
   6 -10   3    6.20    2.50
  -6 -10  -3    7.00    2.70
   6 -10   3    2.80    3.80
  -6 -10  -3   10.20    2.70
  -6  10  -3    3.00    2.40
  -6  10  -3    5.80    2.70
  -6  10  -3    3.90    2.70
   6  10   3   11.10    3.00
  -6  10  -3    9.30    3.10
   6  10   3    2.00    2.80
  -6  10  -3    4.90    2.50
   6  10   3    3.90    1.80
   6  10   3    5.50    2.90
  -6  10  -3    5.20    2.30
  -7 -10  -3    0.80    2.80
   7 -10   3    4.50    3.10
  -7 -10  -3    3.60    1.80
   7 -10   3    6.70    2.70
   7 -10   3    1.20    2.20
   7  10   3    0.90    2.00
  -7  10  -3    2.80    2.60
  -7  10  -3    8.80    5.70
  -7  10  -3    5.80    2.80
  -7  10  -3    3.00    2.70
  -7  10  -3    1.80    2.70
  -7  10  -3    6.30    3.90
   7  10   3    1.70    3.30
   7  10   3    3.40    3.10
   7  10   3    4.80    3.50
  -7 -11   3    2.40    2.00
   7 -11  -3    2.70    3.00
  -7 -11   3   -0.60    2.20
   7 -11  -3    2.60    3.10
   7 -11  -3    0.30    2.50
   7  11  -3    8.20    2.90
   7  11  -3   -1.40    2.50
  -7  11   3    1.70    2.80
  -7  11   3   -0.50    2.70
   7  11  -3    0.00    2.60
   7  11  -3   -2.20    1.80
  -7  11   3   -2.30    2.40
  -7  11   3    4.20    3.00
   6 -11  -3    4.90    2.80
   6 -11  -3    3.10    3.50
  -6 -11   3    5.70    1.60
  -6 -11   3    3.60    2.30
   6 -11  -3   -0.20    3.50
  -6 -11   3    3.60    2.30
  -6  11   3    3.80    2.60
   6  11  -3    0.90    2.50
  -6  11   3    2.40    2.70
  -6  11   3    0.90    2.80
  -6  11   3    3.70    2.80
  -6  11   3    0.60    2.90
   6  11  -3    4.30    2.40
   6  11  -3    6.50    2.50
   6  11  -3    4.50    1.70
   5 -11  -3   99.69    5.50
  -5 -11   3   89.49    2.90
   5 -11  -3   88.39    6.00
   5 -11  -3   84.59    5.10
   5  11  -3   85.99    4.50
  -5  11   3   87.39    5.20
  -5  11   3   87.69    5.60
  -5  11   3   92.89    5.60
   5  11  -3   86.49    3.30
  -5  11   3   93.59    5.10
   5  11  -3   93.29    4.70
  -5  11   3   87.89    5.10
   5  11  -3   86.49    4.50
  -4 -11   3    5.10    1.40
   4 -11  -3    5.50    2.20
  -4 -11   3    7.00    2.00
   4 -11  -3    3.20    2.40
  -4 -11   3    6.50    2.40
   4  11  -3    7.10    2.20
  -4  11   3    3.60    2.50
  -4  11   3    4.60    2.60
   4  11  -3    5.20    0.90
  -4  11   3    6.30    2.60
  -4  11   3    9.80    3.10
   4  11  -3    3.70    1.90
  -4  11   3    6.80    2.40
   4  11  -3    4.10    1.90
   3 -11  -3  114.59    5.20
   3 -11  -3  115.49    5.30
  -3 -11   3  114.19    4.10
   3 -11  -3  120.79    4.70
  -3 -11   3  116.89    4.30
   3 -11  -3  109.19    5.70
  -3 -11   3  121.59    4.50
  -3  11   3  125.49    6.00
  -3  11   3  124.99    5.30
   3  11  -3  121.79    4.40
  -3  11   3  118.09    4.80
  -3  11   3  113.89    5.20
   3  11  -3  119.89    4.10
  -3  11   3  120.49    5.70
   3  11  -3  119.49    4.40
   3  11  -3  121.69    5.60
  -2 -11   3  251.67    6.40
  -2 -11   3  250.67    6.70
   2 -11  -3  244.48    7.20
   2 -11  -3  267.37    8.30
   2 -11  -3  250.97    7.40
   2 -11  -3  251.37    6.30
  -2 -11   3  252.17    6.50
  -2  11   3  260.57    8.10
   2  11  -3  249.28    6.30
  -2  11   3  249.88    7.30
  -2  11   3  258.17    7.60
  -2  11   3  246.08    7.10
   2  11  -3  248.78    6.40
   2  11  -3  263.67    6.40
  -2  11   3  250.87    7.20
   2  11  -3  254.57    6.70
   1 -11  -3  143.69    5.30
  -1 -11   3  138.29    4.30
   1 -11  -3  140.09    5.80
   1 -11  -3  144.09    5.10
  -1 -11   3  137.29    4.30
  -1 -11   3  145.69    5.10
  -1  11   3  136.09    5.00
  -1  11   3  141.39    5.20
   1  11  -3  141.29    4.30
   1  11  -3  146.79    5.10
   1  11  -3  138.19    4.20
  -1  11   3  136.39    5.20
   1  11  -3  138.19    4.40
  -1  11   3  142.39    5.90
   0 -11   3   18.00    1.90
   0 -11   3   15.60    1.80
   0 -11  -3   17.50    2.80
   0 -11   3   22.70    2.80
   0 -11  -3   17.50    2.10
   0 -11  -3   17.80    2.40
   0 -11  -3   17.50    2.60
   0  11   3   21.50    2.60
   0  11  -3   21.30    2.80
   0  11  -3   14.80    2.00
   0  11   3   22.00    2.60
   0  11  -3   16.70    1.80
   0  11   3   15.40    2.80
   0  11  -3   16.40    1.80
   0  11   3   16.70    2.40
  -1 -11  -3   30.30    3.00
  -1 -11  -3   28.10    2.60
  -1 -11  -3   27.90    2.60
   1 -11   3   27.70    2.50
   1 -11   3   23.00    2.00
   1 -11   3   24.00    2.40
   1 -11   3   27.90    3.10
  -1  11  -3   29.10    2.60
  -1  11  -3   30.10    3.20
  -1  11  -3   26.50    2.30
  -1  11  -3   26.00    2.50
   1  11   3   26.50    2.60
  -1  11  -3   32.00    2.00
   1  11   3   25.10    2.70
  -1  11  -3   25.40    2.50
   1  11   3   26.80    3.20
   1  11   3   26.70    2.80
  -2 -11  -3   27.40    2.70
   2 -11   3   29.30    2.80
  -2 -11  -3   34.80    3.20
  -2 -11  -3   33.50    3.10
   2 -11   3   28.90    2.70
   2 -11   3   32.50    2.60
  -2 -11  -3   32.50    2.60
   2 -11   3   32.70    3.40
  -2  11  -3   36.00    2.90
  -2  11  -3   34.00    2.70
   2  11   3   33.00    3.40
   2  11   3   31.80    3.10
   2  11   3   36.90    3.10
  -2  11  -3   32.00    2.60
  -2  11  -3   33.70    2.80
  -2  11  -3   29.70    2.80
   2  11   3   36.60    3.10
  -2  11  -3   35.50    5.80
  -3 -11  -3   64.59    4.20
  -3 -11  -3   74.79    4.30
   3 -11   3   61.69    4.80
  -3 -11  -3   62.79    4.20
   3 -11   3   66.89    3.70
  -3 -11  -3   66.09    3.50
   3 -11   3   65.29    3.60
   3 -11   3   62.59    3.60
  -3  11  -3   56.99    3.60
  -3  11  -3   69.59    3.80
  -3  11  -3   57.89    4.40
   3  11   3   58.89    4.20
  -3  11  -3   54.79    3.40
  -3  11  -3   68.59    3.80
  -3  11  -3   64.89    3.70
   3  11   3   59.19    4.30
   4 -11   3    2.90    2.00
   4 -11   3    5.10    3.70
  -4 -11  -3    2.70    2.00
  -4 -11  -3   -0.90    2.30
   4 -11   3    0.70    1.90
  -4  11  -3    2.10    2.40
  -4  11  -3    1.40    1.90
  -4  11  -3    5.20    2.20
   4  11   3   -0.80    2.20
  -4  11  -3    3.40    2.20
   4  11   3    1.00    2.20
   4  11   3    0.30    2.20
  -4  11  -3    3.10    2.00
   5 -11   3    2.40    2.20
  -5 -11  -3    2.90    2.00
  -5 -11  -3    4.30    2.20
  -5 -11  -3    5.80    2.80
   5 -11   3    2.00    2.40
   5 -11   3    4.00    2.70
  -5 -11  -3   -2.70    3.10
  -5  11  -3    1.30    2.70
   5  11   3    2.80    2.40
  -5  11  -3    0.30    2.30
   5  11   3    2.60    2.60
  -5  11  -3    3.20    2.20
   5  11   3    4.30    2.50
  -5  11  -3    3.70    2.20
   5  11   3    1.50    1.30
  -5  11  -3   -0.20    2.20
  -5  11  -3    1.80    2.40
   6 -11   3    8.30    2.60
  -6 -11  -3    9.30    2.70
  -6 -11  -3    6.80    2.50
  -6 -11  -3    4.00    2.70
   6 -11   3    8.90    3.70
  -6 -11  -3    8.40    2.10
   6 -11   3    9.60    2.70
  -6  11  -3    8.10    2.80
   6  11   3    1.00    2.40
  -6  11  -3   11.40    2.80
  -6  11  -3    9.20    2.80
   6  11   3    8.20    2.80
  -6  11  -3    3.70    2.90
  -6  11  -3    3.60    2.40
   6  11   3    7.30    2.90
  -6  11  -3    8.50    2.80
   6  11   3    8.60    1.80
   7 -11   3    1.60    2.80
  -7 -11  -3   -8.50    2.70
  -7 -11  -3    3.80    1.90
   7 -11   3    2.00    3.10
  -7  11  -3   -0.50    2.60
  -7  11  -3   -2.60    2.30
   7  11   3   -1.90    2.80
   7  11   3    0.20    2.50
  -7  11  -3    3.00    2.80
  -7  11  -3    2.40    2.60
[truncated: 2,599,769 more chars]
