# Supplementary material for: The methanol and ethanol solvates of 4-glutarato-N,N-diiso­propyl­tryptamine
Source: Acta Crystallogr E Crystallogr Commun. 2022 Sep 22;78(Pt 10):1034–8. doi: 10.1107/S2056989022009094 (PMC9535823; doi:10.1107/S2056989022009094)
Supplement: Supplementary file 2 [file e-78-01034-Isup2.hkl]

data_I                                                                 
_shelx_title ' umd2538h_a.res in P2(1)/c'                                       
_shelx_refln_list_code          4                                               
_shelx_F_calc_maximum      165.13                                               
_exptl_crystal_F_000       880.00                                               
_reflns_d_resolution_high  0.8193                                               
                                                                                
loop_                                                                           
 _space_group_symop_operation_xyz                                               
 'x, y, z'                                                                      
 '-x, y+1/2, -z+1/2'                                                            
 '-x, -y, -z'                                                                   
 'x, -y-1/2, z-1/2'                                                             
                                                                                
_cell_length_a     7.9531                                                       
_cell_length_b    13.4224                                                       
_cell_length_c    21.2015                                                       
_cell_angle_alpha  90.000                                                       
_cell_angle_beta   92.484                                                       
_cell_angle_gamma  90.000                                                       
                                                                                
_shelx_F_squared_multiplier     1.000                                           
                                                                                
loop_                                                                           
 _refln_index_h                                                                 
 _refln_index_k                                                                 
 _refln_index_l                                                                 
 _refln_F_squared_calc                                                          
 _refln_F_squared_meas                                                          
 _refln_F_squared_sigma                                                         
 _refln_observed_status                                                         
   2   0   0       9115.46       8717.48       158.36 o                         
   3   0   0       2219.97       2260.61        14.25 o                         
   4   0   0        967.59       1191.79         8.62 o                         
   5   0   0         17.95         21.07         1.78 o                         
   6   0   0        371.02        349.63         5.74 o                         
   7   0   0        140.73        141.40         4.09 o                         
   8   0   0         11.34         10.82         2.39 o                         
   9   0   0         47.61         44.61         3.26 o                         
   1   1   0        305.82        126.97         2.86 o                         
   2   1   0       2883.23       2854.71        12.18 o                         
   3   1   0        826.41        917.25         4.67 o                         
   4   1   0        107.61         87.33         1.75 o                         
   5   1   0        153.23        160.18         2.17 o                         
   6   1   0          0.09          1.38         1.23 o                         
   7   1   0        280.67        262.60         3.41 o                         
   8   1   0         38.70         42.43         2.08 o                         
   9   1   0          6.90          6.42         1.77 o                         
   1   2   0      10668.43      10601.39       116.82 o                         
   2   2   0      12477.53      12636.17       149.90 o                         
   3   2   0       2227.96       2130.37         9.61 o                         
   4   2   0        680.78        744.87         4.19 o                         
   5   2   0        677.77        782.70         4.87 o                         
   6   2   0        314.07        336.30         3.27 o                         
   7   2   0        177.75        172.01         3.09 o                         
   8   2   0         94.79         85.78         2.86 o                         
   9   2   0          7.51          8.85         1.87 o                         
   1   3   0       2412.47       2204.96         8.83 o                         
   2   3   0       1000.54        857.71         4.12 o                         
   3   3   0        155.44        147.67         1.96 o                         
   4   3   0         20.01         29.98         1.22 o                         
   5   3   0         17.27         13.58         1.21 o                         
   6   3   0        130.90        123.64         2.41 o                         
   7   3   0         18.04         26.86         1.83 o                         
   8   3   0          6.07          9.11         1.84 o                         
   9   3   0          6.40          7.93         2.06 o                         
   0   4   0        400.11        413.88         3.12 o                         
   1   4   0       7562.20       7804.74       109.88 o                         
   2   4   0         72.11         78.27         1.25 o                         
   3   4   0        102.81         90.85         1.58 o                         
   4   4   0        111.97        127.64         1.95 o                         
   5   4   0         20.57         23.46         1.37 o                         
   6   4   0        301.50        285.32         3.13 o                         
   7   4   0         37.27         28.31         1.71 o                         
   8   4   0         49.91         50.01         2.23 o                         
   9   4   0         21.01         14.00         2.25 o                         
   1   5   0        544.66        437.29         2.64 o                         
   2   5   0       1732.59       1708.35         7.36 o                         
   3   5   0        113.93        116.51         1.80 o                         
   4   5   0        277.66        233.87         2.26 o                         
   5   5   0        269.80        254.19         2.67 o                         
   6   5   0         11.13         16.62         1.41 o                         
   7   5   0         86.78         92.17         2.96 o                         
   8   5   0         98.62         93.93         2.49 o                         
   9   5   0         41.86         34.54         2.27 o                         
   0   6   0       4417.82       4742.37        29.78 o                         
   1   6   0        545.02        458.35         2.92 o                         
   2   6   0        284.78        302.71         2.25 o                         
   3   6   0       1160.91       1165.06         5.78 o                         
   4   6   0        107.73        112.37         1.76 o                         
   5   6   0          2.95          2.42         1.11 o                         
   6   6   0        139.53        119.52         2.82 o                         
   7   6   0         85.30        107.61         2.78 o                         
   8   6   0          0.00          1.25         1.43 o                         
   9   6   0         19.93         22.14         2.06 o                         
   1   7   0         94.84        132.19         1.72 o                         
   2   7   0          7.28         13.35         0.81 o                         
   3   7   0         17.68         32.15         1.13 o                         
   4   7   0          0.62         -0.79         1.00 o                         
   5   7   0        156.72        165.26         2.36 o                         
   6   7   0         94.84        101.22         2.36 o                         
   7   7   0         36.33         42.39         1.76 o                         
   8   7   0          4.71          7.97         1.49 o                         
   0   8   0        436.45        376.67         3.92 o                         
   1   8   0        474.36        455.99         3.29 o                         
   2   8   0       1881.20       1788.35         8.40 o                         
   3   8   0          8.05         15.35         1.06 o                         
   4   8   0         32.53         35.38         1.32 o                         
   5   8   0         12.16         12.09         1.32 o                         
   6   8   0          5.12          6.23         1.48 o                         
   7   8   0          1.85          2.23         1.48 o                         
   8   8   0         10.88         10.58         1.65 o                         
   1   9   0        290.26        270.42         2.52 o                         
   2   9   0        227.07        242.63         2.32 o                         
   3   9   0          0.77          2.06         1.08 o                         
   4   9   0        479.16        471.34         3.62 o                         
   5   9   0         49.85         63.87         1.82 o                         
   6   9   0         88.94         80.95         2.11 o                         
   7   9   0          0.07         -0.11         1.40 o                         
   8   9   0          1.26          0.12         2.01 o                         
   0  10   0       1327.90       1267.17        10.43 o                         
   1  10   0        259.28        238.76         2.44 o                         
   2  10   0        177.01        159.25         2.20 o                         
   3  10   0          5.37          2.14         1.14 o                         
   4  10   0          0.01         -1.26         1.26 o                         
   5  10   0        292.70        293.80         3.67 o                         
   6  10   0          2.58          2.10         1.39 o                         
   7  10   0          3.91          6.53         1.72 o                         
   1  11   0        107.20        104.81         2.03 o                         
   2  11   0        439.83        405.91         3.40 o                         
   3  11   0         11.93         13.89         1.31 o                         
   4  11   0        257.60        264.26         3.54 o                         
   5  11   0         10.00          9.11         1.40 o                         
   6  11   0        214.99        209.35         3.26 o                         
   7  11   0          0.39          1.77         1.94 o                         
   0  12   0         44.49         44.50         2.41 o                         
   1  12   0         22.93         22.51         1.29 o                         
   2  12   0         91.87         91.72         1.93 o                         
   3  12   0         20.01         23.42         1.49 o                         
   4  12   0         16.59         22.92         1.79 o                         
   5  12   0          8.28          9.45         1.58 o                         
   6  12   0          1.44         -0.15         1.55 o                         
   1  13   0        140.05        119.05         2.61 o                         
   2  13   0         59.23         51.36         1.91 o                         
   3  13   0         79.58         75.44         2.23 o                         
   4  13   0         30.71         28.03         1.73 o                         
   5  13   0         37.62         42.44         2.11 o                         
   0  14   0         30.84         26.52         2.62 o                         
   1  14   0          1.77          0.07         1.58 o                         
   2  14   0          0.72         -0.08         1.34 o                         
   3  14   0          7.15          7.05         1.56 o                         
   4  14   0         23.25         23.36         1.95 o                         
   5  14   0          3.73          4.82         1.67 o                         
   1  15   0         43.72         38.18         1.90 o                         
   2  15   0         31.58         38.31         2.07 o                         
   3  15   0          0.25          1.73         1.52 o                         
   0  16   0         78.15         72.88         3.08 o                         
   1  16   0          0.21          1.30         1.51 o                         
   2  16   0          3.19          4.73         1.69 o                         
  -9   1   1          0.47          4.10         1.72 o                         
  -8   1   1          1.06          2.67         1.65 o                         
  -7   1   1          0.36          1.61         1.47 o                         
  -6   1   1        388.17        411.91         3.64 o                         
  -5   1   1        118.08         98.31         2.00 o                         
  -4   1   1       1320.78       1301.65         6.31 o                         
  -3   1   1       1092.31       1039.91         5.02 o                         
  -2   1   1      21595.48      23337.32       381.14 o                         
   2   1   1       4211.61       3892.70        20.85 o                         
   3   1   1        309.41        309.90         2.58 o                         
   4   1   1          0.70          0.27         1.01 o                         
   5   1   1         52.93         64.00         1.61 o                         
   6   1   1         23.37         20.64         1.44 o                         
   7   1   1          0.10          4.06         1.59 o                         
   8   1   1         31.88         35.65         2.00 o                         
   9   1   1          0.16          2.90         1.75 o                         
  -9   2   1         10.79         13.25         1.98 o                         
  -8   2   1        109.01        110.91         2.93 o                         
  -7   2   1         54.47         53.30         2.04 o                         
  -6   2   1       1499.63       1520.60         8.42 o                         
  -5   2   1         55.60         44.00         1.39 o                         
  -4   2   1        374.68        447.68         3.04 o                         
  -3   2   1        339.82        374.71         2.58 o                         
  -2   2   1       1142.76       1345.26        11.62 o                         
  -1   2   1        379.91        310.46         2.16 o                         
   1   2   1       9631.21       9285.55       105.92 o                         
   2   2   1       4372.48       4315.64        22.13 o                         
   3   2   1       1088.41       1025.81         5.38 o                         
   4   2   1       2003.30       2164.33        10.97 o                         
   5   2   1         65.24         75.19         1.85 o                         
   6   2   1        106.80         94.23         2.19 o                         
   7   2   1        491.31        479.30         4.44 o                         
   8   2   1          1.71          2.49         1.71 o                         
   9   2   1          0.30         -1.10         1.79 o                         
  -9   3   1          9.85         10.06         2.12 o                         
  -8   3   1        214.64        228.12         3.65 o                         
  -7   3   1         66.33         64.91         2.39 o                         
  -6   3   1         30.05         39.41         1.67 o                         
  -5   3   1        101.67         81.35         1.71 o                         
  -4   3   1        169.96        167.63         2.26 o                         
  -3   3   1       1244.10       1250.38         6.10 o                         
  -2   3   1        748.44        699.01         3.42 o                         
  -1   3   1       8246.63       8683.20       103.88 o                         
   0   3   1       9166.61       9126.57       108.42 o                         
   1   3   1        631.59        596.95         2.87 o                         
   2   3   1        598.60        632.48         3.36 o                         
   3   3   1       3565.34       3418.69        14.83 o                         
   4   3   1        321.88        301.12         2.62 o                         
   5   3   1        527.95        564.59         4.33 o                         
   6   3   1         84.21         84.66         2.37 o                         
   7   3   1        232.23        228.56         3.34 o                         
   8   3   1          4.11          6.12         1.75 o                         
   9   3   1          0.84          1.18         1.97 o                         
  -9   4   1          0.25          2.28         1.89 o                         
  -8   4   1          1.29          3.53         1.79 o                         
  -7   4   1         15.64          9.54         1.66 o                         
  -6   4   1        271.58        261.29         2.98 o                         
  -5   4   1         12.66          7.32         1.07 o                         
  -4   4   1        166.80        218.84         2.36 o                         
  -3   4   1        242.30        243.54         2.03 o                         
  -2   4   1          0.29          4.96         1.07 o                         
  -1   4   1       3880.79       3923.77        16.29 o                         
   0   4   1       6993.07       7629.94       118.04 o                         
   1   4   1       3934.38       4181.83        18.45 o                         
   2   4   1        906.02       1046.90         5.06 o                         
   3   4   1        113.43        154.06         2.05 o                         
   4   4   1       1727.38       1757.62         8.47 o                         
   5   4   1        317.27        318.64         3.07 o                         
   6   4   1         45.19         55.02         1.92 o                         
   7   4   1        515.34        504.23         5.13 o                         
   8   4   1          1.10          4.75         1.83 o                         
   9   4   1          9.07          5.54         1.97 o                         
  -9   5   1         10.41          8.85         1.79 o                         
  -8   5   1         10.91         10.75         1.68 o                         
  -7   5   1        112.78        104.32         3.06 o                         
  -6   5   1         72.56         79.59         1.78 o                         
  -5   5   1          4.01          1.54         1.09 o                         
  -4   5   1         14.92         20.07         1.07 o                         
  -3   5   1          0.86         -0.56         0.80 o                         
  -2   5   1         65.57         69.13         1.34 o                         
  -1   5   1        132.09        154.66         1.75 o                         
   0   5   1         69.59         48.70         1.04 o                         
   1   5   1        213.90        171.40         1.59 o                         
   2   5   1         39.28         40.05         0.96 o                         
   3   5   1        297.37        310.69         2.39 o                         
   4   5   1        307.42        347.47         2.73 o                         
   5   5   1          5.03          5.67         1.16 o                         
   6   5   1         73.05         63.36         2.13 o                         
   7   5   1          0.49          1.74         1.54 o                         
   8   5   1         11.08         12.92         1.69 o                         
   9   5   1          0.95          6.02         1.99 o                         
  -9   6   1          0.01          1.73         1.77 o                         
  -8   6   1         35.55         36.36         1.95 o                         
  -7   6   1          9.21         10.25         1.46 o                         
  -6   6   1         25.87         40.21         1.53 o                         
  -5   6   1         32.44         36.09         1.48 o                         
  -4   6   1          3.02          0.97         1.03 o                         
  -3   6   1        654.02        628.83         3.77 o                         
  -2   6   1        503.74        562.88         3.24 o                         
  -1   6   1       6011.02       6175.79        25.59 o                         
   0   6   1       1668.68       1622.13         7.49 o                         
   1   6   1        127.38         89.85         1.50 o                         
   2   6   1         15.81         23.94         0.85 o                         
   3   6   1        180.53        176.78         1.90 o                         
   4   6   1          0.07         -0.73         0.95 o                         
   5   6   1        214.81        243.65         2.66 o                         
   6   6   1         17.88         17.61         1.50 o                         
   7   6   1         26.20         21.44         1.65 o                         
   8   6   1          1.19          1.40         1.43 o                         
   9   6   1         12.08          7.40         2.63 o                         
  -8   7   1        115.74        102.76         2.64 o                         
  -7   7   1         63.17         60.09         2.16 o                         
  -6   7   1          4.37          8.46         1.45 o                         
  -5   7   1        195.92        165.04         2.31 o                         
  -4   7   1        153.14        158.86         2.09 o                         
  -3   7   1        380.62        416.49         2.88 o                         
  -2   7   1        813.62        842.83         4.33 o                         
  -1   7   1         10.84         16.33         1.25 o                         
   0   7   1        173.90        175.57         1.84 o                         
   1   7   1         79.46         85.50         1.44 o                         
   2   7   1         23.48         26.03         0.94 o                         
   3   7   1         38.45         39.90         1.16 o                         
   4   7   1        184.35        175.92         2.16 o                         
   5   7   1        375.73        359.74         3.10 o                         
   6   7   1        300.61        277.83         3.16 o                         
   7   7   1         50.39         51.15         1.88 o                         
   8   7   1          2.13          2.42         1.46 o                         
  -8   8   1          5.01          9.59         2.29 o                         
  -7   8   1          0.76          0.35         1.32 o                         
  -6   8   1        451.66        478.31         4.61 o                         
  -5   8   1        155.57        154.65         2.42 o                         
  -4   8   1         85.20         72.72         1.79 o                         
  -3   8   1         94.39         84.02         1.64 o                         
  -2   8   1        553.22        514.37         3.43 o                         
  -1   8   1       1783.62       1825.91         9.29 o                         
   0   8   1         44.48         40.57         1.21 o                         
   1   8   1       2665.70       2587.32        11.47 o                         
   2   8   1         73.97         77.66         1.59 o                         
   3   8   1        594.82        551.56         3.67 o                         
   4   8   1         55.42         41.52         1.64 o                         
   5   8   1        281.02        288.23         2.98 o                         
   6   8   1        164.81        177.22         2.90 o                         
   7   8   1          0.29         -0.64         1.50 o                         
   8   8   1         17.95         15.50         1.78 o                         
  -8   9   1          3.09          1.03         2.29 o                         
  -7   9   1          2.07         -0.20         1.23 o                         
  -6   9   1         79.37         86.17         2.22 o                         
  -5   9   1        116.39        119.41         2.31 o                         
  -4   9   1       1740.72       1712.75         8.67 o                         
  -3   9   1       1079.43       1052.19         5.80 o                         
  -2   9   1        655.25        578.10         3.82 o                         
  -1   9   1        211.01        237.82         2.92 o                         
   0   9   1        774.87        754.51         4.69 o                         
   1   9   1          0.31         -0.83         0.83 o                         
   2   9   1        269.29        248.12         2.38 o                         
   3   9   1          1.34          1.08         0.95 o                         
   4   9   1         39.41         33.55         1.52 o                         
   5   9   1         11.24         10.71         1.33 o                         
   6   9   1          8.19          9.62         1.41 o                         
   7   9   1         13.75         10.54         1.58 o                         
   8   9   1          4.17          4.62         1.59 o                         
  -7  10   1          0.00          0.65         1.79 o                         
  -6  10   1          0.72          1.75         1.41 o                         
  -5  10   1          2.01          3.76         1.33 o                         
  -4  10   1         22.50         19.41         1.66 o                         
  -3  10   1        521.64        501.36         3.90 o                         
  -2  10   1        485.71        496.73         3.57 o                         
  -1  10   1        309.38        275.24         2.75 o                         
   0  10   1         65.34         68.68         1.64 o                         
   1  10   1        181.55        188.14         2.37 o                         
   2  10   1        306.18        302.72         2.73 o                         
   3  10   1          0.44         -1.16         1.16 o                         
   4  10   1        128.10        118.20         2.45 o                         
   5  10   1          4.45          6.55         1.51 o                         
   6  10   1          2.47          2.67         1.42 o                         
   7  10   1          7.45          5.48         1.77 o                         
  -7  11   1          8.77          4.53         2.09 o                         
  -6  11   1         13.47         10.97         1.60 o                         
  -5  11   1         20.69         12.47         1.46 o                         
  -4  11   1          5.71          0.27         1.31 o                         
  -3  11   1          5.38          1.20         1.24 o                         
  -2  11   1        290.22        306.62         3.12 o                         
  -1  11   1         12.21         14.92         1.25 o                         
   0  11   1        703.21        639.91         5.00 o                         
   1  11   1          0.47         -1.07         1.07 o                         
   2  11   1         90.29        100.30         2.07 o                         
   3  11   1         12.76          8.51         1.27 o                         
   4  11   1          0.01         -0.33         1.34 o                         
   5  11   1          0.89          4.14         1.39 o                         
   6  11   1         86.43         95.49         2.49 o                         
   7  11   1          7.17          7.41         2.29 o                         
  -6  12   1         17.78         18.74         1.91 o                         
  -5  12   1         17.31         19.24         1.68 o                         
  -4  12   1         37.79         40.36         1.78 o                         
  -3  12   1         84.31         78.63         2.18 o                         
  -2  12   1         78.22         62.60         1.82 o                         
  -1  12   1          8.46          8.93         1.21 o                         
   0  12   1        532.06        524.36         4.50 o                         
   1  12   1         13.19          7.06         1.30 o                         
   2  12   1         14.41         20.23         1.34 o                         
   3  12   1        388.46        390.94         3.78 o                         
   4  12   1        241.81        257.68         3.51 o                         
   5  12   1        157.80        170.69         2.99 o                         
   6  12   1          0.31          1.87         1.93 o                         
  -5  13   1         22.50         22.98         1.73 o                         
  -4  13   1          8.44         11.64         1.67 o                         
  -3  13   1          8.01          7.36         1.46 o                         
  -2  13   1        194.96        207.82         2.98 o                         
  -1  13   1         32.37         35.57         1.68 o                         
   0  13   1          0.79          1.30         1.38 o                         
   1  13   1          4.24          5.16         1.40 o                         
   2  13   1          3.17          2.64         1.22 o                         
   3  13   1         52.77         54.85         1.89 o                         
   4  13   1          8.57         10.10         1.64 o                         
   5  13   1        130.42        154.91         3.42 o                         
  -5  14   1          1.55          1.37         1.85 o                         
  -4  14   1          0.39          0.94         1.67 o                         
  -3  14   1          1.41          0.93         1.41 o                         
  -2  14   1        131.32        147.76         2.71 o                         
  -1  14   1          2.26         -0.07         1.43 o                         
   0  14   1         42.63         48.43         2.10 o                         
   1  14   1          0.29          1.07         1.45 o                         
   2  14   1         34.82         32.70         1.74 o                         
   3  14   1         12.06         11.97         1.58 o                         
   4  14   1          1.99          1.42         1.50 o                         
   5  14   1          0.18         -0.83         3.75 o                         
  -3  15   1          0.00          2.58         1.47 o                         
  -2  15   1         45.97         47.42         2.09 o                         
  -1  15   1         41.50         43.65         1.98 o                         
   0  15   1          0.00          0.95         1.54 o                         
   1  15   1          9.79         14.24         1.71 o                         
   2  15   1         14.39         17.14         1.77 o                         
   3  15   1         67.64         77.15         2.27 o                         
  -2  16   1          0.75          3.80         1.66 o                         
  -1  16   1          0.23         -0.68         1.68 o                         
   0  16   1          2.19          1.50         1.47 o                         
   1  16   1          1.70         10.28         1.69 o                         
   2  16   1          7.18         13.47         2.37 o                         
  -9   0   2          1.98          1.54         2.72 o                         
  -8   0   2        287.40        256.84         5.18 o                         
  -7   0   2          0.76         12.28         2.14 o                         
  -6   0   2        613.34        604.63         6.09 o                         
  -5   0   2        725.11        662.80         6.00 o                         
  -4   0   2         73.37         80.70         2.43 o                         
  -3   0   2      10263.25       9727.87       193.53 o                         
  -2   0   2        524.71        470.34         4.09 o                         
  -1   0   2       1847.51       1788.62        14.90 o                         
   2   0   2       3887.37       3661.25        24.63 o                         
   3   0   2        795.82        720.48         9.29 o                         
   4   0   2       1029.51       1150.64         8.42 o                         
   5   0   2        251.60        213.56         3.48 o                         
   6   0   2        235.25        230.67         4.13 o                         
   7   0   2         67.05         67.47         3.15 o                         
   8   0   2          3.81          3.35         2.42 o                         
   9   0   2         16.40         16.34         2.75 o                         
  -9   1   2          2.56          1.57         1.94 o                         
  -8   1   2         37.88         38.89         1.99 o                         
  -7   1   2        691.16        695.68         5.19 o                         
  -6   1   2         82.37         94.11         2.66 o                         
  -5   1   2        445.20        488.33         3.71 o                         
  -4   1   2       1649.76       1767.91         8.12 o                         
  -3   1   2       1083.83       1100.64         5.40 o                         
  -2   1   2       1810.39       1715.38        12.23 o                         
  -1   1   2       9321.79       9482.81       134.48 o                         
   2   1   2        950.40        942.48         4.68 o                         
   3   1   2       2946.97       2843.92        14.74 o                         
   4   1   2          4.48          4.52         1.08 o                         
   5   1   2        201.47        158.34         2.23 o                         
   6   1   2          2.31          3.39         1.29 o                         
   7   1   2        122.29        101.48         2.48 o                         
   8   1   2         80.38         79.11         2.46 o                         
   9   1   2          8.72         11.15         1.96 o                         
  -9   2   2          2.30          1.38         1.79 o                         
  -8   2   2          4.17          4.52         1.74 o                         
  -7   2   2         46.88         50.28         1.94 o                         
  -6   2   2         79.96         92.83         2.52 o                         
  -5   2   2       1010.94       1049.60         5.64 o                         
  -4   2   2        397.03        427.80         2.93 o                         
  -3   2   2       1395.86       1543.95        10.02 o                         
  -2   2   2       8824.07       8299.61       187.73 o                         
   0   2   2        944.12        806.29         7.61 o                         
   1   2   2       1304.23       1233.25         5.30 o                         
   2   2   2        874.83        958.33         4.64 o                         
   3   2   2        735.81        753.50         4.72 o                         
   4   2   2         68.98         85.18         1.81 o                         
   5   2   2        337.35        374.87         3.13 o                         
   6   2   2         76.67         96.67         2.17 o                         
   7   2   2         69.43         67.07         2.20 o                         
   8   2   2         20.13         17.09         1.84 o                         
   9   2   2          0.05          0.12         1.88 o                         
  -9   3   2          1.95         -0.37         1.96 o                         
  -8   3   2         50.00         46.37         2.20 o                         
  -7   3   2          0.01          2.81         1.64 o                         
  -6   3   2         90.12        110.90         2.34 o                         
  -5   3   2        108.37        104.06         1.87 o                         
  -4   3   2        442.87        520.50         3.30 o                         
  -3   3   2       2036.60       2007.75         9.06 o                         
  -2   3   2        446.18        436.05         2.87 o                         
  -1   3   2       4010.33       4105.30        29.28 o                         
   0   3   2      18028.13      17252.55       171.59 o                         
   1   3   2        244.12        206.54         1.50 o                         
   2   3   2        249.74        317.01         2.24 o                         
   3   3   2       2517.80       2396.91        11.02 o                         
   4   3   2        412.38        395.36         3.17 o                         
   5   3   2        107.99        127.89         2.28 o                         
   6   3   2         13.10         20.55         1.49 o                         
   7   3   2          0.07          1.51         1.73 o                         
   8   3   2          0.77          0.27         1.73 o                         
   9   3   2          8.40          3.44         2.14 o                         
  -9   4   2          0.32          0.43         1.92 o                         
  -8   4   2          9.53         10.27         1.71 o                         
  -7   4   2         62.13         59.68         2.41 o                         
  -6   4   2         22.76         18.65         1.52 o                         
  -5   4   2         71.79         93.53         1.82 o                         
  -4   4   2        648.30        661.56         3.71 o                         
  -3   4   2          7.58          9.10         1.38 o                         
  -2   4   2       1035.40        976.96         4.63 o                         
  -1   4   2        321.90        328.00         2.23 o                         
   0   4   2         66.11         78.02         1.12 o                         
   1   4   2       4505.46       4525.24        22.18 o                         
   2   4   2         96.44         99.55         1.34 o                         
   3   4   2         71.78        104.27         1.67 o                         
   4   4   2        229.59        252.65         2.44 o                         
   5   4   2        521.27        498.64         3.99 o                         
   6   4   2        278.38        263.55         3.37 o                         
   7   4   2         47.28         52.86         2.14 o                         
   8   4   2          1.63          6.84         1.70 o                         
   9   4   2          6.00          6.37         2.00 o                         
  -9   5   2          3.88          0.72         2.05 o                         
  -8   5   2        159.72        180.30         3.21 o                         
  -7   5   2        178.92        172.20         2.77 o                         
  -6   5   2         58.18         53.21         1.77 o                         
  -5   5   2        120.17        139.35         1.90 o                         
  -4   5   2         64.50         59.72         1.68 o                         
  -3   5   2         15.54          3.35         0.80 o                         
  -2   5   2        209.09        215.59         1.91 o                         
  -1   5   2       8137.79       8015.91        97.68 o                         
   0   5   2       3662.44       4073.39        17.48 o                         
   1   5   2       5116.48       4960.02        22.66 o                         
   2   5   2        141.56        121.09         1.48 o                         
   3   5   2        186.15        135.70         1.73 o                         
   4   5   2        300.99        329.63         2.70 o                         
   5   5   2        643.84        589.15         5.11 o                         
   6   5   2        172.20        179.92         3.05 o                         
   7   5   2         79.70         72.88         2.40 o                         
   8   5   2         37.94         39.85         2.05 o                         
   9   5   2         35.18         34.59         2.41 o                         
  -9   6   2          5.30          8.74         2.56 o                         
  -8   6   2          0.01          1.07         1.53 o                         
  -7   6   2          5.71         10.72         1.32 o                         
  -6   6   2         83.30         94.59         2.53 o                         
  -5   6   2         47.37         48.15         1.49 o                         
  -4   6   2        247.95        284.56         2.47 o                         
  -3   6   2        511.64        479.29         3.04 o                         
  -2   6   2          2.65          2.76         0.80 o                         
  -1   6   2         35.31         49.81         1.37 o                         
   0   6   2       2133.52       2058.96         9.30 o                         
   1   6   2       1548.05       1647.01         7.50 o                         
   2   6   2        219.22        251.83         1.98 o                         
   3   6   2        269.07        246.31         2.17 o                         
   4   6   2        419.99        380.02         2.93 o                         
   5   6   2         29.34         36.48         1.47 o                         
   6   6   2         17.29         23.76         1.61 o                         
   7   6   2          2.98          6.48         1.55 o                         
   8   6   2         23.40         24.72         1.74 o                         
  -8   7   2        133.01        151.33         3.64 o                         
  -7   7   2          2.27          2.85         1.69 o                         
  -6   7   2          0.04          1.49         1.14 o                         
  -5   7   2         16.52         25.65         1.31 o                         
  -4   7   2        286.29        266.95         2.48 o                         
  -3   7   2         57.82         66.93         1.45 o                         
  -2   7   2        122.07        136.71         1.89 o                         
  -1   7   2       2017.76       1923.05         9.01 o                         
   0   7   2        585.55        472.35         2.88 o                         
   1   7   2         40.14         34.08         1.07 o                         
   2   7   2         11.80         10.87         0.84 o                         
   3   7   2        381.58        335.26         2.58 o                         
   4   7   2        158.47        162.78         2.15 o                         
   5   7   2        163.33        170.36         2.51 o                         
   6   7   2         69.61         74.91         2.58 o                         
   7   7   2          0.57          0.63         1.59 o                         
   8   7   2          4.16          4.69         1.65 o                         
  -8   8   2         91.03         87.43         3.08 o                         
  -7   8   2         69.64         67.42         2.44 o                         
  -6   8   2        437.00        441.65         4.32 o                         
  -5   8   2         27.17         21.60         1.35 o                         
  -4   8   2          0.00          1.96         1.06 o                         
  -3   8   2         55.68         48.97         1.36 o                         
  -2   8   2        149.47        152.25         1.86 o                         
  -1   8   2        627.05        601.84         3.68 o                         
   0   8   2        160.97        148.94         1.76 o                         
   1   8   2         20.67         27.12         0.99 o                         
   2   8   2        171.17        138.67         1.83 o                         
   3   8   2         68.77         75.52         1.63 o                         
   4   8   2         10.81          9.38         1.10 o                         
   5   8   2         68.20         70.88         1.78 o                         
   6   8   2         42.84         41.34         1.77 o                         
   7   8   2          1.78         -1.44         1.44 o                         
   8   8   2          1.12          0.55         1.66 o                         
  -8   9   2          9.63          9.62         2.20 o                         
  -7   9   2         11.14         12.81         1.73 o                         
  -6   9   2          4.36          3.99         1.70 o                         
  -5   9   2         16.69         14.19         1.62 o                         
  -4   9   2        416.17        406.20         3.41 o                         
  -3   9   2         14.43         18.39         1.11 o                         
  -2   9   2        297.97        311.00         2.60 o                         
  -1   9   2         36.97         51.45         1.37 o                         
   0   9   2         33.04         39.88         1.28 o                         
   1   9   2        145.06        136.82         1.80 o                         
   2   9   2         80.07         92.28         1.76 o                         
   3   9   2          3.38         -0.63         1.09 o                         
   4   9   2        169.79        176.66         2.44 o                         
   5   9   2         78.18         92.79         2.17 o                         
   6   9   2         38.19         42.49         2.27 o                         
   7   9   2         22.91         27.33         1.99 o                         
   8   9   2          2.86          0.45         1.67 o                         
  -7  10   2          1.04          2.73         1.81 o                         
  -6  10   2         31.10         35.31         1.85 o                         
  -5  10   2        261.09        264.35         3.26 o                         
  -4  10   2        237.93        226.85         2.77 o                         
  -3  10   2       1657.96       1675.06         8.69 o                         
  -2  10   2        805.68        754.01         4.82 o                         
  -1  10   2        660.90        691.56         4.69 o                         
   0  10   2         15.36         13.06         1.19 o                         
   1  10   2          5.10          4.62         0.93 o                         
   2  10   2          0.09         -0.17         1.03 o                         
   3  10   2          2.37          3.35         1.17 o                         
   4  10   2         25.25         23.98         1.53 o                         
   5  10   2        166.92        162.67         2.96 o                         
   6  10   2         14.60         11.47         1.49 o                         
   7  10   2          4.22          2.92         2.17 o                         
  -7  11   2          5.72          7.18         1.92 o                         
  -6  11   2         10.21         12.17         1.79 o                         
  -5  11   2         12.54          8.80         1.40 o                         
  -4  11   2         10.76          7.60         1.57 o                         
  -3  11   2        319.11        309.57         3.21 o                         
  -2  11   2       1066.72       1104.08         6.60 o                         
  -1  11   2        304.71        299.62         2.91 o                         
   0  11   2        157.90        163.73         2.43 o                         
   1  11   2        346.49        334.88         3.27 o                         
   2  11   2         68.52         74.17         1.69 o                         
   3  11   2         27.77         25.52         1.53 o                         
   4  11   2        142.08        139.09         2.82 o                         
   5  11   2         76.95         83.79         2.15 o                         
   6  11   2          3.45          2.04         1.48 o                         
   7  11   2          0.20          1.94         1.95 o                         
  -6  12   2         60.85         68.67         2.46 o                         
  -5  12   2          4.19          1.73         1.22 o                         
  -4  12   2          2.48          0.08         1.40 o                         
  -3  12   2          0.00          0.32         1.28 o                         
  -2  12   2          1.72          2.85         1.27 o                         
  -1  12   2          0.42          2.03         1.09 o                         
   0  12   2         10.90         17.33         1.44 o                         
   1  12   2         39.06         44.33         1.59 o                         
   2  12   2         11.10          8.17         1.27 o                         
   3  12   2         23.29         32.73         1.70 o                         
   4  12   2         22.19         23.72         1.68 o                         
   5  12   2         53.35         61.50         2.12 o                         
   6  12   2          8.84          9.18         1.70 o                         
  -5  13   2          5.63          5.07         1.65 o                         
  -4  13   2          9.20          9.23         1.65 o                         
  -3  13   2          9.44          6.48         1.42 o                         
  -2  13   2         22.29         18.25         1.56 o                         
  -1  13   2         22.61         22.78         1.61 o                         
   0  13   2         33.07         23.91         1.70 o                         
   1  13   2        213.58        212.41         3.00 o                         
   2  13   2          0.97          1.87         1.27 o                         
   3  13   2         20.10         29.35         1.66 o                         
   4  13   2         54.26         47.93         2.01 o                         
   5  13   2         98.03        109.86         3.73 o                         
  -5  14   2          0.98          3.07         1.85 o                         
  -4  14   2          0.42          1.48         1.68 o                         
  -3  14   2         39.32         37.90         1.84 o                         
  -2  14   2         59.25         58.90         2.08 o                         
  -1  14   2          0.43          0.22         1.48 o                         
   0  14   2         30.03         34.78         1.79 o                         
   1  14   2          0.04          2.26         1.52 o                         
   2  14   2          1.19          0.08         1.25 o                         
   3  14   2          1.23         -0.44         1.34 o                         
   4  14   2         83.59         93.37         2.49 o                         
  -3  15   2         21.53         15.69         1.70 o                         
  -2  15   2          0.64          2.21         1.30 o                         
  -1  15   2         10.58         11.26         1.62 o                         
   0  15   2         10.28          6.37         1.55 o                         
   1  15   2         10.14          9.75         1.85 o                         
   2  15   2          1.57          7.44         1.53 o                         
   3  15   2         61.90         60.68         2.00 o                         
  -1  16   2         48.93         56.93         2.29 o                         
   0  16   2         21.14         28.50         1.77 o                         
   1  16   2         96.16         96.31         2.83 o                         
  -9   1   3          0.18          1.97         1.76 o                         
  -8   1   3          9.02          6.51         1.73 o                         
  -7   1   3        242.04        271.85         3.42 o                         
  -6   1   3        164.00        171.55         2.66 o                         
  -5   1   3        147.72        202.32         2.26 o                         
  -4   1   3         31.84         42.69         1.85 o                         
  -3   1   3       4193.84       4044.74        16.65 o                         
  -2   1   3        999.26       1026.23         4.54 o                         
  -1   1   3       1558.97       1247.90         6.00 o                         
   0   1   3         77.85         87.17         1.37 o                         
   1   1   3        375.27        436.94         2.70 o                         
   2   1   3       7045.28       7115.21       116.78 o                         
   3   1   3       2343.77       2195.04        10.15 o                         
   4   1   3          2.69          2.88         1.05 o                         
   5   1   3        108.46        108.73         2.10 o                         
   6   1   3          0.30         -1.27         1.27 o                         
   7   1   3         46.24         36.31         1.86 o                         
   8   1   3          4.30          7.37         1.82 o                         
   9   1   3         10.80         11.13         2.02 o                         
  -9   2   3         46.87         48.15         2.29 o                         
  -8   2   3         41.18         42.35         2.13 o                         
  -7   2   3        272.40        258.55         3.41 o                         
  -6   2   3        461.68        425.26         3.84 o                         
  -5   2   3        319.97        296.33         2.71 o                         
  -4   2   3        272.98        292.82         2.37 o                         
  -3   2   3       1330.85       1253.08         6.06 o                         
  -2   2   3          0.13          1.41         1.11 o                         
  -1   2   3       3001.14       3091.55        23.33 o                         
   0   2   3       7197.94       7075.19       128.94 o                         
   1   2   3       7737.88       7601.03        93.14 o                         
   2   2   3        183.50        156.34         1.61 o                         
   3   2   3        353.60        386.27         2.81 o                         
   4   2   3          0.11          7.18         1.12 o                         
   5   2   3         38.39         40.36         1.55 o                         
   6   2   3          8.47          9.48         1.43 o                         
   7   2   3          4.13          1.43         1.55 o                         
   8   2   3        164.34        164.90         3.32 o                         
   9   2   3          0.06         -0.76         2.13 o                         
  -9   3   3         12.58         15.87         2.14 o                         
  -8   3   3          0.02         -0.83         1.84 o                         
  -7   3   3        324.22        333.88         3.89 o                         
  -6   3   3          0.21         -0.78         1.19 o                         
  -5   3   3         61.17         61.34         1.46 o                         
  -4   3   3        587.28        631.34         4.03 o                         
  -3   3   3         70.57         62.83         1.73 o                         
  -2   3   3          8.70          4.01         0.72 o                         
  -1   3   3       3200.86       2920.90        12.99 o                         
   0   3   3      27267.10      29232.26       389.05 o                         
   1   3   3        677.37        666.97         3.57 o                         
   2   3   3        205.38        184.16         1.76 o                         
   3   3   3       3005.63       3039.29        14.11 o                         
   4   3   3         20.15         18.53         1.16 o                         
   5   3   3          3.22          1.55         1.17 o                         
   6   3   3         86.04         79.99         2.15 o                         
   7   3   3         72.47         62.70         2.22 o                         
   8   3   3          5.53          1.23         1.78 o                         
   9   3   3          4.98          3.68         2.20 o                         
  -9   4   3          0.14          0.51         1.81 o                         
  -8   4   3          9.42          9.09         2.50 o                         
  -7   4   3        112.99        122.45         2.63 o                         
  -6   4   3         40.45         33.67         1.49 o                         
  -5   4   3         96.06         77.89         1.61 o                         
  -4   4   3        365.93        406.39         2.85 o                         
  -3   4   3       2822.61       2932.25        14.09 o                         
  -2   4   3         66.09         72.28         1.06 o                         
  -1   4   3       1576.60       1800.77         8.48 o                         
   0   4   3         13.80         17.17         0.76 o                         
   1   4   3         91.61         63.11         1.21 o                         
   2   4   3         41.08         61.32         1.22 o                         
   3   4   3       1322.59       1368.18         7.08 o                         
   4   4   3         84.84         80.35         2.48 o                         
   5   4   3        797.39        806.00         5.38 o                         
   6   4   3         64.94         78.99         2.39 o                         
   7   4   3         67.16         72.04         2.23 o                         
   8   4   3         18.00         19.34         1.83 o                         
   9   4   3          0.74          3.12         2.12 o                         
  -9   5   3          3.15          1.42         1.66 o                         
  -8   5   3         41.03         40.89         1.99 o                         
  -7   5   3         61.84         64.22         1.83 o                         
  -6   5   3         69.78         61.33         1.80 o                         
  -5   5   3         58.04         69.89         1.77 o                         
  -4   5   3         61.26         52.93         1.41 o                         
  -3   5   3         12.64         20.86         1.44 o                         
  -2   5   3         89.91         78.94         1.20 o                         
  -1   5   3         94.42        120.62         1.44 o                         
   0   5   3       1986.27       1958.45         9.39 o                         
   1   5   3       4078.09       4281.23        17.95 o                         
   2   5   3        284.42        307.75         2.23 o                         
   3   5   3        756.66        752.68         4.17 o                         
   4   5   3         44.32         28.12         1.18 o                         
   5   5   3        248.74        258.54         3.05 o                         
   6   5   3         35.95         29.05         1.69 o                         
   7   5   3         25.34         26.79         1.95 o                         
   8   5   3          7.50          3.80         1.69 o                         
   9   5   3          3.05         -0.31         2.10 o                         
  -9   6   3         35.27         23.96         3.87 o                         
  -8   6   3         26.34         32.72         2.23 o                         
  -7   6   3         48.29         54.42         2.23 o                         
  -6   6   3         89.26         90.89         2.28 o                         
  -5   6   3          4.58          4.15         1.27 o                         
  -4   6   3          3.16          3.53         1.58 o                         
  -3   6   3        207.83        228.70         3.55 o                         
  -2   6   3         14.72         16.67         0.79 o                         
  -1   6   3       1689.05       1580.35         7.42 o                         
   0   6   3        267.38        236.45         2.03 o                         
   1   6   3        116.65        132.40         1.54 o                         
   2   6   3        194.21        165.56         1.73 o                         
   3   6   3       1212.10       1208.55         5.95 o                         
   4   6   3          9.69          5.38         1.01 o                         
   5   6   3        264.94        290.71         3.16 o                         
   6   6   3        222.52        197.12         2.90 o                         
   7   6   3         43.51         33.33         2.04 o                         
   8   6   3          0.42         -0.75         1.51 o                         
  -8   7   3         19.43         25.90         2.16 o                         
  -7   7   3         44.36         48.94         2.12 o                         
  -6   7   3         85.40         84.86         2.25 o                         
  -5   7   3        121.84        132.42         2.44 o                         
  -4   7   3        326.89        326.19         2.72 o                         
  -3   7   3          0.75          2.97         0.88 o                         
  -2   7   3       1294.78       1331.76         6.61 o                         
  -1   7   3       5819.90       5755.47        24.70 o                         
   0   7   3          1.28         -0.77         0.77 o                         
   1   7   3       2184.47       2313.84         9.98 o                         
   2   7   3        161.56        165.21         1.81 o                         
   3   7   3        139.71        147.78         1.95 o                         
   4   7   3         78.36         78.74         1.76 o                         
   5   7   3         25.02         36.53         2.25 o                         
   6   7   3         24.16         22.66         1.73 o                         
   7   7   3         14.37         16.50         1.91 o                         
   8   7   3          8.43          4.98         1.70 o                         
  -8   8   3          3.75          5.74         2.06 o                         
  -7   8   3         36.17         31.83         1.92 o                         
  -6   8   3        142.81        137.30         2.97 o                         
  -5   8   3        314.71        337.07         3.62 o                         
  -4   8   3        270.29        284.60         2.64 o                         
  -3   8   3         12.29         12.66         1.04 o                         
  -2   8   3        184.98        211.77         2.73 o                         
  -1   8   3       1445.76       1471.73         7.19 o                         
   0   8   3        308.33        271.96         2.24 o                         
   1   8   3         19.67         23.85         0.96 o                         
   2   8   3         25.08         24.09         1.03 o                         
   3   8   3         10.07          9.33         1.01 o                         
   4   8   3        396.46        392.69         3.09 o                         
   5   8   3         18.02         20.85         1.41 o                         
   6   8   3        135.70        137.36         2.77 o                         
   7   8   3          3.34          3.25         1.62 o                         
   8   8   3          1.68          0.89         1.68 o                         
  -8   9   3         15.97         23.08         2.50 o                         
  -7   9   3        238.59        256.54         3.63 o                         
  -6   9   3         83.21        102.02         2.77 o                         
  -5   9   3        203.15        188.32         2.53 o                         
  -4   9   3         74.90         75.15         2.04 o                         
  -3   9   3        180.96        170.25         2.04 o                         
  -2   9   3         98.94        113.47         1.96 o                         
  -1   9   3        164.02        143.99         1.86 o                         
   0   9   3         14.24         10.15         0.68 o                         
   1   9   3         38.32         42.61         1.15 o                         
   2   9   3        195.81        197.90         2.18 o                         
   3   9   3         97.53         98.93         2.25 o                         
   4   9   3          1.62          0.95         1.12 o                         
   5   9   3          3.30          1.15         1.22 o                         
   6   9   3          0.30         -0.27         1.39 o                         
   7   9   3          0.02         -1.63         1.63 o                         
  -7  10   3          2.37          1.94         1.77 o                         
  -6  10   3          7.64          6.35         1.54 o                         
  -5  10   3        216.49        210.92         3.26 o                         
  -4  10   3        236.39        253.06         2.78 o                         
  -3  10   3          4.08          7.33         1.26 o                         
  -2  10   3        267.25        239.31         2.61 o                         
  -1  10   3        168.49        172.29         2.21 o                         
   0  10   3          3.97          5.59         0.92 o                         
   1  10   3          2.90          2.88         0.92 o                         
   2  10   3        248.34        224.30         2.40 o                         
   3  10   3          0.51         -1.15         1.15 o                         
   4  10   3          1.78          2.55         1.20 o                         
   5  10   3         45.94         50.65         1.95 o                         
   6  10   3         15.64         13.97         1.63 o                         
   7  10   3          6.33          9.12         1.87 o                         
  -7  11   3          1.01          2.44         1.85 o                         
  -6  11   3          8.66          9.39         1.68 o                         
  -5  11   3        232.95        239.80         3.38 o                         
  -4  11   3         16.49         14.66         1.34 o                         
  -3  11   3        301.26        319.05         3.26 o                         
  -2  11   3        709.33        679.98         4.65 o                         
  -1  11   3        380.08        377.49         3.49 o                         
   0  11   3         43.36         48.07         1.56 o                         
   1  11   3         60.83         73.45         1.66 o                         
   2  11   3         82.51         87.91         1.87 o                         
   3  11   3        155.84        171.45         2.86 o                         
   4  11   3          6.47          5.17         1.61 o                         
   5  11   3          4.10          6.31         1.46 o                         
   6  11   3         15.30         20.15         1.68 o                         
   7  11   3          0.00          0.06         1.87 o                         
  -6  12   3          2.49          4.50         1.64 o                         
  -5  12   3          3.09          0.58         1.44 o                         
  -4  12   3          0.00          0.03         1.48 o                         
  -3  12   3        146.92        147.90         2.82 o                         
  -2  12   3         19.51         28.57         1.46 o                         
  -1  12   3        817.38        818.96         5.22 o                         
   0  12   3         78.68         77.19         1.91 o                         
   1  12   3        126.46        120.78         2.29 o                         
   2  12   3         14.51         13.76         1.25 o                         
   3  12   3          1.82          4.20         1.38 o                         
   4  12   3         20.15         25.05         1.75 o                         
   5  12   3        126.71        136.84         2.92 o                         
   6  12   3         10.54         15.33         1.86 o                         
  -5  13   3         10.97         10.41         1.87 o                         
  -4  13   3          5.91         11.52         2.14 o                         
  -3  13   3         20.88         22.44         1.59 o                         
  -2  13   3        212.22        199.72         2.89 o                         
  -1  13   3         16.70         19.09         1.52 o                         
   0  13   3        148.38        166.09         3.03 o                         
   1  13   3         80.68         88.83         2.80 o                         
   2  13   3         19.17         20.61         1.53 o                         
   3  13   3         81.23         79.73         2.12 o                         
   4  13   3          0.22          2.19         1.51 o                         
   5  13   3         13.13         14.91         1.76 o                         
  -4  14   3          0.92         -0.05         1.97 o                         
  -3  14   3          5.08          1.01         1.48 o                         
  -2  14   3         25.95         26.95         1.63 o                         
  -1  14   3         23.93         37.40         1.75 o                         
   0  14   3          0.74         -0.42         1.35 o                         
   1  14   3          0.03          2.37         1.33 o                         
   2  14   3         83.00         80.00         2.16 o                         
   3  14   3        104.17         96.99         2.43 o                         
   4  14   3        225.25        244.08         4.47 o                         
  -3  15   3         27.48         26.61         1.76 o                         
  -2  15   3         50.57         49.61         2.39 o                         
  -1  15   3          0.01         -0.32         1.46 o                         
   0  15   3         17.33         18.50         1.54 o                         
   1  15   3         10.44         14.98         1.79 o                         
   2  15   3          6.43         10.59         1.51 o                         
   3  15   3          0.92          5.91         1.53 o                         
  -1  16   3         59.42         57.90         2.23 o                         
   0  16   3          0.28         -1.74         1.74 o                         
   1  16   3         57.83         55.49         2.14 o                         
  -9   0   4         94.64         80.72         3.67 o                         
  -8   0   4          6.77          4.95         2.39 o                         
  -7   0   4         20.09         14.51         2.18 o                         
  -6   0   4        283.64        280.26         4.68 o                         
  -5   0   4        556.84        615.93         5.57 o                         
  -4   0   4        465.78        514.44         4.40 o                         
  -3   0   4        239.90        311.35         3.25 o                         
  -2   0   4        551.26        684.56         4.60 o                         
  -1   0   4       1003.66        915.59         5.57 o                         
   0   0   4       9862.22       9471.96       227.40 o                         
   1   0   4        804.64        636.42         5.47 o                         
   2   0   4       5110.86       5157.33        64.57 o                         
   3   0   4       1231.96       1118.91         8.59 o                         
   4   0   4        348.28        358.57         4.60 o                         
   5   0   4          3.05          1.72         1.59 o                         
   6   0   4          9.80          5.53         1.95 o                         
   7   0   4         31.00         24.46         2.70 o                         
   8   0   4        131.66        148.34         4.77 o                         
   9   0   4          0.65         -1.08         2.73 o                         
  -9   1   4          0.59          2.86         1.70 o                         
  -8   1   4          2.22          5.40         1.63 o                         
  -7   1   4          1.54          5.14         1.50 o                         
  -6   1   4        766.87        791.76         5.33 o                         
  -5   1   4        485.64        510.04         3.56 o                         
  -4   1   4        112.93        146.01         2.19 o                         
  -3   1   4       3257.07       3231.83        13.50 o                         
  -2   1   4        577.21        513.69         2.73 o                         
  -1   1   4       2036.95       2132.93         9.02 o                         
   0   1   4       1504.15       1646.99        11.05 o                         
   1   1   4          6.33          6.09         0.73 o                         
   2   1   4       2591.47       2580.93        11.82 o                         
   3   1   4       2557.09       2662.53        12.90 o                         
   4   1   4        929.83        940.28         5.35 o                         
   5   1   4         66.45         56.19         1.69 o                         
   6   1   4          0.62         -0.04         1.37 o                         
   7   1   4         48.00         53.34         2.10 o                         
   8   1   4         15.54         16.53         1.93 o                         
   9   1   4          1.45          2.61         2.07 o                         
  -9   2   4          0.18          2.29         1.76 o                         
  -8   2   4         21.08         21.85         1.84 o                         
  -7   2   4        189.03        191.24         3.14 o                         
  -6   2   4         18.75         28.23         1.53 o                         
  -5   2   4         54.72         60.05         1.71 o                         
  -4   2   4        334.74        346.85         2.64 o                         
  -3   2   4        612.97        605.59         3.45 o                         
  -2   2   4        116.30        140.15         1.53 o                         
  -1   2   4        203.61        288.15         1.95 o                         
   0   2   4        171.37        207.67         1.72 o                         
   1   2   4        339.22        373.63         2.40 o                         
   2   2   4        465.61        377.39         2.70 o                         
   3   2   4        119.08        131.00         1.91 o                         
   4   2   4         28.08         35.77         1.46 o                         
   5   2   4         26.63         20.29         1.32 o                         
   6   2   4         90.00        104.70         2.26 o                         
   7   2   4          3.17          0.19         1.55 o                         
   8   2   4         65.89         79.77         2.61 o                         
   9   2   4          0.02          0.66         2.20 o                         
  -9   3   4          2.09         -2.39         2.39 o                         
  -8   3   4         29.27         28.99         2.11 o                         
  -7   3   4         23.07         26.87         1.74 o                         
  -6   3   4          5.22          3.86         1.23 o                         
  -5   3   4        178.82        163.61         2.31 o                         
  -4   3   4         41.39         52.19         1.36 o                         
  -3   3   4        168.02        132.42         1.77 o                         
  -2   3   4        214.28        174.05         1.60 o                         
  -1   3   4       1034.37        923.75         4.55 o                         
   0   3   4         32.57         42.03         1.26 o                         
   1   3   4        823.87        666.78         3.47 o                         
   2   3   4       1335.62       1370.25         6.62 o                         
   3   3   4        242.01        277.68         2.50 o                         
   4   3   4          7.58          3.15         1.07 o                         
   5   3   4          5.56          8.87         1.25 o                         
   6   3   4         28.49         41.23         2.47 o                         
   7   3   4          0.89          0.43         1.57 o                         
   8   3   4          4.36          5.75         1.80 o                         
   9   3   4          0.02          2.12         2.16 o                         
  -9   4   4          5.28          1.30         1.86 o                         
  -8   4   4         30.24         30.46         2.46 o                         
  -7   4   4        262.26        277.04         5.60 o                         
  -6   4   4          5.96          3.90         1.21 o                         
  -5   4   4        208.08        233.56         2.81 o                         
  -4   4   4         10.63         13.86         1.10 o                         
  -3   4   4       1281.57       1184.99         6.07 o                         
  -2   4   4          3.41          0.13         0.59 o                         
  -1   4   4        582.79        524.68         3.09 o                         
   0   4   4          1.81         -0.20         0.43 o                         
   1   4   4        558.06        560.05         3.16 o                         
   2   4   4        172.50        208.69         1.83 o                         
   3   4   4        229.06        200.90         2.17 o                         
   4   4   4         29.00         32.66         1.30 o                         
   5   4   4        148.87        147.99         2.60 o                         
   6   4   4         30.47         32.69         1.74 o                         
   7   4   4        110.34        109.70         3.13 o                         
   8   4   4        156.33        160.51         3.17 o                         
   9   4   4          2.55          4.55         2.22 o                         
  -9   5   4          0.02         -1.66         2.17 o                         
  -8   5   4          9.83          8.44         1.78 o                         
  -7   5   4          0.65         -1.74         1.74 o                         
  -6   5   4        232.53        238.36         3.18 o                         
  -5   5   4          0.37         -0.15         1.22 o                         
  -4   5   4          8.42          5.90         1.07 o                         
  -3   5   4       1861.81       1802.10         8.66 o                         
  -2   5   4        892.94        897.90         4.53 o                         
  -1   5   4       2903.59       3138.33        15.19 o                         
   0   5   4        320.20        332.53         2.41 o                         
   1   5   4       2562.08       2751.63        12.22 o                         
   2   5   4        132.83        125.65         1.58 o                         
   3   5   4        921.45       1004.49         5.17 o                         
   4   5   4        610.10        618.75         4.10 o                         
   5   5   4          3.92          2.27         1.23 o                         
   6   5   4          0.14         -1.45         1.45 o                         
   7   5   4         15.35         13.48         2.03 o                         
   8   5   4          7.99          9.04         1.72 o                         
   9   5   4          1.94          5.84         2.13 o                         
  -8   6   4         13.05         15.64         1.91 o                         
  -7   6   4         28.30         26.95         2.00 o                         
  -6   6   4         39.15         40.36         1.81 o                         
  -5   6   4          7.15          5.45         1.26 o                         
  -4   6   4        466.22        494.50         3.58 o                         
  -3   6   4       3616.41       3746.19        17.23 o                         
  -2   6   4        427.29        374.58         2.60 o                         
  -1   6   4        151.10        173.38         1.68 o                         
   0   6   4        114.60         95.88         1.41 o                         
   1   6   4        144.64        145.95         1.56 o                         
   2   6   4        735.02        748.01         4.23 o                         
   3   6   4         73.83         57.85         1.39 o                         
   4   6   4        113.10        119.69         1.99 o                         
   5   6   4          0.10          1.58         1.29 o                         
   6   6   4         13.56         17.03         1.53 o                         
   7   6   4         22.32         17.41         2.03 o                         
   8   6   4        107.64        107.45         2.65 o                         
  -8   7   4          0.11          1.30         1.89 o                         
  -7   7   4         24.52         22.31         1.83 o                         
  -6   7   4          8.97          5.91         1.48 o                         
  -5   7   4         55.24         75.50         2.02 o                         
  -4   7   4          4.54         10.29         1.22 o                         
  -3   7   4       3273.77       3382.96        14.36 o                         
  -2   7   4       1423.77       1346.01         6.94 o                         
  -1   7   4         19.39         31.45         1.06 o                         
   0   7   4          9.38         20.88         0.94 o                         
   1   7   4        111.70        168.73         1.65 o                         
   2   7   4        342.94        331.90         2.52 o                         
   3   7   4        313.07        321.56         2.73 o                         
   4   7   4          0.00         -1.03         1.03 o                         
   5   7   4         28.86         30.92         1.59 o                         
   6   7   4         42.66         34.95         1.77 o                         
   7   7   4          0.52          2.94         1.62 o                         
   8   7   4         11.52         13.84         1.90 o                         
  -8   8   4          0.00          2.56         2.05 o                         
  -7   8   4          6.99          7.36         1.76 o                         
  -6   8   4          0.01         -1.42         1.42 o                         
  -5   8   4         20.71         23.23         1.61 o                         
  -4   8   4          0.00          1.02         0.99 o                         
  -3   8   4          3.14          4.78         0.95 o                         
  -2   8   4       1306.27       1301.22         6.22 o                         
  -1   8   4       2022.41       2072.76         9.69 o                         
   0   8   4         47.17         36.34         1.06 o                         
   1   8   4          4.91          5.61         0.76 o                         
   2   8   4        107.90        101.73         2.10 o                         
   3   8   4        151.97        150.55         2.06 o                         
   4   8   4          0.08          0.52         1.11 o                         
   5   8   4          7.42          5.53         1.36 o                         
   6   8   4         57.78         64.51         2.12 o                         
   7   8   4         16.71         19.97         1.77 o                         
   8   8   4         28.19         30.88         2.30 o                         
  -8   9   4         46.88         45.95         2.54 o                         
  -7   9   4          0.02          2.84         1.67 o                         
  -6   9   4         33.38         49.82         2.09 o                         
  -5   9   4          9.27          5.77         1.42 o                         
  -4   9   4         87.29         92.58         1.84 o                         
  -3   9   4        219.95        207.08         2.30 o                         
  -2   9   4        331.80        336.28         2.53 o                         
  -1   9   4          2.70          0.56         0.79 o                         
   0   9   4         37.28         43.33         1.53 o                         
   1   9   4         47.51         44.63         1.32 o                         
   2   9   4          1.65          4.13         0.96 o                         
   3   9   4          7.09          7.88         1.19 o                         
   4   9   4         54.43         68.60         1.74 o                         
   5   9   4        257.78        255.15         3.16 o                         
   6   9   4         21.91         24.07         1.75 o                         
   7   9   4         11.96         11.11         1.62 o                         
  -7  10   4        184.80        180.72         3.37 o                         
  -6  10   4          5.47          7.48         1.45 o                         
  -5  10   4         60.96         49.66         1.88 o                         
  -4  10   4          8.07          7.90         1.67 o                         
  -3  10   4          1.81          1.65         0.93 o                         
  -2  10   4        775.70        743.55         4.76 o                         
  -1  10   4        244.46        241.66         2.48 o                         
   0  10   4          7.34          7.04         0.75 o                         
   1  10   4         29.77         32.89         1.16 o                         
   2  10   4         12.39         10.92         1.10 o                         
   3  10   4         50.47         36.08         1.54 o                         
   4  10   4         25.42         17.82         1.52 o                         
   5  10   4          9.29          8.23         1.53 o                         
   6  10   4         81.21         78.18         2.47 o                         
   7  10   4         23.69         23.21         1.95 o                         
  -7  11   4         15.05         15.56         2.45 o                         
  -6  11   4         16.01         21.83         1.69 o                         
  -5  11   4          3.56          4.07         1.71 o                         
  -4  11   4        125.01        132.82         2.74 o                         
  -3  11   4        235.78        239.16         2.88 o                         
  -2  11   4          0.10          2.91         1.18 o                         
  -1  11   4        316.89        321.66         2.92 o                         
   0  11   4         56.59         56.80         1.51 o                         
   1  11   4         12.16         16.32         1.17 o                         
   2  11   4         13.26          9.37         1.20 o                         
   3  11   4          0.65          4.54         1.29 o                         
   4  11   4         38.00         35.10         1.74 o                         
   5  11   4         82.58         78.25         2.15 o                         
   6  11   4          0.31         -0.22         1.55 o                         
  -6  12   4          4.37          2.22         1.85 o                         
  -5  12   4          1.16         -0.59         1.54 o                         
  -4  12   4          9.84          5.75         1.48 o                         
  -3  12   4         80.00         86.75         2.28 o                         
  -2  12   4        553.47        495.27         4.12 o                         
  -1  12   4        560.88        589.03         4.35 o                         
   0  12   4         35.81         29.05         1.60 o                         
   1  12   4          1.36         -0.35         1.10 o                         
   2  12   4        155.76        161.40         2.40 o                         
   3  12   4         19.46         20.50         1.96 o                         
   4  12   4          6.36          7.35         1.53 o                         
   5  12   4         76.85         71.95         2.29 o                         
   6  12   4         61.35         66.71         2.85 o                         
  -5  13   4          7.01          4.40         2.05 o                         
  -4  13   4          0.03         -0.79         1.53 o                         
  -3  13   4         60.97         62.56         1.90 o                         
  -2  13   4        118.03        133.20         2.50 o                         
  -1  13   4         78.08         77.17         2.52 o                         
   0  13   4        206.77        220.90         2.88 o                         
   1  13   4         89.12         71.93         1.97 o                         
   2  13   4        151.32        168.87         2.64 o                         
   3  13   4         18.01         20.13         1.74 o                         
   4  13   4          1.15          4.71         1.49 o                         
   5  13   4          9.16          8.91         1.76 o                         
  -4  14   4         22.62         19.16         1.95 o                         
  -3  14   4        138.76        128.30         2.70 o                         
  -2  14   4         32.28         34.91         1.65 o                         
  -1  14   4         14.26         18.37         1.54 o                         
   0  14   4         83.12         78.07         2.83 o                         
   1  14   4         64.53         68.77         2.13 o                         
   2  14   4          1.30          1.30         1.33 o                         
   3  14   4          3.25          5.10         1.63 o                         
   4  14   4          4.83          6.70         1.62 o                         
  -3  15   4          2.83          0.68         1.49 o                         
  -2  15   4          5.12          4.02         1.58 o                         
  -1  15   4         29.04         33.34         1.78 o                         
   0  15   4          5.42          7.00         1.48 o                         
   1  15   4          0.02          1.14         1.33 o                         
   2  15   4         44.77         49.20         2.10 o                         
   3  15   4          0.94         -0.96         2.74 o                         
  -1  16   4          1.27          2.76         2.79 o                         
   0  16   4          9.51         15.29         1.94 o                         
   1  16   4         15.52         14.49         1.74 o                         
  -9   1   5         26.96         29.58         2.18 o                         
  -8   1   5         46.47         45.85         1.98 o                         
  -7   1   5         12.49         11.80         1.52 o                         
  -6   1   5         66.89         63.34         1.83 o                         
  -5   1   5        351.02        328.94         2.79 o                         
  -4   1   5        368.72        429.35         2.90 o                         
  -3   1   5        584.44        597.72         3.31 o                         
  -2   1   5       5587.03       5157.45        28.76 o                         
  -1   1   5       1871.49       2006.11         8.97 o                         
   0   1   5       9789.36       9707.16       144.07 o                         
   1   1   5         47.68         48.70         1.12 o                         
   2   1   5          9.27         11.85         0.91 o                         
   3   1   5        662.26        620.58         3.92 o                         
   4   1   5        263.23        247.86         2.50 o                         
   5   1   5          1.25         -1.17         1.17 o                         
   6   1   5         21.96         25.86         1.58 o                         
   7   1   5          4.93          3.02         1.60 o                         
   8   1   5         77.49         80.45         2.69 o                         
   9   1   5          3.93          3.66         2.33 o                         
  -9   2   5          2.36          2.60         1.87 o                         
  -8   2   5         71.26         71.03         2.35 o                         
  -7   2   5          0.10          1.19         1.42 o                         
  -6   2   5        314.60        321.37         3.24 o                         
  -5   2   5         31.03         31.66         1.22 o                         
  -4   2   5        552.61        558.09         3.50 o                         
  -3   2   5         59.69         44.81         1.12 o                         
  -2   2   5        219.17        194.61         1.58 o                         
  -1   2   5         55.92         47.68         0.97 o                         
   0   2   5          2.06          6.93         0.66 o                         
   1   2   5        115.88        112.76         1.26 o                         
   2   2   5       1078.33       1146.82         6.22 o                         
   3   2   5          3.78         -0.31         0.93 o                         
   4   2   5          3.80          2.77         1.06 o                         
   5   2   5         15.02         11.00         1.28 o                         
   6   2   5          0.08         -0.62         1.42 o                         
   7   2   5         47.27         48.62         2.19 o                         
   8   2   5          1.60          3.28         1.73 o                         
   9   2   5          4.65          3.70         2.18 o                         
  -9   3   5         12.02         11.86         2.04 o                         
  -8   3   5          6.17          4.73         1.87 o                         
  -7   3   5         70.90         75.63         2.12 o                         
  -6   3   5          5.46          5.65         1.20 o                         
  -5   3   5        216.75        212.01         2.20 o                         
  -4   3   5        102.27         91.90         1.70 o                         
  -3   3   5          4.19          9.13         0.91 o                         
  -2   3   5        710.12        773.74         3.88 o                         
  -1   3   5       5034.80       5055.10        42.13 o                         
   0   3   5        693.07        619.29         4.53 o                         
   1   3   5       4095.59       4034.21        19.23 o                         
   2   3   5        271.82        344.21         2.42 o                         
   3   3   5          3.99          0.22         0.96 o                         
   4   3   5       2133.66       2237.13        10.76 o                         
   5   3   5         26.47         26.60         1.58 o                         
   6   3   5        141.46        132.17         2.87 o                         
   7   3   5          1.94          0.85         1.57 o                         
   8   3   5         14.24         11.61         1.77 o                         
   9   3   5          6.64          7.38         2.28 o                         
  -9   4   5          2.01          3.71         2.17 o                         
  -8   4   5          3.04          0.12         1.67 o                         
  -7   4   5          0.31         -1.61         1.61 o                         
  -6   4   5         36.94         37.53         1.78 o                         
  -5   4   5         14.81         13.13         1.26 o                         
  -4   4   5        267.17        274.81         2.49 o                         
  -3   4   5       2488.56       2637.76        11.68 o                         
  -2   4   5        876.94        946.22         4.84 o                         
  -1   4   5        621.38        622.69         3.51 o                         
   0   4   5       3429.55       3241.42        18.66 o                         
   1   4   5        141.96        159.30         1.61 o                         
   2   4   5       3413.61       3287.44        14.12 o                         
   3   4   5        896.63        910.33         5.02 o                         
   4   4   5         45.60         59.62         1.75 o                         
   5   4   5          5.42          1.11         1.22 o                         
   6   4   5         14.26          7.33         1.51 o                         
   7   4   5          0.06         -1.79         1.81 o                         
   8   4   5          3.00          7.08         1.71 o                         
   9   4   5         40.56         54.26         2.84 o                         
  -9   5   5          0.70          1.22         2.18 o                         
  -8   5   5         13.42         11.15         1.76 o                         
  -7   5   5         64.00         62.44         2.22 o                         
  -6   5   5        166.04        162.13         2.73 o                         
  -5   5   5         63.63         63.77         1.63 o                         
  -4   5   5         14.26          9.30         1.09 o                         
  -3   5   5        509.68        466.77         3.17 o                         
  -2   5   5        434.56        355.69         2.48 o                         
  -1   5   5          2.22          2.57         0.64 o                         
   0   5   5       1745.39       1581.17         8.50 o                         
   1   5   5         51.34         40.50         1.28 o                         
   2   5   5          9.39          9.51         0.91 o                         
   3   5   5        190.87        165.18         2.02 o                         
   4   5   5        851.83        803.09         4.79 o                         
   5   5   5        119.23        130.01         2.39 o                         
   6   5   5          1.92         -0.65         1.46 o                         
   7   5   5         52.06         57.81         2.61 o                         
   8   5   5         10.09         11.23         1.74 o                         
  -8   6   5         35.15         37.26         2.08 o                         
  -7   6   5         28.55         31.98         1.94 o                         
  -6   6   5          5.45          1.82         1.43 o                         
  -5   6   5          5.46          7.13         1.21 o                         
  -4   6   5        197.13        164.94         2.09 o                         
  -3   6   5         27.17         19.07         0.91 o                         
  -2   6   5       1295.43       1398.39         7.34 o                         
  -1   6   5        823.64        899.34         4.78 o                         
   0   6   5       2077.48       2039.73         9.93 o                         
   1   6   5          0.69          0.97         0.75 o                         
   2   6   5        965.10       1000.38         5.31 o                         
   3   6   5          0.76          1.64         0.91 o                         
   4   6   5          5.91          8.98         1.20 o                         
   5   6   5         65.67         61.81         1.77 o                         
   6   6   5          6.07          3.52         1.46 o                         
   7   6   5         11.75         10.54         1.70 o                         
   8   6   5          0.40         -0.26         1.54 o                         
  -8   7   5          6.61          5.74         2.29 o                         
  -7   7   5         40.24         37.42         1.93 o                         
  -6   7   5          0.10         -0.15         1.37 o                         
  -5   7   5         20.64         16.91         1.35 o                         
  -4   7   5        139.95        137.84         1.98 o                         
  -3   7   5         44.05         46.04         1.29 o                         
  -2   7   5        357.51        332.49         2.55 o                         
  -1   7   5         13.86         23.53         0.86 o                         
   0   7   5          0.89         -0.03         0.71 o                         
   1   7   5        253.85        260.64         2.23 o                         
   2   7   5         12.10         11.06         0.91 o                         
   3   7   5        292.73        296.53         2.67 o                         
   4   7   5          8.00          9.09         1.21 o                         
   5   7   5          7.30         12.58         1.40 o                         
   6   7   5          5.58          1.77         1.37 o                         
   7   7   5          3.72          2.96         1.65 o                         
   8   7   5          3.36          4.67         1.94 o                         
  -8   8   5         84.24         77.57         2.74 o                         
  -7   8   5         49.19         50.55         2.12 o                         
  -6   8   5          9.61         11.58         1.48 o                         
  -5   8   5         67.48         75.33         1.96 o                         
  -4   8   5        278.04        276.94         2.81 o                         
  -3   8   5        142.28        148.44         2.02 o                         
  -2   8   5        135.03        153.74         1.85 o                         
  -1   8   5         19.11         23.56         1.07 o                         
   0   8   5        234.42        256.63         2.29 o                         
   1   8   5        668.70        632.62         3.66 o                         
   2   8   5         12.30          9.91         1.13 o                         
   3   8   5         55.94         63.17         1.58 o                         
   4   8   5         68.99         74.67         1.93 o                         
   5   8   5        202.98        187.52         2.81 o                         
   6   8   5          2.89          4.39         1.48 o                         
   7   8   5          0.27          0.63         1.55 o                         
   8   8   5         20.50         17.55         2.19 o                         
  -7   9   5         24.20         24.26         1.78 o                         
  -6   9   5         37.64         36.90         2.19 o                         
  -5   9   5         19.27         26.63         1.43 o                         
  -4   9   5          0.00          1.75         1.36 o                         
  -3   9   5         87.59         78.89         1.98 o                         
  -2   9   5        333.10        325.64         2.59 o                         
  -1   9   5        502.77        478.75         3.65 o                         
   0   9   5        781.06        730.93         4.23 o                         
   1   9   5        217.98        185.19         2.58 o                         
   2   9   5        129.01        145.58         1.85 o                         
   3   9   5         11.76          9.45         1.13 o                         
   4   9   5        196.21        196.52         2.62 o                         
   5   9   5          9.85          8.75         1.52 o                         
   6   9   5          2.84          1.56         1.44 o                         
   7   9   5          1.25          0.28         1.61 o                         
  -7  10   5         18.19         19.25         1.78 o                         
  -6  10   5          0.75         -1.40         1.40 o                         
  -5  10   5          0.00          0.33         1.53 o                         
  -4  10   5          1.08         -0.94         1.46 o                         
  -3  10   5          0.16          1.75         1.07 o                         
  -2  10   5        168.47        140.90         1.85 o                         
  -1  10   5          0.23          0.48         1.00 o                         
   0  10   5        117.54         97.18         1.87 o                         
   1  10   5        108.54        123.75         1.91 o                         
   2  10   5          7.56          6.84         1.07 o                         
   3  10   5         22.69         15.60         1.22 o                         
   4  10   5          2.16          1.54         1.36 o                         
   5  10   5         19.53         16.16         1.53 o                         
   6  10   5          6.14          5.14         1.59 o                         
   7  10   5          1.54          2.57         1.77 o                         
  -7  11   5          3.52          5.37         2.08 o                         
  -6  11   5          3.28          2.73         1.79 o                         
  -5  11   5          2.86          0.62         1.65 o                         
  -4  11   5         36.39         39.94         2.33 o                         
  -3  11   5          9.75         14.79         1.31 o                         
  -2  11   5         29.13         31.12         1.49 o                         
  -1  11   5        134.58        134.23         2.81 o                         
   0  11   5         53.44         48.05         1.28 o                         
   1  11   5          5.40          3.60         1.10 o                         
   2  11   5         50.08         61.50         2.11 o                         
   3  11   5          8.27          6.80         1.25 o                         
   4  11   5         36.49         29.21         1.73 o                         
   5  11   5          0.15         -1.54         1.54 o                         
   6  11   5          4.07          0.51         1.74 o                         
  -6  12   5         22.44         24.24         2.23 o                         
  -5  12   5         10.82          8.37         1.84 o                         
  -4  12   5         61.44         72.34         2.27 o                         
  -3  12   5        113.78         95.88         2.39 o                         
  -2  12   5        167.26        196.24         2.84 o                         
  -1  12   5          0.18         -0.12         1.24 o                         
   0  12   5          8.59          2.12         1.21 o                         
   1  12   5         14.62         17.45         1.49 o                         
   2  12   5         15.64         17.31         1.31 o                         
   3  12   5        115.25        108.45         2.41 o                         
   4  12   5          9.39          5.17         1.44 o                         
   5  12   5         21.95         26.31         2.27 o                         
   6  12   5          1.98          1.47         2.07 o                         
  -5  13   5          9.06          7.08         1.93 o                         
  -4  13   5          5.45          4.22         1.64 o                         
  -3  13   5         52.46         52.66         2.11 o                         
  -2  13   5         75.88         73.10         2.03 o                         
  -1  13   5         75.01         70.30         1.95 o                         
   0  13   5         77.06         73.72         2.21 o                         
   1  13   5         95.29         90.65         2.29 o                         
   2  13   5          0.07          1.34         1.22 o                         
   3  13   5         12.36         10.48         1.41 o                         
   4  13   5         29.26         31.09         1.75 o                         
   5  13   5          0.01          0.70         1.69 o                         
  -4  14   5          3.69         -1.12         1.78 o                         
  -3  14   5          1.07          1.07         1.32 o                         
  -2  14   5        155.89        153.54         2.84 o                         
  -1  14   5         19.90         18.68         1.54 o                         
   0  14   5         85.77        110.71         2.62 o                         
   1  14   5         13.53         12.15         1.87 o                         
   2  14   5         15.03         23.29         1.43 o                         
   3  14   5         11.40         16.43         1.57 o                         
   4  14   5          3.18          3.82         1.54 o                         
  -3  15   5         28.52         25.72         1.95 o                         
  -2  15   5          0.94          5.80         1.63 o                         
  -1  15   5          1.91          1.17         1.36 o                         
   0  15   5          0.78          1.54         1.31 o                         
   1  15   5          8.24          6.31         1.61 o                         
   2  15   5         11.53          5.82         1.58 o                         
   3  15   5         17.51         21.50         2.14 o                         
   0  16   5          7.12         14.31         1.74 o                         
  -9   0   6         32.24         39.10         3.96 o                         
  -8   0   6         29.67         26.69         2.63 o                         
  -7   0   6        247.53        232.38         5.08 o                         
  -6   0   6        835.07        799.48         7.89 o                         
  -5   0   6        338.14        351.80         4.72 o                         
  -4   0   6         71.75         93.46         2.16 o                         
  -3   0   6       1554.19       1702.84        11.00 o                         
  -2   0   6        111.70         85.69         1.78 o                         
  -1   0   6         84.75        133.30         2.05 o                         
   0   0   6        131.40        102.35         1.82 o                         
   1   0   6       5129.01       4615.16        36.45 o                         
   2   0   6          5.93          2.48         1.21 o                         
   3   0   6          0.04          5.08         1.45 o                         
   4   0   6         65.46         60.75         2.90 o                         
   5   0   6          0.16          2.18         1.93 o                         
   6   0   6        184.64        209.68         4.20 o                         
   7   0   6         90.92         63.95         3.90 o                         
   8   0   6         54.79         72.22         3.76 o                         
   9   0   6         22.93         21.95         3.86 o                         
  -9   1   6          1.11          3.40         1.93 o                         
  -8   1   6          0.80          2.61         1.56 o                         
  -7   1   6         83.06         79.44         2.30 o                         
  -6   1   6         86.57         87.15         1.95 o                         
  -5   1   6          0.00         -0.92         0.92 o                         
  -4   1   6        321.84        374.97         2.68 o                         
  -3   1   6       5227.73       5332.25        21.77 o                         
  -2   1   6        770.68        735.24         3.63 o                         
  -1   1   6       2196.03       2082.04         8.91 o                         
   0   1   6       1403.04       1431.37         8.35 o                         
   1   1   6        594.82        582.04         3.69 o                         
   2   1   6         37.20         37.28         1.23 o                         
   3   1   6        243.67        262.70         2.44 o                         
   4   1   6        109.76        158.03         2.29 o                         
   5   1   6         53.70         60.20         1.75 o                         
   6   1   6         67.87         65.88         1.97 o                         
   7   1   6        453.37        450.98         4.56 o                         
   8   1   6        190.16        195.45         3.55 o                         
   9   1   6         39.46         40.20         3.02 o                         
  -9   2   6          9.38         12.15         1.98 o                         
  -8   2   6         45.23         44.60         2.07 o                         
  -7   2   6         15.74         12.65         1.69 o                         
  -6   2   6        118.49        119.81         2.17 o                         
  -5   2   6        151.31        113.71         1.86 o                         
  -4   2   6         16.66         22.79         0.93 o                         
  -3   2   6         32.59         47.05         1.09 o                         
  -2   2   6       2027.46       1987.68         8.52 o                         
  -1   2   6       1252.80       1063.91         5.27 o                         
   0   2   6         29.63         44.01         0.87 o                         
   1   2   6        521.80        558.73         3.21 o                         
   2   2   6        205.38        229.37         2.92 o                         
   3   2   6       1951.26       1887.14         9.63 o                         
   4   2   6         21.76         21.06         1.28 o                         
   5   2   6        259.62        243.35         2.97 o                         
   6   2   6         11.43          8.97         1.66 o                         
   7   2   6          0.63          0.72         1.69 o                         
   8   2   6          2.94          6.83         1.74 o                         
   9   2   6          6.55         13.68         2.59 o                         
  -9   3   6          7.27          8.76         1.74 o                         
  -8   3   6          2.70          5.22         1.50 o                         
  -7   3   6          0.01         -0.51         1.34 o                         
  -6   3   6        271.71        261.04         2.80 o                         
  -5   3   6         83.01         86.14         1.98 o                         
  -4   3   6        720.12        681.53         4.11 o                         
  -3   3   6        290.23        336.14         2.55 o                         
  -2   3   6        161.64        141.82         1.49 o                         
  -1   3   6       1202.52       1206.12         6.54 o                         
   0   3   6       1121.03       1172.66         6.38 o                         
   1   3   6        309.97        284.17         2.43 o                         
   2   3   6        623.55        620.20         3.63 o                         
   3   3   6         67.40         89.68         1.73 o                         
   4   3   6         52.90         59.64         1.53 o                         
   5   3   6        157.65        153.73         2.44 o                         
   6   3   6        173.30        173.55         2.87 o                         
   7   3   6         20.93         18.69         2.04 o                         
   8   3   6         12.79         14.52         1.84 o                         
   9   3   6         40.40         38.97         2.90 o                         
  -9   4   6         17.45         16.14         2.55 o                         
  -8   4   6          6.86          6.10         1.68 o                         
  -7   4   6         12.61         13.60         1.74 o                         
  -6   4   6        348.32        323.94         4.58 o                         
  -5   4   6         68.16         57.60         1.61 o                         
  -4   4   6        588.48        594.74         3.80 o                         
  -3   4   6         64.13         53.60         1.23 o                         
  -2   4   6        358.57        309.35         2.33 o                         
  -1   4   6        711.69        726.61         4.18 o                         
   0   4   6        560.95        504.43         4.16 o                         
   1   4   6         25.51         32.25         1.00 o                         
   2   4   6        446.18        504.42         3.14 o                         
   3   4   6         43.86         48.42         1.60 o                         
   4   4   6         74.74         90.61         1.90 o                         
   5   4   6          2.71          3.09         1.25 o                         
   6   4   6          6.01          2.14         1.47 o                         
   7   4   6          5.81          5.21         1.95 o                         
   8   4   6          9.98          8.07         1.81 o                         
   9   4   6          1.07         -1.53         2.23 o                         
  -9   5   6          7.68          9.80         2.67 o                         
  -8   5   6         17.99         16.74         1.86 o                         
  -7   5   6          2.04          1.39         1.65 o                         
  -6   5   6          3.10          3.25         1.42 o                         
  -5   5   6         12.09         11.28         1.23 o                         
  -4   5   6         80.33         87.30         1.71 o                         
  -3   5   6          1.55          2.88         0.88 o                         
  -2   5   6       2564.73       2564.10        11.65 o                         
  -1   5   6        217.70        210.19         1.75 o                         
   0   5   6        708.78        713.41         5.48 o                         
   1   5   6         77.72        104.10         1.71 o                         
   2   5   6        262.23        254.01         2.20 o                         
   3   5   6        171.12        151.72         1.89 o                         
   4   5   6        317.93        269.42         2.68 o                         
   5   5   6         42.01         52.38         1.74 o                         
   6   5   6         33.95         31.49         1.75 o                         
   7   5   6         24.11         29.00         1.98 o                         
   8   5   6         11.25         10.98         1.81 o                         
  -8   6   6          0.02          0.30         1.79 o                         
  -7   6   6         57.39         69.01         2.21 o                         
  -6   6   6         76.74         78.83         2.38 o                         
  -5   6   6         36.74         41.99         1.50 o                         
  -4   6   6        120.47        112.07         1.92 o                         
  -3   6   6        131.84        130.93         1.88 o                         
  -2   6   6         36.37         85.12         1.50 o                         
  -1   6   6        152.94        105.05         1.37 o                         
   0   6   6         48.95         45.62         1.66 o                         
   1   6   6        111.11         85.49         1.58 o                         
   2   6   6       1548.76       1545.66         8.10 o                         
   3   6   6         50.43         61.35         1.60 o                         
   4   6   6          0.15          2.97         1.08 o                         
   5   6   6        337.61        326.82         3.54 o                         
   6   6   6         76.75         66.90         2.13 o                         
   7   6   6         69.10         60.13         2.12 o                         
   8   6   6         34.55         35.41         2.27 o                         
  -8   7   6          1.25          4.28         2.25 o                         
  -7   7   6          3.74          1.93         1.63 o                         
  -6   7   6         26.76         41.04         1.85 o                         
  -5   7   6        152.59        130.17         2.29 o                         
  -4   7   6         43.18         44.91         1.44 o                         
  -3   7   6         46.11         64.34         2.18 o                         
  -2   7   6        262.09        259.86         2.39 o                         
  -1   7   6        175.12        195.29         1.84 o                         
   0   7   6         94.85        106.10         2.44 o                         
   1   7   6        138.70        142.49         1.63 o                         
   2   7   6        518.48        484.87         3.72 o                         
   3   7   6        234.35        202.31         2.40 o                         
   4   7   6          3.07         -0.74         1.10 o                         
   5   7   6        190.92        161.27         2.54 o                         
   6   7   6         24.06         22.85         1.78 o                         
   7   7   6          2.51          4.19         1.64 o                         
   8   7   6          3.59          6.71         1.97 o                         
  -8   8   6          3.59          5.01         1.94 o                         
  -7   8   6          6.07          8.59         1.60 o                         
  -6   8   6         52.61         53.57         1.88 o                         
  -5   8   6         11.02          6.43         1.26 o                         
  -4   8   6         17.65         23.18         1.50 o                         
  -3   8   6        175.63        172.70         2.14 o                         
  -2   8   6         44.02         42.13         1.40 o                         
  -1   8   6        116.45         99.36         1.35 o                         
   0   8   6          8.27          4.03         0.79 o                         
   1   8   6        769.99        764.10         4.40 o                         
   2   8   6         56.41         59.27         2.07 o                         
   3   8   6          2.65          2.23         1.13 o                         
   4   8   6        225.83        231.42         2.97 o                         
   5   8   6          1.33          1.36         1.35 o                         
   6   8   6          3.03          3.50         1.54 o                         
   7   8   6         45.02         39.18         2.05 o                         
   8   8   6          5.45          7.57         2.04 o                         
  -7   9   6         14.32         14.78         1.66 o                         
  -6   9   6         66.09         69.42         2.26 o                         
  -5   9   6         18.58         18.67         1.64 o                         
  -4   9   6         18.99         23.23         1.52 o                         
  -3   9   6        130.98        144.81         2.21 o                         
  -2   9   6          1.35          1.24         0.95 o                         
  -1   9   6        146.51        143.97         1.65 o                         
   0   9   6         44.83         26.36         1.12 o                         
   1   9   6          7.90          8.23         0.88 o                         
   2   9   6          1.15          1.23         0.91 o                         
   3   9   6          0.78          3.03         1.12 o                         
   4   9   6          1.13          0.66         1.28 o                         
   5   9   6          0.51         -1.14         1.37 o                         
   6   9   6         12.59          9.64         1.59 o                         
   7   9   6          2.05          5.51         1.74 o                         
  -7  10   6          3.28          3.52         1.72 o                         
  -6  10   6          8.30          9.58         1.53 o                         
  -5  10   6          0.85          0.39         1.51 o                         
  -4  10   6        131.52        125.04         2.76 o                         
  -3  10   6        709.76        697.92         4.88 o                         
  -2  10   6        410.70        412.23         3.34 o                         
  -1  10   6          1.21         -0.61         0.83 o                         
   0  10   6        502.09        489.19         3.27 o                         
   1  10   6          8.94          9.90         1.02 o                         
   2  10   6         11.45         15.12         1.08 o                         
   3  10   6          9.49          8.67         1.13 o                         
   4  10   6          7.56         11.19         1.59 o                         
   5  10   6         15.43         14.81         1.52 o                         
   6  10   6          0.25         -1.29         1.55 o                         
   7  10   6          0.74          1.14         1.64 o                         
  -6  11   6         34.31         32.34         2.13 o                         
  -5  11   6         16.07         27.29         2.10 o                         
  -4  11   6         26.56         27.86         1.71 o                         
  -3  11   6         49.15         51.97         1.68 o                         
  -2  11   6          1.20          4.80         0.86 o                         
  -1  11   6         10.26         13.00         1.18 o                         
   0  11   6        170.00        144.56         1.76 o                         
   1  11   6          2.24          1.32         0.76 o                         
   2  11   6         17.39         23.32         1.29 o                         
   3  11   6         22.10         13.19         1.32 o                         
   4  11   6         82.64         83.27         2.74 o                         
   5  11   6          6.92          4.25         1.49 o                         
   6  11   6          0.68         -0.57         1.53 o                         
  -6  12   6         33.81         37.38         2.27 o                         
  -5  12   6         43.45         30.00         1.84 o                         
  -4  12   6         51.08         56.22         1.86 o                         
  -3  12   6         20.07         19.06         1.46 o                         
  -1  12   6         11.17         16.97         1.29 o                         
   0  12   6         31.41         31.50         1.32 o                         
   1  12   6         13.72         20.06         1.39 o                         
   2  12   6         45.34         64.29         1.81 o                         
   3  12   6          6.36          4.84         1.36 o                         
   4  12   6          2.75         -1.37         1.37 o                         
   5  12   6          5.42          3.42         1.65 o                         
   6  12   6         10.42          8.43         2.06 o                         
  -5  13   6         20.89         23.42         2.58 o                         
  -4  13   6         58.88         72.30         2.49 o                         
  -3  13   6          0.01          3.60         1.57 o                         
  -1  13   6         64.70         59.66         1.86 o                         
   0  13   6         12.86         11.66         1.04 o                         
   1  13   6          0.13         -0.58         0.90 o                         
   2  13   6        146.88        116.29         2.64 o                         
   3  13   6         24.92         28.35         1.61 o                         
   4  13   6          3.57          1.88         1.64 o                         
   5  13   6          0.49          2.85         2.70 o                         
  -4  14   6         17.88         19.96         2.82 o                         
  -3  14   6        124.98        129.47         2.90 o                         
  -2  14   6         12.99         16.01         1.41 o                         
  -1  14   6         11.44         14.22         1.31 o                         
   0  14   6          0.07         -0.83         1.09 o                         
   1  14   6         53.10         57.98         1.66 o                         
   2  14   6         13.81         10.98         1.55 o                         
   3  14   6          1.75          1.55         1.37 o                         
   4  14   6         11.81         17.67         1.88 o                         
  -3  15   6          8.74         11.33         2.25 o                         
  -2  15   6         69.34         64.62         2.79 o                         
  -1  15   6          5.63          7.96         1.83 o                         
   0  15   6          8.39          5.23         1.21 o                         
   1  15   6         12.46          9.64         1.49 o                         
   2  15   6         22.53         23.52         2.03 o                         
   3  15   6          0.00          1.39         1.40 o                         
  -9   1   7          0.38          0.87         1.76 o                         
  -8   1   7         13.13         12.71         1.77 o                         
  -7   1   7          0.30         -1.23         1.32 o                         
  -6   1   7        342.85        356.78         3.29 o                         
  -5   1   7        435.65        399.62         2.93 o                         
  -4   1   7        228.24        236.12         2.15 o                         
  -3   1   7        888.78        968.03         4.92 o                         
  -2   1   7       1765.07       1726.21         7.53 o                         
  -1   1   7        201.93        137.21         1.36 o                         
   0   1   7          7.59          3.25         0.62 o                         
   1   1   7        999.51        901.14         4.91 o                         
   2   1   7        954.12       1117.11         5.84 o                         
   3   1   7         18.60         12.43         1.09 o                         
   4   1   7        179.71        198.49         2.43 o                         
   5   1   7         18.27         16.21         1.42 o                         
   6   1   7         79.34         83.15         2.23 o                         
   7   1   7         41.92         46.02         2.20 o                         
   8   1   7          3.38          6.32         1.77 o                         
   9   1   7          6.57         11.16         2.45 o                         
  -9   2   7          0.18         -2.13         2.13 o                         
  -8   2   7         33.37         31.98         1.97 o                         
  -7   2   7         31.74         33.46         1.93 o                         
  -6   2   7        117.05        121.25         2.25 o                         
  -5   2   7        393.83        376.22         3.13 o                         
  -4   2   7        202.68        231.09         2.03 o                         
  -3   2   7        228.27        238.91         2.08 o                         
  -2   2   7       1690.14       1655.87         7.30 o                         
  -1   2   7         35.97         50.65         1.19 o                         
   0   2   7         79.47        114.93         1.40 o                         
   1   2   7       1086.92       1217.36         6.03 o                         
   2   2   7        136.18        128.10         1.72 o                         
   3   2   7        161.34        188.04         2.29 o                         
   4   2   7         25.95          9.18         1.16 o                         
   5   2   7         29.53         32.52         1.54 o                         
   6   2   7          1.19          2.22         1.53 o                         
   7   2   7         18.16         11.47         1.86 o                         
   8   2   7         26.76         31.24         2.05 o                         
   9   2   7          5.17          6.44         2.45 o                         
  -9   3   7          2.43          5.41         1.87 o                         
  -8   3   7         36.92         32.12         1.85 o                         
  -7   3   7         79.29         71.01         1.90 o                         
  -6   3   7         62.37         63.51         1.88 o                         
  -5   3   7        127.82        156.24         2.37 o                         
  -4   3   7          0.12         -0.62         0.98 o                         
  -3   3   7         94.19         65.56         1.66 o                         
  -2   3   7        399.02        337.69         2.58 o                         
  -1   3   7        804.34        808.27         4.74 o                         
   0   3   7          7.94          9.76         0.80 o                         
   1   3   7        511.54        568.10         5.52 o                         
   2   3   7        243.39        270.92         2.35 o                         
   3   3   7         13.86         23.68         1.14 o                         
   4   3   7        340.63        374.00         3.15 o                         
   5   3   7         10.86         18.33         1.39 o                         
   6   3   7          8.90          4.46         1.53 o                         
   7   3   7          7.27          3.99         2.04 o                         
   8   3   7         20.61         21.96         2.30 o                         
   9   3   7          0.52          2.12         2.54 o                         
  -9   4   7          0.20          2.43         2.26 o                         
  -8   4   7          1.10          0.54         1.65 o                         
  -7   4   7         11.75          6.49         1.66 o                         
  -6   4   7        103.12         88.69         2.75 o                         
  -5   4   7         87.75         81.61         2.05 o                         
  -4   4   7        143.03        134.76         2.03 o                         
  -3   4   7       1978.64       2146.00         9.75 o                         
  -2   4   7        198.63        227.40         1.99 o                         
  -1   4   7        373.92        361.17         2.51 o                         
   0   4   7        589.26        574.34         4.76 o                         
   1   4   7        874.55        767.05         4.47 o                         
   2   4   7        122.92        115.16         1.65 o                         
   3   4   7         29.42         46.40         1.35 o                         
   4   4   7          3.70          4.17         1.16 o                         
   5   4   7        111.06        119.09         2.45 o                         
   6   4   7         18.08         13.95         1.60 o                         
   7   4   7          4.61          2.75         1.86 o                         
   8   4   7          0.79          5.47         1.75 o                         
  -8   5   7          5.92          5.87         1.76 o                         
  -7   5   7         42.14         44.99         2.07 o                         
  -6   5   7         28.10         32.31         1.65 o                         
  -5   5   7          5.37          5.08         1.19 o                         
  -4   5   7        572.04        610.60         3.89 o                         
  -3   5   7         10.50         14.73         1.07 o                         
  -2   5   7        295.56        316.92         2.52 o                         
  -1   5   7         14.09         29.41         1.53 o                         
   0   5   7         59.76         59.27         2.38 o                         
   1   5   7          1.78          0.10         0.60 o                         
   2   5   7        366.07        415.67         2.90 o                         
   3   5   7         13.54         23.45         1.07 o                         
   4   5   7        147.57        128.14         2.11 o                         
   5   5   7         43.51         50.32         1.73 o                         
   6   5   7        167.90        141.61         3.04 o                         
   7   5   7         46.35         45.16         2.08 o                         
   8   5   7         44.05         45.36         2.32 o                         
  -8   6   7         50.58         54.55         2.15 o                         
  -7   6   7         24.42         31.89         2.31 o                         
  -6   6   7         54.41         46.70         1.83 o                         
  -5   6   7         16.53         20.67         1.47 o                         
  -4   6   7        253.86        261.84         2.60 o                         
  -3   6   7          5.91          9.15         1.03 o                         
  -2   6   7          5.45          7.47         0.89 o                         
  -1   6   7        109.76        170.73         2.88 o                         
   0   6   7        693.91        731.11         5.72 o                         
   1   6   7         63.40         50.36         1.16 o                         
   2   6   7          0.40          0.49         0.86 o                         
   3   6   7         16.30         11.20         1.05 o                         
   4   6   7         10.81         13.44         1.26 o                         
   5   6   7         42.11         35.59         1.68 o                         
   6   6   7          0.19         -0.40         1.42 o                         
   7   6   7          7.87          7.28         1.78 o                         
   8   6   7          0.06         -0.47         2.02 o                         
  -8   7   7         12.72         13.75         2.01 o                         
  -7   7   7         19.04         20.29         1.79 o                         
  -6   7   7          5.35         -0.72         1.40 o                         
  -5   7   7        151.05        139.24         2.31 o                         
  -4   7   7        346.91        355.68         3.44 o                         
  -3   7   7         29.10         34.94         1.20 o                         
  -2   7   7          0.08          0.11         0.45 o                         
  -1   7   7         52.37         42.26         1.44 o                         
   0   7   7        615.77        635.29         5.38 o                         
   1   7   7         12.14          8.24         0.89 o                         
   2   7   7        652.76        617.21         4.04 o                         
   3   7   7        111.89        131.36         2.03 o                         
   4   7   7         19.12         15.47         1.24 o                         
   5   7   7        133.91        132.10         2.50 o                         
   6   7   7        120.69        117.30         2.77 o                         
   7   7   7         68.17         59.43         2.18 o                         
   8   7   7         57.00         52.54         2.83 o                         
  -8   8   7         19.25         17.09         2.23 o                         
  -7   8   7         22.55         17.19         1.70 o                         
  -6   8   7        137.83        148.43         2.79 o                         
  -5   8   7          7.81          5.21         1.36 o                         
  -4   8   7         48.14         40.49         1.72 o                         
  -3   8   7          7.94          3.81         0.96 o                         
  -2   8   7        113.27        106.37         1.70 o                         
  -1   8   7         48.09         78.97         1.37 o                         
   0   8   7         87.79        109.26         2.15 o                         
   1   8   7        314.70        376.38         2.80 o                         
   2   8   7         84.69         69.88         2.03 o                         
   3   8   7        105.21        113.01         2.07 o                         
   4   8   7        672.64        642.72         4.53 o                         
   5   8   7         94.61        104.27         2.33 o                         
   6   8   7          0.06         -1.21         1.51 o                         
   7   8   7         76.39         69.53         2.17 o                         
  -7   9   7         15.64         17.56         1.67 o                         
  -6   9   7          0.05          0.32         1.60 o                         
  -5   9   7         42.37         51.59         2.41 o                         
  -4   9   7         11.97         13.69         1.39 o                         
  -3   9   7          9.47         15.74         1.30 o                         
  -2   9   7        302.03        285.83         2.48 o                         
  -1   9   7         59.71         61.67         2.13 o                         
   0   9   7          4.85          7.11         1.14 o                         
   1   9   7          2.11          2.08         0.74 o                         
   2   9   7         78.75         67.47         2.56 o                         
   3   9   7          5.18          6.46         1.23 o                         
   4   9   7         10.77         12.79         1.48 o                         
   5   9   7         96.75        108.08         2.46 o                         
   6   9   7         67.06         68.30         2.15 o                         
   7   9   7         93.54         88.07         2.80 o                         
  -7  10   7         15.01         20.12         1.61 o                         
  -6  10   7          3.05          3.98         1.66 o                         
  -5  10   7        262.12        264.33         3.55 o                         
  -4  10   7        212.54        228.18         4.00 o                         
  -3  10   7         20.25         20.82         1.33 o                         
  -2  10   7        140.60        139.93         2.19 o                         
  -1  10   7         21.39         19.07         1.12 o                         
   0  10   7          6.77          7.28         0.94 o                         
   1  10   7        269.88        261.90         2.37 o                         
   2  10   7          1.73         -0.28         1.06 o                         
   3  10   7        199.44        219.82         2.85 o                         
   4  10   7        107.45        118.59         2.63 o                         
   5  10   7         80.25         69.45         2.19 o                         
   6  10   7         15.18         16.01         1.66 o                         
   7  10   7          4.81          4.14         1.80 o                         
  -6  11   7         72.24         72.45         2.94 o                         
  -5  11   7         81.26         79.68         2.66 o                         
  -4  11   7          1.26          0.93         1.34 o                         
  -3  11   7        122.35        130.19         3.43 o                         
  -2  11   7        173.25        174.04         2.41 o                         
  -1  11   7        109.81        104.49         2.73 o                         
   0  11   7         31.16         35.48         1.07 o                         
   1  11   7         23.63         31.65         1.04 o                         
   2  11   7         54.18         53.52         1.64 o                         
   3  11   7          0.22         -0.41         1.22 o                         
   4  11   7        126.08        134.99         2.91 o                         
   5  11   7         17.27         17.42         1.71 o                         
   6  11   7         35.22         38.85         1.96 o                         
  -6  12   7          0.12          3.21         1.79 o                         
  -5  12   7         57.31         69.42         2.42 o                         
  -4  12   7         11.25         10.62         1.32 o                         
  -3  12   7        136.55        127.17         2.20 o                         
  -2  12   7          0.97          1.38         0.88 o                         
  -1  12   7         63.74         62.67         1.46 o                         
   0  12   7          0.56          0.51         0.92 o                         
   1  12   7        219.16        218.32         2.41 o                         
   2  12   7          4.85          7.27         1.19 o                         
   3  12   7        111.35        113.83         2.53 o                         
   4  12   7          0.05         -1.33         1.48 o                         
   5  12   7          0.08         -1.63         1.63 o                         
  -5  13   7          5.45          4.69         1.41 o                         
  -4  13   7          0.48          1.39         1.54 o                         
  -3  13   7          3.51          2.56         0.95 o                         
  -2  13   7        108.29        124.90         2.64 o                         
  -1  13   7         21.67         16.51         1.23 o                         
   0  13   7        131.41        128.92         2.04 o                         
   1  13   7         84.28        101.06         2.31 o                         
   2  13   7         42.45         39.39         1.74 o                         
   3  13   7          5.87          4.39         1.42 o                         
   4  13   7          0.12          1.05         1.54 o                         
   5  13   7          0.35          0.28         1.69 o                         
  -4  14   7         23.98         22.16         2.51 o                         
  -3  14   7          0.09          2.15         1.41 o                         
  -2  14   7          0.38          1.97         1.17 o                         
  -1  14   7         14.86         13.14         1.14 o                         
   0  14   7          0.11         -0.32         1.21 o                         
   1  14   7         22.41         18.69         1.28 o                         
   2  14   7          2.60          5.96         1.23 o                         
   3  14   7          0.09          0.61         1.69 o                         
   4  14   7          8.07          8.71         1.76 o                         
  -2  15   7          7.11          8.01         2.80 o                         
  -1  15   7         25.22         22.50         1.97 o                         
   0  15   7          8.14          8.03         1.41 o                         
   1  15   7         15.72         24.68         1.59 o                         
   2  15   7          0.40          1.56         1.28 o                         
  -9   0   8         50.66         48.06         3.54 o                         
  -8   0   8         13.34         15.38         2.53 o                         
  -7   0   8         77.42         83.00         3.57 o                         
  -6   0   8          2.31          7.51         1.68 o                         
  -5   0   8         76.53         79.05         2.76 o                         
  -4   0   8         33.24         28.66         1.59 o                         
  -3   0   8         19.28         39.65         1.45 o                         
  -2   0   8       2546.61       2388.10        14.72 o                         
  -1   0   8        374.55        399.44         3.39 o                         
   0   0   8        594.42        508.48         4.48 o                         
   1   0   8       1420.52       1335.10         9.38 o                         
   2   0   8       2358.60       2576.03        17.17 o                         
   3   0   8       2687.00       2517.82        17.10 o                         
   4   0   8        171.13        151.96         3.25 o                         
   5   0   8        202.40        199.68         4.95 o                         
   6   0   8        259.08        284.92         4.87 o                         
   7   0   8         51.31         43.45         2.86 o                         
   8   0   8         45.91         31.16         2.92 o                         
   9   0   8          0.10          6.85         3.50 o                         
  -9   1   8          3.93          5.96         1.78 o                         
  -8   1   8         13.25         12.24         1.74 o                         
  -7   1   8         19.28         13.12         1.76 o                         
  -6   1   8        583.16        608.93         4.61 o                         
  -5   1   8        192.46        185.81         2.16 o                         
  -4   1   8        333.21        357.16         2.56 o                         
  -3   1   8        123.84        119.14         1.57 o                         
  -2   1   8        489.94        496.49         3.00 o                         
  -1   1   8        730.47        732.55         3.82 o                         
   0   1   8         44.23         41.60         1.00 o                         
   1   1   8       3129.75       3196.56        15.00 o                         
   2   1   8         30.66         28.68         1.17 o                         
   3   1   8       1077.84       1149.87         6.30 o                         
   4   1   8        171.66        190.18         2.46 o                         
   5   1   8        784.23        756.24         5.61 o                         
   6   1   8        734.24        663.33         5.39 o                         
   7   1   8         40.10         38.16         2.06 o                         
   8   1   8          4.25          4.83         1.77 o                         
   9   1   8         16.75         16.14         2.55 o                         
  -9   2   8         59.28         59.64         2.80 o                         
  -8   2   8         21.34         14.23         1.91 o                         
  -7   2   8         40.65         45.10         1.85 o                         
  -6   2   8        228.80        229.77         2.65 o                         
  -5   2   8         50.79         55.01         1.36 o                         
  -4   2   8        681.87        728.09         4.26 o                         
  -3   2   8        149.39        160.23         1.79 o                         
  -2   2   8         79.37        144.11         1.48 o                         
  -1   2   8       4301.17       4632.23        21.19 o                         
   0   2   8        379.58        324.28         2.74 o                         
   1   2   8       7030.20       7227.72        56.90 o                         
   2   2   8        441.99        460.75         3.14 o                         
   3   2   8        108.95        142.31         2.03 o                         
   4   2   8        983.03        996.89         6.13 o                         
   5   2   8        163.58        155.97         2.69 o                         
   6   2   8         33.87         30.82         2.07 o                         
   7   2   8         67.47         71.80         2.67 o                         
   8   2   8          6.40          7.03         1.78 o                         
   9   2   8          0.30          1.32         2.37 o                         
  -9   3   8         20.34         22.33         2.69 o                         
  -8   3   8          2.87          0.71         1.62 o                         
  -7   3   8          3.00          2.28         1.63 o                         
  -6   3   8          2.81          0.63         1.36 o                         
  -5   3   8        285.02        290.09         3.11 o                         
  -4   3   8         90.48         97.28         1.84 o                         
  -3   3   8        464.83        512.98         3.13 o                         
  -2   3   8         47.63         62.00         1.30 o                         
  -1   3   8        274.50        250.18         2.08 o                         
   0   3   8        680.45        605.15         3.63 o                         
   1   3   8        486.55        552.27         3.54 o                         
   2   3   8        428.68        525.49         3.53 o                         
   3   3   8         86.08        111.29         1.83 o                         
   4   3   8        667.86        659.62         4.39 o                         
   5   3   8        739.32        733.98         5.21 o                         
   6   3   8         39.65         38.78         1.97 o                         
   7   3   8         64.00         60.43         2.53 o                         
   8   3   8         62.45         58.72         2.28 o                         
  -9   4   8          1.66          5.65         2.30 o                         
  -8   4   8         30.96         32.43         1.93 o                         
  -7   4   8         10.70         12.79         1.76 o                         
  -6   4   8        238.18        223.97         2.93 o                         
  -5   4   8         97.60         94.75         2.06 o                         
  -4   4   8         19.28         24.83         1.16 o                         
  -3   4   8       1192.08       1204.01         6.14 o                         
  -2   4   8       1060.88       1017.78         5.45 o                         
  -1   4   8         97.53         94.60         1.46 o                         
   0   4   8        661.74        706.53         5.80 o                         
   1   4   8        100.10        103.90         1.63 o                         
   2   4   8          2.85          3.24         0.86 o                         
   3   4   8        381.22        400.57         3.03 o                         
   4   4   8          5.66          4.35         1.23 o                         
   5   4   8        106.33        103.07         2.43 o                         
   6   4   8          3.84         -1.44         1.44 o                         
   7   4   8         73.26         68.58         2.29 o                         
   8   4   8         43.89         47.17         2.26 o                         
  -8   5   8         63.18         65.90         2.32 o                         
  -7   5   8          0.68          0.82         1.63 o                         
  -6   5   8         53.06         51.26         1.93 o                         
  -5   5   8          5.28         13.84         1.30 o                         
  -4   5   8         40.73         44.29         1.37 o                         
  -3   5   8         13.78         11.81         1.04 o                         
  -2   5   8        412.11        416.68         3.12 o                         
  -1   5   8        136.79        198.02         2.80 o                         
   0   5   8          0.00          0.06         1.23 o                         
   1   5   8        126.77        160.50         1.58 o                         
   2   5   8          1.18         -0.84         0.84 o                         
   3   5   8       1067.22       1097.47         5.78 o                         
   4   5   8        285.10        329.71         3.07 o                         
   5   5   8         93.28         91.97         2.25 o                         
   6   5   8         12.77          9.19         1.55 o                         
   7   5   8         35.22         33.20         2.04 o                         
   8   5   8          0.23          6.40         2.25 o                         
  -8   6   8          0.75         -1.73         1.73 o                         
  -7   6   8         23.15         24.04         1.79 o                         
  -6   6   8          4.70          4.31         1.49 o                         
  -5   6   8        281.10        266.60         2.91 o                         
  -4   6   8        446.70        425.10         3.58 o                         
  -3   6   8         47.75         45.05         1.35 o                         
  -2   6   8          8.78          9.06         0.92 o                         
  -1   6   8        557.34        548.13         4.71 o                         
   0   6   8        302.62        282.32         3.44 o                         
   1   6   8         13.74         23.13         0.82 o                         
   2   6   8        687.17        709.11         4.39 o                         
   3   6   8        127.69        132.17         2.03 o                         
   4   6   8         44.70         43.04         1.61 o                         
   5   6   8          6.28          3.08         1.40 o                         
   6   6   8         18.55         15.03         1.85 o                         
   7   6   8         16.53         12.62         1.73 o                         
   8   6   8         85.89         96.00         4.43 o                         
  -8   7   8          3.74          3.51         2.04 o                         
  -7   7   8          5.60          0.87         1.59 o                         
  -6   7   8         29.79         30.43         1.67 o                         
  -5   7   8         12.21         12.27         1.33 o                         
  -4   7   8         21.50         26.40         1.44 o                         
  -3   7   8        546.88        611.49         4.31 o                         
  -2   7   8        120.50        142.17         1.65 o                         
  -1   7   8          0.01          4.05         1.30 o                         
   0   7   8        801.97        831.83         6.55 o                         
   1   7   8          3.10         13.95         1.01 o                         
   2   7   8        424.79        493.85         3.61 o                         
   3   7   8         30.95         32.42         1.41 o                         
   4   7   8          3.95          3.55         1.33 o                         
   5   7   8         55.42         43.19         1.69 o                         
   6   7   8          5.67          2.23         1.58 o                         
   7   7   8          0.01          3.68         1.61 o                         
   8   7   8          0.01          3.34         2.02 o                         
  -8   8   8         11.75          6.93         2.11 o                         
  -7   8   8          3.89          7.69         1.53 o                         
  -6   8   8          3.33          2.68         1.26 o                         
  -5   8   8         16.61         14.71         1.66 o                         
  -4   8   8         40.85         41.22         1.65 o                         
  -3   8   8          7.39          7.82         1.21 o                         
  -2   8   8         15.65         20.24         1.12 o                         
  -1   8   8         18.68         11.29         1.21 o                         
   0   8   8         91.97         99.84         2.62 o                         
   1   8   8        368.39        445.11         3.45 o                         
   2   8   8        136.05        161.39         2.34 o                         
   3   8   8          6.95         10.34         1.17 o                         
   4   8   8         10.65         12.04         1.37 o                         
   5   8   8          0.00         -0.58         1.38 o                         
   6   8   8         17.45         20.38         1.69 o                         
   7   8   8          6.59          8.58         1.71 o                         
  -7   9   8          3.99         -0.68         1.64 o                         
  -6   9   8          9.19          3.94         1.75 o                         
  -5   9   8         31.76         30.81         1.81 o                         
  -4   9   8          1.79          0.64         1.25 o                         
  -3   9   8         17.49         23.01         1.51 o                         
  -2   9   8        115.54        107.64         1.63 o                         
  -1   9   8         13.35         20.57         1.47 o                         
   0   9   8          5.48          3.96         1.18 o                         
   1   9   8        107.29         87.21         1.76 o                         
   2   9   8         16.06         12.18         1.15 o                         
   3   9   8         10.96          6.61         1.18 o                         
   4   9   8         45.51         55.70         1.86 o                         
   5   9   8         25.36         23.76         1.64 o                         
   6   9   8          9.16         10.81         1.63 o                         
   7   9   8          4.59          8.99         1.79 o                         
  -7  10   8          0.94         -1.52         1.92 o                         
  -6  10   8          3.28          5.10         1.78 o                         
  -5  10   8        146.58        150.34         2.93 o                         
  -4  10   8          7.85          8.91         1.39 o                         
  -3  10   8         51.18         60.08         1.65 o                         
  -2  10   8        307.29        309.84         3.62 o                         
  -1  10   8         29.50         30.91         1.86 o                         
   0  10   8         60.84         76.50         2.44 o                         
   1  10   8        177.92        180.43         2.38 o                         
   2  10   8         13.63         12.84         1.17 o                         
   3  10   8         86.37         77.89         1.95 o                         
   4  10   8         20.78         16.06         1.51 o                         
   5  10   8          0.02         -1.57         1.57 o                         
   6  10   8          0.55         -1.56         1.56 o                         
  -6  11   8         52.00         63.14         3.10 o                         
  -5  11   8          4.27          3.36         1.52 o                         
  -4  11   8         49.42         40.99         1.80 o                         
  -3  11   8         63.81         57.81         1.73 o                         
  -2  11   8         49.16         53.46         1.64 o                         
  -1  11   8         11.78          9.21         1.62 o                         
   0  11   8         38.51         31.48         1.55 o                         
   1  11   8          0.06          0.26         1.29 o                         
   2  11   8         16.89         15.99         1.16 o                         
   3  11   8          2.03         -1.18         1.18 o                         
   4  11   8          1.33          0.76         1.40 o                         
   5  11   8         13.19         21.75         1.83 o                         
   6  11   8         17.41         17.47         1.84 o                         
  -6  12   8          0.00         -0.24         2.02 o                         
  -5  12   8         71.13         87.52         3.99 o                         
  -4  12   8          2.27          2.84         1.54 o                         
  -3  12   8         12.66         13.27         1.35 o                         
  -2  12   8          9.55         13.79         1.04 o                         
  -1  12   8          0.39          0.30         1.72 o                         
   0  12   8          0.06         -1.34         1.42 o                         
   1  12   8         53.03         45.78         1.91 o                         
   2  12   8         25.19         27.76         1.76 o                         
   3  12   8         43.86         38.89         1.56 o                         
   4  12   8          0.00          0.59         1.29 o                         
   5  12   8         38.06         37.67         1.99 o                         
  -5  13   8         47.66         46.91         2.11 o                         
  -4  13   8         84.02         73.39         2.27 o                         
  -3  13   8         21.50         23.86         1.37 o                         
  -2  13   8         94.05         97.39         2.36 o                         
  -1  13   8         39.41         24.93         1.84 o                         
   0  13   8          1.08          1.84         1.36 o                         
   1  13   8          5.24          3.48         1.37 o                         
   2  13   8         81.79         72.69         2.17 o                         
   3  13   8         29.03         30.17         2.23 o                         
   4  13   8          9.56         19.98         1.87 o                         
  -4  14   8          6.51          5.73         1.94 o                         
  -3  14   8          1.17          3.88         1.53 o                         
  -2  14   8          0.00          4.72         1.39 o                         
  -1  14   8         71.36         72.61         2.24 o                         
   0  14   8         49.12         52.60         2.01 o                         
   1  14   8        188.34        186.55         3.56 o                         
   2  14   8          0.46          0.25         1.53 o                         
   3  14   8         41.54         36.17         1.94 o                         
  -2  15   8         13.04         11.83         2.13 o                         
  -1  15   8          0.00          4.19         2.18 o                         
   0  15   8          4.76          3.16         1.90 o                         
   1  15   8          0.01          4.27         1.95 o                         
   2  15   8          1.54          4.30         1.39 o                         
  -9   1   9          0.51         -0.30         1.71 o                         
  -8   1   9          7.08          7.77         1.65 o                         
  -7   1   9          2.43          3.38         1.46 o                         
  -6   1   9         32.67         37.47         1.46 o                         
  -5   1   9         92.37         94.66         1.75 o                         
  -4   1   9          2.53          4.55         0.90 o                         
  -3   1   9          1.73          3.48         0.83 o                         
  -2   1   9         38.75         50.54         1.22 o                         
  -1   1   9        347.70        399.34         2.60 o                         
   0   1   9         86.62        108.13         1.53 o                         
   1   1   9          4.83          7.93         1.03 o                         
   2   1   9       1683.99       1739.34         8.67 o                         
   3   1   9        115.74        113.50         2.01 o                         
   4   1   9        118.57        147.95         2.34 o                         
   5   1   9         51.26         48.99         1.82 o                         
   6   1   9          9.03         18.13         1.83 o                         
   7   1   9         14.31         15.94         1.85 o                         
   8   1   9          0.27          1.41         1.71 o                         
  -9   2   9          0.01          3.72         1.84 o                         
  -8   2   9          0.38          0.60         1.43 o                         
  -7   2   9          5.81          6.28         1.35 o                         
  -6   2   9        271.16        286.75         3.03 o                         
  -5   2   9        430.86        456.62         3.47 o                         
  -4   2   9         72.55         80.13         1.63 o                         
  -3   2   9        128.72        138.45         1.77 o                         
  -2   2   9        186.64        221.87         1.81 o                         
  -1   2   9       1042.20       1108.57         5.87 o                         
   0   2   9        410.18        487.14         3.60 o                         
   1   2   9         29.71         35.54         0.97 o                         
   2   2   9       1674.79       1770.66         8.76 o                         
   3   2   9         18.56         23.08         1.23 o                         
   4   2   9         89.28         91.27         2.12 o                         
   5   2   9         69.21         64.47         1.87 o                         
   6   2   9        103.04        107.56         2.77 o                         
   7   2   9         50.89         44.53         2.35 o                         
   8   2   9          6.19          5.55         1.79 o                         
  -9   3   9         10.13         10.91         2.41 o                         
  -8   3   9         17.45         20.76         1.86 o                         
  -7   3   9         59.80         61.63         2.29 o                         
  -6   3   9        115.57        106.40         2.30 o                         
  -5   3   9          0.34         -1.11         1.17 o                         
  -4   3   9        434.42        397.09         2.87 o                         
  -3   3   9          2.21          6.91         0.84 o                         
  -2   3   9       1464.42       1614.48         7.97 o                         
  -1   3   9        740.04        900.60         5.14 o                         
   0   3   9        525.77        670.63         4.05 o                         
   1   3   9        249.14        273.48         2.51 o                         
   2   3   9          2.27          4.33         0.85 o                         
   3   3   9         43.68         32.06         1.37 o                         
   4   3   9         19.21         24.97         1.42 o                         
   5   3   9         43.97         59.01         1.90 o                         
   6   3   9          9.95         16.93         1.82 o                         
   7   3   9         77.93         59.59         2.67 o                         
   8   3   9         47.74         54.67         2.26 o                         
  -8   4   9          3.01          4.82         1.82 o                         
  -7   4   9        100.23         98.88         2.62 o                         
  -6   4   9        122.51        137.99         2.61 o                         
  -5   4   9          0.72         -1.16         1.16 o                         
  -4   4   9        262.23        269.46         2.52 o                         
  -3   4   9        290.71        281.64         2.37 o                         
  -2   4   9          0.02          2.33         0.97 o                         
  -1   4   9         13.49         19.60         1.13 o                         
   0   4   9        279.75        309.00         2.09 o                         
   1   4   9         57.44         76.56         1.65 o                         
   2   4   9        220.96        219.11         2.23 o                         
   3   4   9        170.44        144.09         2.06 o                         
   4   4   9          7.06          1.35         1.21 o                         
   5   4   9         51.73         60.58         2.02 o                         
   6   4   9         82.06         88.59         2.95 o                         
   7   4   9         43.94         36.62         2.16 o                         
   8   4   9         18.71         19.60         2.38 o                         
  -8   5   9         20.55         25.37         1.89 o                         
  -7   5   9         33.15         28.71         1.88 o                         
  -6   5   9        102.51        109.81         2.41 o                         
  -5   5   9        154.46        138.05         2.55 o                         
  -4   5   9         34.68         33.35         1.38 o                         
  -3   5   9        132.43        112.81         1.49 o                         
  -2   5   9         12.87          8.41         0.82 o                         
  -1   5   9         99.75         80.51         2.29 o                         
   0   5   9        157.16        155.01         2.58 o                         
   1   5   9         23.20         16.92         0.82 o                         
   2   5   9        768.51        716.53         4.42 o                         
   3   5   9        368.11        330.42         2.70 o                         
   4   5   9        150.44        162.63         2.50 o                         
   5   5   9         31.63         37.41         1.85 o                         
   6   5   9         62.10         57.83         2.28 o                         
   7   5   9         41.52         42.01         2.12 o                         
   8   5   9          0.50          3.76         2.21 o                         
  -8   6   9          5.43          9.71         1.97 o                         
  -7   6   9          1.33         -0.72         1.53 o                         
  -6   6   9          3.21          2.73         1.43 o                         
  -5   6   9         17.09         23.55         2.00 o                         
  -4   6   9        247.27        248.90         2.87 o                         
  -3   6   9          3.46         13.03         1.34 o                         
  -2   6   9         51.22         71.00         1.66 o                         
  -1   6   9        152.19        133.69         2.52 o                         
   0   6   9         63.54         76.89         2.22 o                         
   1   6   9       1557.38       1509.71         7.55 o                         
   2   6   9        685.94        675.87         4.46 o                         
   3   6   9         48.61         47.47         1.44 o                         
   4   6   9         63.22         73.50         1.91 o                         
   5   6   9        157.15        176.02         2.74 o                         
   6   6   9         31.28         30.52         1.89 o                         
   7   6   9         22.88         24.60         1.92 o                         
   8   6   9          0.00         -1.27         2.18 o                         
  -8   7   9          0.87          1.90         2.01 o                         
  -7   7   9          0.34         -0.26         1.51 o                         
  -6   7   9          1.18          1.43         1.38 o                         
  -5   7   9         82.04         77.50         2.53 o                         
  -4   7   9        123.23        137.53         2.43 o                         
  -3   7   9        160.02        187.15         2.27 o                         
  -2   7   9         55.16         67.09         1.24 o                         
  -1   7   9        246.51        268.73         3.35 o                         
   0   7   9          1.72         -0.95         1.29 o                         
   1   7   9         10.70         17.41         1.29 o                         
   2   7   9         45.85         43.59         1.56 o                         
   3   7   9         27.98         32.57         1.36 o                         
   4   7   9        142.11        113.47         2.30 o                         
   5   7   9        227.09        207.85         3.20 o                         
   6   7   9         18.00         20.56         2.09 o                         
   7   7   9         97.55        108.30         3.31 o                         
  -7   8   9         17.22         22.18         1.77 o                         
  -6   8   9         48.15         52.74         2.63 o                         
  -5   8   9          0.80          3.41         1.62 o                         
  -4   8   9        104.34         94.33         2.14 o                         
  -3   8   9        297.66        284.49         2.86 o                         
  -2   8   9        252.67        230.45         2.43 o                         
  -1   8   9         15.10         24.63         1.28 o                         
   0   8   9         14.50          8.46         1.47 o                         
   1   8   9         46.04         47.68         1.81 o                         
   2   8   9        207.89        194.90         2.37 o                         
   3   8   9        247.65        222.94         3.56 o                         
   4   8   9         73.16         70.02         1.85 o                         
   5   8   9         35.35         39.03         1.80 o                         
   6   8   9          5.05          4.33         1.50 o                         
   7   8   9          0.19          2.92         1.80 o                         
  -7   9   9          9.49          8.29         1.98 o                         
  -6   9   9         36.50         37.73         2.19 o                         
  -5   9   9          1.08         -0.68         1.41 o                         
  -4   9   9          1.52         -1.00         1.24 o                         
  -3   9   9         16.09         15.23         1.26 o                         
  -2   9   9          4.67         14.96         1.50 o                         
  -1   9   9         35.81         24.76         1.57 o                         
   0   9   9         13.28         17.72         1.51 o                         
   1   9   9        143.49        137.68         2.69 o                         
   2   9   9         56.31         67.96         1.63 o                         
   3   9   9         38.43         34.39         1.47 o                         
   4   9   9        190.58        165.26         3.07 o                         
   5   9   9        216.57        221.43         4.11 o                         
   6   9   9         16.24         11.45         1.73 o                         
   7   9   9         68.80         70.66         2.69 o                         
  -7  10   9          0.07         -0.57         1.91 o                         
  -6  10   9         11.73         18.52         1.85 o                         
  -5  10   9        194.80        184.98         3.21 o                         
  -4  10   9         72.30         74.23         2.20 o                         
  -3  10   9         35.71         31.76         1.26 o                         
  -2  10   9         26.21         43.74         1.91 o                         
  -1  10   9         17.70         20.34         1.81 o                         
   0  10   9          0.03         -0.35         1.28 o                         
   1  10   9          8.18          3.83         1.44 o                         
   2  10   9        786.05        722.50         4.86 o                         
   3  10   9         19.87         16.49         1.47 o                         
   4  10   9          1.70          3.87         1.38 o                         
   5  10   9          5.55          7.73         1.65 o                         
   6  10   9         19.77         16.32         1.91 o                         
  -6  11   9         19.00         11.19         2.19 o                         
  -5  11   9          3.55          5.60         1.76 o                         
  -4  11   9         21.17         20.47         1.71 o                         
  -3  11   9         36.86         26.27         1.22 o                         
  -2  11   9         42.13         45.64         2.45 o                         
  -1  11   9          5.87          1.52         1.64 o                         
   0  11   9         26.47         19.50         1.57 o                         
   1  11   9          4.00         -0.92         1.35 o                         
   2  11   9        187.53        177.30         2.17 o                         
   3  11   9         44.26         52.47         2.30 o                         
   4  11   9         10.58         12.41         1.54 o                         
   5  11   9          6.41          9.25         1.77 o                         
   6  11   9         96.71        110.70         3.05 o                         
  -5  12   9         94.45         89.93         4.25 o                         
  -4  12   9          6.36          3.31         0.94 o                         
  -3  12   9          0.05         -0.43         1.22 o                         
  -2  12   9          9.99          8.17         1.81 o                         
  -1  12   9          2.58          2.66         1.50 o                         
   0  12   9        184.58        166.82         4.05 o                         
   1  12   9         26.35         27.51         1.59 o                         
   2  12   9         33.95         27.71         2.06 o                         
   3  12   9         32.79         25.07         1.42 o                         
   4  12   9         14.64          9.57         1.68 o                         
   5  12   9          0.58         -0.27         1.65 o                         
  -4  13   9          2.70          5.39         2.04 o                         
  -3  13   9          8.64          8.67         1.38 o                         
  -2  13   9          0.03          1.23         1.51 o                         
  -1  13   9          0.56          1.00         1.40 o                         
   0  13   9          9.56         12.57         1.44 o                         
   1  13   9         71.20         70.58         2.51 o                         
   2  13   9        110.16        120.29         3.38 o                         
   3  13   9          8.71          7.44         1.31 o                         
   4  13   9          0.43         -0.09         1.72 o                         
  -3  14   9         59.30         63.00         2.60 o                         
  -2  14   9          0.23          3.18         1.98 o                         
  -1  14   9          2.09          1.08         1.64 o                         
   0  14   9          3.73         -0.05         2.12 o                         
   1  14   9         12.64         17.42         1.84 o                         
   2  14   9          1.81          1.94         1.67 o                         
   3  14   9          1.65          1.79         1.47 o                         
  -2  15   9         12.92         11.99         2.71 o                         
  -1  15   9         98.22        123.27         4.89 o                         
   0  15   9          0.05          1.56         2.24 o                         
   1  15   9         11.52         15.60         1.99 o                         
  -9   0  10         14.87         16.11         2.82 o                         
  -8   0  10         40.42         34.07         2.89 o                         
  -7   0  10        159.97        155.70         3.72 o                         
  -6   0  10          0.40         -0.25         1.55 o                         
  -5   0  10        217.97        201.34         3.21 o                         
  -4   0  10          7.62         14.43         1.45 o                         
  -3   0  10        127.36        116.01         2.42 o                         
  -2   0  10       3115.24       2916.52        19.03 o                         
  -1   0  10        503.92        438.99         5.21 o                         
   0   0  10      10366.23      11045.06       206.34 o                         
   1   0  10       2771.19       3396.68        23.43 o                         
   2   0  10        315.78        309.29         3.78 o                         
   3   0  10        692.10        719.88         6.52 o                         
   4   0  10       1391.97       1659.33        12.72 o                         
   5   0  10          5.26         10.30         2.26 o                         
   6   0  10          0.06          8.64         2.75 o                         
   7   0  10         48.92         39.45         3.79 o                         
   8   0  10          0.50         -1.30         2.48 o                         
  -9   1  10          0.00          1.22         1.76 o                         
  -8   1  10          0.03          0.37         1.59 o                         
  -7   1  10         28.05         35.07         2.15 o                         
  -6   1  10        266.75        244.96         3.14 o                         
  -5   1  10        193.60        169.61         2.29 o                         
  -4   1  10        287.11        277.10         2.46 o                         
  -3   1  10         38.22         56.36         1.25 o                         
  -2   1  10        803.27        802.54         4.24 o                         
  -1   1  10        219.72        248.39         2.13 o                         
   0   1  10       3753.74       4116.41        26.72 o                         
   1   1  10         29.69         35.86         1.14 o                         
   2   1  10       1626.86       1658.97         8.38 o                         
   3   1  10          8.15          5.06         1.11 o                         
   4   1  10         15.08         13.84         1.37 o                         
   5   1  10        526.95        508.86         4.43 o                         
   6   1  10        219.57        223.06         3.60 o                         
   7   1  10          5.49         -0.44         1.80 o                         
   8   1  10         12.29         12.42         1.87 o                         
  -9   2  10          2.39          2.01         2.19 o                         
  -8   2  10          0.01         -1.54         1.54 o                         
  -7   2  10        172.14        158.99         3.11 o                         
  -6   2  10          0.02          1.25         1.43 o                         
  -5   2  10         33.50         38.75         1.48 o                         
  -4   2  10       1611.20       1600.67         8.04 o                         
  -3   2  10         86.02        107.57         1.58 o                         
  -2   2  10         98.14         79.81         1.29 o                         
  -1   2  10        464.86        407.85         2.84 o                         
   0   2  10         20.81         38.83         1.28 o                         
   1   2  10        972.11       1085.20         5.80 o                         
   2   2  10        882.26       1000.70         5.57 o                         
   3   2  10        458.46        552.09         3.88 o                         
   4   2  10          2.74          2.94         1.29 o                         
   5   2  10        107.92        120.60         2.52 o                         
   6   2  10        418.14        421.49         4.55 o                         
   7   2  10          0.84          0.65         1.90 o                         
   8   2  10         25.49         28.97         2.20 o                         
  -8   3  10          2.03         -1.54         1.64 o                         
  -7   3  10          0.70          4.64         1.61 o                         
  -6   3  10         19.00         24.90         1.66 o                         
  -5   3  10         56.51         64.56         1.75 o                         
  -4   3  10          3.60         15.41         1.03 o                         
  -3   3  10        549.31        578.39         3.52 o                         
  -2   3  10         46.01         39.50         1.14 o                         
  -1   3  10          8.22          9.14         0.86 o                         
   0   3  10        178.54        202.26         1.98 o                         
   1   3  10        792.23        854.84         5.14 o                         
   2   3  10        527.89        515.68         3.46 o                         
   3   3  10        116.06        114.00         2.07 o                         
   4   3  10         97.50         84.37         1.95 o                         
   5   3  10         17.39         17.66         1.73 o                         
   6   3  10          7.02          5.03         1.66 o                         
   7   3  10         39.93         46.33         2.34 o                         
   8   3  10          0.83          3.04         2.18 o                         
  -8   4  10          5.24          4.39         1.74 o                         
  -7   4  10          6.33          4.44         1.55 o                         
  -6   4  10        719.99        672.10         4.94 o                         
  -5   4  10        209.64        222.03         2.70 o                         
  -4   4  10         18.37         22.02         1.42 o                         
  -3   4  10        375.53        344.25         2.90 o                         
  -2   4  10         10.47         10.62         0.93 o                         
  -1   4  10       1115.13        975.60         5.52 o                         
   0   4  10         54.37         34.62         0.92 o                         
   1   4  10          8.03          4.65         0.88 o                         
   2   4  10          3.42          6.05         1.07 o                         
   3   4  10        231.58        230.24         2.40 o                         
   4   4  10         14.32         17.93         1.38 o                         
   5   4  10        217.25        210.88         3.30 o                         
   6   4  10         50.94         43.47         2.13 o                         
   7   4  10         21.81         20.27         1.93 o                         
   8   4  10          6.86          0.82         2.19 o                         
  -8   5  10         12.04          9.71         2.02 o                         
  -7   5  10         30.25         39.05         2.04 o                         
  -6   5  10         46.02         73.10         2.17 o                         
  -5   5  10         14.23          8.57         1.28 o                         
  -4   5  10          0.28         -1.14         1.14 o                         
  -3   5  10         30.25         30.51         1.05 o                         
  -2   5  10          7.48          4.43         0.88 o                         
  -1   5  10         20.38         14.06         0.96 o                         
   0   5  10         12.60         15.18         1.50 o                         
   1   5  10        178.09        176.39         1.96 o                         
   2   5  10        133.93        155.50         2.20 o                         
   3   5  10         24.30         28.95         1.31 o                         
   4   5  10        350.56        337.76         3.12 o                         
   5   5  10         16.43         18.31         1.53 o                         
   6   5  10          1.76         -1.66         1.66 o                         
   7   5  10          3.64          2.14         1.79 o                         
   8   5  10          0.01         -2.03         2.66 o                         
  -8   6  10         11.40          8.29         1.98 o                         
  -7   6  10         35.64         42.75         1.90 o                         
  -6   6  10        175.47        169.60         3.02 o                         
  -5   6  10        794.63        793.56         5.21 o                         
  -4   6  10        223.11        239.43         2.77 o                         
  -3   6  10          0.01          2.52         0.94 o                         
  -2   6  10         11.71          9.33         0.93 o                         
  -1   6  10        103.24         73.05         2.07 o                         
   0   6  10        439.79        452.18         4.34 o                         
   1   6  10          3.87         -0.24         0.82 o                         
   2   6  10         13.77         15.81         1.13 o                         
   3   6  10         30.07         33.20         1.48 o                         
   4   6  10        172.48        178.16         2.59 o                         
   5   6  10        493.27        527.72         4.19 o                         
   6   6  10         18.79         25.70         1.89 o                         
   7   6  10         50.83         52.44         2.22 o                         
   8   6  10         90.50         77.83         3.29 o                         
  -8   7  10         25.25         28.96         2.32 o                         
  -7   7  10          3.95          5.81         1.51 o                         
  -6   7  10          1.79          2.67         1.30 o                         
  -5   7  10        263.57        250.55         3.37 o                         
  -4   7  10          4.11          3.65         1.25 o                         
  -3   7  10          8.03          7.14         1.07 o                         
  -2   7  10        363.36        354.87         3.10 o                         
  -1   7  10         34.67         30.35         1.89 o                         
   0   7  10        467.84        505.22         4.80 o                         
   1   7  10        250.07        242.50         3.22 o                         
   2   7  10          1.44          1.96         0.76 o                         
   3   7  10         36.18         50.88         1.57 o                         
   4   7  10         27.94         39.61         1.68 o                         
   5   7  10          4.02          0.56         1.30 o                         
   6   7  10         31.56         27.24         1.77 o                         
   7   7  10          3.00          5.14         1.62 o                         
  -7   8  10         11.87         11.03         1.58 o                         
  -6   8  10          8.65         11.37         1.94 o                         
  -5   8  10        128.73        139.04         2.90 o                         
  -4   8  10        177.05        162.38         2.74 o                         
  -3   8  10        145.24        116.45         2.68 o                         
  -2   8  10         56.04         42.42         1.72 o                         
  -1   8  10         13.23          4.26         1.51 o                         
   0   8  10         11.33          4.74         1.44 o                         
   1   8  10         36.94         40.09         1.74 o                         
   2   8  10        136.51        112.36         1.81 o                         
   3   8  10         97.93        100.00         2.42 o                         
   4   8  10         75.65         91.99         2.76 o                         
   5   8  10          0.81         -0.32         1.51 o                         
   6   8  10         61.31         68.42         2.71 o                         
   7   8  10          0.01         -0.34         1.73 o                         
  -7   9  10          9.51          7.66         1.92 o                         
  -6   9  10         26.41         18.82         1.87 o                         
  -5   9  10          1.42          0.22         1.45 o                         
  -4   9  10        105.68        106.35         2.46 o                         
  -3   9  10        155.25        157.11         2.07 o                         
  -2   9  10         17.42         13.72         1.47 o                         
  -1   9  10         92.35         99.38         2.28 o                         
   0   9  10         57.33         63.22         2.17 o                         
   1   9  10        137.69        141.64         2.90 o                         
   2   9  10          0.00          1.05         0.90 o                         
   3   9  10          3.28          2.21         1.21 o                         
   4   9  10         40.56         32.40         1.86 o                         
   5   9  10         83.48         83.92         2.80 o                         
   6   9  10          5.63          0.66         1.57 o                         
   7   9  10          0.03         -2.07         2.07 o                         
  -6  10  10          9.35          6.06         1.85 o                         
  -5  10  10         43.37         49.56         1.93 o                         
  -4  10  10          0.01         -1.11         1.34 o                         
  -3  10  10         53.74         56.42         1.44 o                         
  -2  10  10        263.10        254.53         3.93 o                         
  -1  10  10         47.31         35.64         1.71 o                         
   0  10  10         15.82          6.57         1.30 o                         
   1  10  10         34.65         39.79         1.85 o                         
   2  10  10         10.63          6.10         0.97 o                         
   3  10  10         36.58         29.27         2.19 o                         
   4  10  10        174.34        175.23         2.93 o                         
   5  10  10         41.84         35.00         2.35 o                         
   6  10  10         23.71         15.76         1.93 o                         
  -6  11  10         11.87         11.45         2.07 o                         
  -5  11  10          2.57          0.90         1.54 o                         
  -4  11  10          0.16         -1.10         1.10 o                         
  -3  11  10          4.95          3.58         1.18 o                         
  -2  11  10         26.39         16.32         1.70 o                         
  -1  11  10        166.77        147.46         3.07 o                         
   0  11  10          2.17         -1.21         1.62 o                         
   1  11  10        111.76        109.97         2.51 o                         
   2  11  10          0.62          0.96         1.50 o                         
   3  11  10          1.07          2.41         1.08 o                         
   4  11  10          9.17         12.50         1.47 o                         
   5  11  10         29.65         24.30         2.07 o                         
  -5  12  10         80.21         82.19         3.26 o                         
  -4  12  10         11.17         14.11         1.27 o                         
  -3  12  10         53.21         41.44         1.91 o                         
  -2  12  10         14.24         21.20         1.85 o                         
  -1  12  10         28.75         24.95         1.73 o                         
   0  12  10         16.62         19.39         1.60 o                         
   1  12  10         26.30         30.56         1.98 o                         
   2  12  10          0.62         -0.03         1.36 o                         
   3  12  10          3.48          2.59         1.16 o                         
   4  12  10         38.08         36.18         1.98 o                         
   5  12  10          3.27          5.49         1.61 o                         
  -4  13  10         12.38          9.91         1.73 o                         
  -3  13  10          0.11         -1.72         1.81 o                         
  -2  13  10         70.42         77.82         2.80 o                         
  -1  13  10          1.52          2.23         1.63 o                         
   0  13  10          6.96          6.75         1.74 o                         
   1  13  10          0.04          2.47         1.37 o                         
   2  13  10         37.34         35.60         3.27 o                         
   3  13  10          5.31          3.65         1.23 o                         
   4  13  10         18.11         17.96         1.65 o                         
  -3  14  10          5.97         14.02         3.76 o                         
  -2  14  10          1.02          4.62         1.60 o                         
  -1  14  10          5.01          7.03         1.50 o                         
   0  14  10         18.52         16.47         1.62 o                         
   1  14  10          0.05         -0.63         1.80 o                         
   2  14  10         12.39         11.45         2.36 o                         
   3  14  10          0.12          0.21         1.29 o                         
  -1  15  10         46.16         52.78         2.86 o                         
   0  15  10          0.04         -1.80         1.80 o                         
  -8   1  11          2.48          5.32         1.48 o                         
  -7   1  11         23.39         22.39         1.66 o                         
  -6   1  11         72.08         82.80         1.95 o                         
  -5   1  11        126.02        120.29         2.08 o                         
  -4   1  11        277.74        282.04         2.57 o                         
  -3   1  11        258.72        265.21         2.26 o                         
  -2   1  11       1928.06       1878.52         8.62 o                         
  -1   1  11        837.00        914.22         5.09 o                         
   0   1  11       2253.99       2513.27        11.78 o                         
   1   1  11       3454.78       3474.83        16.42 o                         
   2   1  11       1295.73       1328.96         7.32 o                         
   3   1  11        205.12        176.46         2.34 o                         
   4   1  11         22.74         23.52         1.52 o                         
   5   1  11         98.55         82.89         2.53 o                         
   6   1  11         63.03         58.27         2.47 o                         
   7   1  11          2.57          6.76         2.11 o                         
   8   1  11          0.23         -2.20         2.20 o                         
  -8   2  11         21.56         17.68         1.72 o                         
  -7   2  11         78.28         67.74         2.20 o                         
  -6   2  11         86.45         94.26         2.19 o                         
  -5   2  11         21.56         23.25         1.25 o                         
  -4   2  11         44.85         66.46         1.54 o                         
  -3   2  11         23.21         29.50         1.04 o                         
  -2   2  11        535.93        597.60         3.34 o                         
  -1   2  11         72.34         90.32         1.62 o                         
   0   2  11        900.23        879.59         6.19 o                         
   1   2  11       1145.45       1218.27         7.24 o                         
   2   2  11          1.64          2.47         0.96 o                         
   3   2  11         39.11         29.32         1.49 o                         
   4   2  11        114.46         99.71         2.28 o                         
   5   2  11        201.68        179.70         3.65 o                         
   6   2  11        210.07        185.57         3.34 o                         
   7   2  11         10.39          9.21         1.92 o                         
   8   2  11          0.01         -1.20         2.14 o                         
  -8   3  11          2.22          0.69         1.73 o                         
  -7   3  11         19.46         20.42         1.77 o                         
  -6   3  11         16.03         16.69         1.60 o                         
  -5   3  11        102.43         82.62         1.75 o                         
  -4   3  11          0.15          0.07         0.93 o                         
  -3   3  11          0.91          2.03         0.78 o                         
  -2   3  11        506.48        478.40         3.29 o                         
  -1   3  11        574.21        638.28         4.12 o                         
   0   3  11        487.10        574.64         4.20 o                         
   1   3  11        350.58        477.49         3.49 o                         
   2   3  11        869.36        829.67         4.77 o                         
   3   3  11        559.81        524.12         3.82 o                         
   4   3  11          3.15          4.73         1.32 o                         
   5   3  11          9.71          6.13         1.45 o                         
   6   3  11         53.11         59.11         2.36 o                         
   7   3  11         79.96         68.48         2.61 o                         
   8   3  11         14.55         14.11         2.44 o                         
  -8   4  11         12.90         13.16         1.88 o                         
  -7   4  11         76.59         64.62         2.24 o                         
  -6   4  11         24.07         30.64         1.72 o                         
  -5   4  11         30.43         36.77         1.48 o                         
  -4   4  11         89.33         93.57         1.64 o                         
  -3   4  11          0.63         -0.95         0.95 o                         
  -2   4  11          6.61          8.23         0.96 o                         
  -1   4  11        248.35        253.39         2.23 o                         
   0   4  11        414.09        449.61         2.98 o                         
   1   4  11         38.88         32.94         1.29 o                         
   2   4  11         43.22         59.80         1.64 o                         
   3   4  11          6.34          8.28         1.08 o                         
   4   4  11         88.26         95.20         2.22 o                         
   5   4  11        219.07        203.23         3.06 o                         
   6   4  11        214.63        189.37         4.05 o                         
   7   4  11          7.93          4.56         1.75 o                         
   8   4  11         13.69         11.32         2.64 o                         
  -8   5  11          9.23          9.85         2.00 o                         
  -7   5  11         11.09         10.10         1.64 o                         
  -6   5  11        143.04        142.43         2.81 o                         
  -5   5  11          0.01         -1.09         1.09 o                         
  -4   5  11          0.71         -0.71         1.18 o                         
  -3   5  11        141.68        116.69         1.77 o                         
  -2   5  11        277.12        293.06         2.50 o                         
  -1   5  11        995.23        934.18         5.31 o                         
   0   5  11          9.49          5.89         0.89 o                         
   1   5  11        223.65        189.15         1.94 o                         
   2   5  11          5.19          3.06         1.03 o                         
   3   5  11        116.53        116.20         2.25 o                         
   4   5  11        236.21        244.50         2.79 o                         
   5   5  11        270.18        266.85         3.34 o                         
   6   5  11          2.63          1.25         1.69 o                         
   7   5  11          1.68          6.19         1.84 o                         
   8   5  11          9.67          6.37         2.62 o                         
  -8   6  11         47.83         50.11         2.76 o                         
  -7   6  11         29.83         22.22         1.73 o                         
  -6   6  11         22.36         20.71         1.56 o                         
  -5   6  11         66.50         73.69         2.11 o                         
  -4   6  11         10.98          8.76         1.71 o                         
  -3   6  11          0.01         -0.96         0.96 o                         
  -2   6  11         83.81         89.68         1.82 o                         
  -1   6  11         36.14         35.12         1.35 o                         
   0   6  11         16.68         14.91         1.62 o                         
   1   6  11        367.60        370.76         3.14 o                         
   2   6  11         65.34         91.18         2.20 o                         
   3   6  11          0.65          0.19         1.12 o                         
   4   6  11         25.50         15.19         1.43 o                         
   5   6  11        105.72        104.23         2.62 o                         
   6   6  11          3.30          2.18         1.54 o                         
   7   6  11         14.76         18.46         1.97 o                         
  -7   7  11         13.95         22.49         1.72 o                         
  -6   7  11          0.39          1.54         1.68 o                         
  -5   7  11         30.40         27.02         1.74 o                         
  -4   7  11         74.50         70.83         2.04 o                         
  -3   7  11         62.80         46.51         1.43 o                         
  -2   7  11          0.91         -0.14         1.33 o                         
  -1   7  11         42.22         47.51         2.57 o                         
   0   7  11        356.27        315.85         3.74 o                         
   1   7  11         22.93         22.02         1.47 o                         
   2   7  11        213.32        193.37         2.17 o                         
   3   7  11         38.14         36.18         1.47 o                         
   4   7  11        436.85        420.65         3.80 o                         
   5   7  11          8.01          6.18         1.32 o                         
   6   7  11         69.36         59.95         2.30 o                         
   7   7  11         19.73         15.23         2.05 o                         
  -7   8  11          9.85         13.64         1.98 o                         
  -6   8  11         92.28         86.88         2.64 o                         
  -5   8  11          1.18         -0.25         1.42 o                         
  -4   8  11        114.88         85.93         2.42 o                         
  -3   8  11         55.71         50.17         1.47 o                         
  -2   8  11        151.33        132.65         2.68 o                         
  -1   8  11        368.94        322.04         4.09 o                         
   0   8  11         19.92         13.83         1.65 o                         
   1   8  11        213.06        237.06         3.26 o                         
   2   8  11        803.19        762.63         4.79 o                         
   3   8  11        122.21        141.37         2.43 o                         
   4   8  11        150.85        130.39         2.64 o                         
   5   8  11         61.74         51.91         1.97 o                         
   6   8  11         18.97         15.45         1.95 o                         
   7   8  11         28.51         28.51         2.19 o                         
  -7   9  11          3.43          2.03         1.91 o                         
  -6   9  11         10.77         12.58         1.83 o                         
  -5   9  11         73.27         78.07         2.54 o                         
  -4   9  11         87.47         89.89         2.43 o                         
  -3   9  11         32.32         37.16         1.29 o                         
  -2   9  11        102.05         92.17         3.50 o                         
  -1   9  11          4.64          3.85         1.72 o                         
   0   9  11        534.83        517.17         5.08 o                         
   1   9  11        105.23        100.63         2.49 o                         
   2   9  11        277.75        245.62         3.16 o                         
   3   9  11          6.72          4.88         1.39 o                         
   4   9  11          9.61          6.47         1.40 o                         
   5   9  11        104.59        107.25         2.94 o                         
   6   9  11          0.06         -1.51         1.73 o                         
  -6  10  11         32.08         25.31         2.15 o                         
  -5  10  11          9.27         15.31         1.65 o                         
  -4  10  11        109.24        101.95         2.14 o                         
  -3  10  11        189.26        174.51         3.97 o                         
  -2  10  11         45.44         36.39         1.81 o                         
  -1  10  11          2.00          3.33         1.36 o                         
   0  10  11          0.08          0.41         1.23 o                         
   1  10  11        185.55        165.40         3.63 o                         
   2  10  11        157.15        180.03         3.59 o                         
   3  10  11         15.60         22.66         1.56 o                         
   4  10  11         33.79         25.92         1.61 o                         
   5  10  11          0.32          3.35         2.25 o                         
   6  10  11          0.16         -2.01         2.01 o                         
  -6  11  11          5.68          1.71         1.77 o                         
  -5  11  11          0.90          2.60         1.81 o                         
  -4  11  11        161.72        165.37         3.13 o                         
  -3  11  11        104.75        111.67         4.30 o                         
  -2  11  11        114.62        125.63         4.03 o                         
  -1  11  11         49.94         45.59         2.05 o                         
   0  11  11        297.45        288.33         3.75 o                         
   1  11  11         46.76         37.42         2.55 o                         
   2  11  11          6.21          5.57         1.65 o                         
   3  11  11          0.99          0.12         1.16 o                         
   4  11  11          7.81          8.34         1.62 o                         
   5  11  11         31.66         32.16         1.94 o                         
  -5  12  11         43.34         46.78         3.11 o                         
  -4  12  11          0.69         -1.25         1.25 o                         
  -3  12  11         59.33         56.30         2.01 o                         
  -2  12  11         26.14         23.21         1.87 o                         
  -1  12  11         66.07         66.06         2.67 o                         
   0  12  11         52.60         55.06         2.55 o                         
   1  12  11         25.43         28.39         1.79 o                         
   2  12  11         19.93         20.58         1.83 o                         
   3  12  11        149.76        155.79         3.17 o                         
   4  12  11        150.49        157.63         3.19 o                         
  -4  13  11          7.38          5.80         1.54 o                         
  -3  13  11          2.03         -0.14         1.63 o                         
  -2  13  11         19.58         22.20         1.97 o                         
  -1  13  11          4.39          6.02         1.58 o                         
   0  13  11         24.37         13.80         1.65 o                         
   1  13  11          1.14          1.37         1.41 o                         
   2  13  11          8.08          8.98         1.64 o                         
   3  13  11          0.05          0.27         1.43 o                         
   4  13  11         36.84         32.41         1.70 o                         
  -3  14  11          0.29          0.86         1.70 o                         
  -2  14  11        152.52        152.64         4.94 o                         
  -1  14  11          7.37         12.67         1.79 o                         
   0  14  11        106.69        116.67         4.55 o                         
   1  14  11          2.17          1.67         1.79 o                         
   2  14  11         15.35         12.83         2.33 o                         
  -8   0  12          4.31          3.24         2.22 o                         
  -7   0  12         26.78         24.40         2.21 o                         
  -6   0  12         87.59         76.39         2.72 o                         
  -5   0  12        319.71        303.85         4.02 o                         
  -4   0  12         60.49         76.26         2.86 o                         
  -3   0  12         61.09         58.69         1.94 o                         
  -2   0  12        646.06        630.26         5.19 o                         
  -1   0  12       1386.98       1611.41        10.65 o                         
   0   0  12        496.08        602.06         5.26 o                         
   1   0  12       1215.33       1198.33         8.96 o                         
   2   0  12         44.81         69.07         2.34 o                         
   3   0  12        116.16         88.07         2.87 o                         
   4   0  12        332.75        318.34         5.05 o                         
   5   0  12        441.27        419.18         5.89 o                         
   6   0  12          0.48         -1.28         2.55 o                         
   7   0  12         33.67         26.06         2.89 o                         
   8   0  12          7.61          2.81         3.11 o                         
  -8   1  12         36.77         33.86         2.06 o                         
  -7   1  12         67.23         58.86         1.99 o                         
  -6   1  12        312.61        313.38         3.59 o                         
  -5   1  12         65.41         71.14         1.91 o                         
  -4   1  12         45.94         40.61         1.29 o                         
  -3   1  12        172.44        159.19         1.92 o                         
  -2   1  12          4.18          3.48         0.87 o                         
  -1   1  12        697.13        799.23         4.36 o                         
   0   1  12         12.89         11.12         0.89 o                         
   1   1  12        682.78        709.06         4.25 o                         
   2   1  12          1.44          0.85         1.07 o                         
   3   1  12        419.35        433.33         3.53 o                         
   4   1  12        662.39        664.42         4.78 o                         
   5   1  12         58.16         67.00         2.14 o                         
   6   1  12         57.77         65.08         2.63 o                         
   7   1  12         29.33         23.23         2.14 o                         
   8   1  12          0.09         -2.26         2.26 o                         
  -8   2  12          1.30          1.60         1.67 o                         
  -7   2  12         34.49         32.85         1.97 o                         
  -6   2  12         20.26         24.31         1.50 o                         
  -5   2  12         18.58         13.27         1.25 o                         
  -4   2  12        383.39        365.90         3.08 o                         
  -3   2  12        136.36        138.21         1.74 o                         
  -2   2  12          0.61         -0.74         0.74 o                         
  -1   2  12        189.45        172.05         2.06 o                         
   0   2  12        677.63        707.86         4.40 o                         
   1   2  12         10.05         17.18         0.98 o                         
   2   2  12        432.91        457.25         3.36 o                         
   3   2  12          1.46          2.40         1.17 o                         
   4   2  12         29.60         39.31         1.79 o                         
   5   2  12          1.44         -1.45         1.45 o                         
   6   2  12          7.51         10.54         1.78 o                         
   7   2  12         23.52         20.99         1.98 o                         
   8   2  12          1.45          1.62         2.26 o                         
  -8   3  12         99.99        111.30         4.11 o                         
  -7   3  12          2.61          3.19         1.63 o                         
  -6   3  12          9.94          5.23         1.53 o                         
  -5   3  12        300.48        308.28         2.87 o                         
  -4   3  12        230.95        233.53         2.43 o                         
  -3   3  12         73.34         70.42         1.29 o                         
  -2   3  12        706.09        698.53         4.28 o                         
  -1   3  12          1.76          4.55         0.91 o                         
   0   3  12        218.56        177.97         2.02 o                         
   1   3  12        151.65        166.27         2.14 o                         
   2   3  12         33.29         54.43         1.95 o                         
   3   3  12          6.29         11.11         1.21 o                         
   4   3  12          0.33         -0.28         1.33 o                         
   5   3  12         16.50         18.75         1.69 o                         
   6   3  12          0.17          0.11         1.70 o                         
   7   3  12         26.92         31.51         2.15 o                         
   8   3  12          0.19         -2.37         2.37 o                         
  -8   4  12         19.81         25.32         2.10 o                         
  -7   4  12          2.77          0.70         1.59 o                         
  -6   4  12         39.73         34.48         1.81 o                         
  -5   4  12        267.41        249.13         3.19 o                         
  -4   4  12        343.47        349.71         2.87 o                         
  -3   4  12         17.45         18.67         1.11 o                         
  -2   4  12        295.15        309.34         2.94 o                         
  -1   4  12        298.68        321.65         2.99 o                         
   0   4  12          1.15          1.00         0.66 o                         
   1   4  12        359.72        334.22         3.02 o                         
   2   4  12        447.82        436.14         3.47 o                         
   3   4  12         49.45         66.26         1.71 o                         
   4   4  12         11.89          9.05         1.50 o                         
   5   4  12        545.90        494.40         4.47 o                         
   6   4  12          1.09          2.48         1.72 o                         
   7   4  12         15.74         15.56         1.92 o                         
   8   4  12          0.02          2.51         2.39 o                         
  -8   5  12         22.69         18.22         2.15 o                         
  -7   5  12         28.09         34.93         1.82 o                         
  -6   5  12          4.19          2.64         1.39 o                         
  -5   5  12          0.03         -1.19         1.19 o                         
  -4   5  12        305.63        287.66         3.17 o                         
  -3   5  12         52.46         60.14         1.57 o                         
  -2   5  12        300.46        307.51         3.12 o                         
  -1   5  12         40.22         24.36         1.01 o                         
   0   5  12        396.28        377.32         2.90 o                         
   1   5  12         52.04         68.92         2.01 o                         
   2   5  12        473.74        435.03         3.68 o                         
   3   5  12        217.11        206.02         2.70 o                         
   4   5  12          5.44          4.87         1.22 o                         
   5   5  12          3.66          1.15         1.46 o                         
   6   5  12         25.19         31.00         1.91 o                         
   7   5  12        148.35        144.35         3.38 o                         
  -8   6  12         72.25         78.31         3.95 o                         
  -7   6  12          0.06         -1.42         1.42 o                         
  -6   6  12         27.62         24.68         1.61 o                         
  -5   6  12         74.89         82.31         2.30 o                         
  -4   6  12         14.03          9.14         1.32 o                         
  -3   6  12         58.54         55.82         1.59 o                         
  -2   6  12        127.00         96.34         1.48 o                         
  -1   6  12        127.34        112.84         1.90 o                         
   0   6  12        208.04        229.24         2.97 o                         
   1   6  12        241.45        278.05         2.75 o                         
   2   6  12         40.63         45.72         1.58 o                         
   3   6  12          0.08          0.49         1.15 o                         
   4   6  12        134.41        131.66         2.72 o                         
   5   6  12        102.81        102.48         2.61 o                         
   6   6  12          0.15          1.87         1.49 o                         
   7   6  12          4.09          4.12         1.93 o                         
  -7   7  12          0.22          4.31         1.84 o                         
  -6   7  12         15.11         23.05         2.06 o                         
  -5   7  12         36.91         35.65         1.85 o                         
  -4   7  12         15.83         14.40         1.52 o                         
  -3   7  12         25.05         18.17         1.14 o                         
  -2   7  12         11.78          9.56         1.36 o                         
  -1   7  12        393.82        400.93         4.42 o                         
   0   7  12        290.40        299.71         3.90 o                         
   1   7  12         45.98         51.82         1.93 o                         
   2   7  12        147.47        146.03         2.03 o                         
   3   7  12        573.80        575.70         5.37 o                         
   4   7  12        245.43        223.04         3.12 o                         
   5   7  12         84.00         90.86         2.47 o                         
   6   7  12          3.53          6.66         1.76 o                         
   7   7  12          0.12         -1.84         1.84 o                         
  -7   8  12          4.33          7.08         2.70 o                         
  -6   8  12         97.35         77.50         2.51 o                         
  -5   8  12          2.24          0.28         1.40 o                         
  -4   8  12         13.36         10.19         1.85 o                         
  -3   8  12         56.32         46.73         1.63 o                         
  -2   8  12        399.49        396.46         4.35 o                         
  -1   8  12          0.03          4.42         1.84 o                         
   0   8  12        198.69        222.21         3.62 o                         
   1   8  12        183.13        182.17         3.10 o                         
   2   8  12        104.87         96.63         2.74 o                         
   3   8  12        237.25        244.36         3.12 o                         
   4   8  12          0.94          0.64         1.38 o                         
   5   8  12        154.17        169.99         4.21 o                         
   6   8  12          0.60         -0.90         1.67 o                         
  -6   9  12         16.29         11.96         2.15 o                         
  -5   9  12          4.56          6.17         1.58 o                         
  -4   9  12          1.04         -0.07         1.15 o                         
  -3   9  12        128.57        136.84         2.52 o                         
  -2   9  12        404.81        405.57         4.63 o                         
  -1   9  12          1.29          1.26         1.70 o                         
   0   9  12         61.54         68.31         2.47 o                         
   1   9  12        125.66        144.71         2.91 o                         
   2   9  12          5.31          4.12         1.05 o                         
   3   9  12          0.02         -0.07         1.27 o                         
   4   9  12        261.35        259.44         3.53 o                         
   5   9  12         23.88         27.27         1.98 o                         
   6   9  12          2.72          1.62         1.73 o                         
  -6  10  12        126.83        139.32         3.43 o                         
  -5  10  12         13.43          5.55         2.00 o                         
  -4  10  12        173.80        155.19         3.37 o                         
  -3  10  12        125.03        111.30         4.04 o                         
  -2  10  12       1146.43       1124.58         9.60 o                         
  -1  10  12        132.55        119.35         2.62 o                         
   0  10  12        127.64        146.24         3.65 o                         
   1  10  12        103.01         98.83         2.80 o                         
   2  10  12         26.11         30.30         2.05 o                         
   3  10  12         36.93         45.03         1.65 o                         
   4  10  12          6.54          4.56         1.50 o                         
   5  10  12        179.24        180.35         3.38 o                         
   6  10  12          2.20          2.09         1.97 o                         
  -5  11  12         23.41         29.77         2.21 o                         
  -4  11  12          1.01          1.29         1.28 o                         
  -3  11  12         23.21         23.24         1.89 o                         
  -2  11  12         44.66         48.98         2.66 o                         
  -1  11  12          0.08         -0.84         2.02 o                         
   0  11  12         31.33         27.48         1.52 o                         
   1  11  12         87.74         88.88         3.49 o                         
   2  11  12          5.36          6.19         1.90 o                         
   3  11  12         41.92         36.61         1.63 o                         
   4  11  12         60.33         51.12         2.14 o                         
   5  11  12        125.98        118.06         2.97 o                         
  -5  12  12          1.84          2.11         1.40 o                         
  -4  12  12          0.31         -1.86         2.77 o                         
  -3  12  12          0.25         -0.09         1.56 o                         
  -2  12  12         42.49         39.07         1.95 o                         
  -1  12  12          0.41          3.18         1.47 o                         
   0  12  12          0.48          0.00         1.59 o                         
   1  12  12         33.63         37.11         1.81 o                         
   2  12  12         61.24         65.80         2.56 o                         
   3  12  12          3.25          5.93         1.61 o                         
   4  12  12          0.36          4.01         1.59 o                         
  -4  13  12          1.92          2.08         2.58 o                         
  -3  13  12         34.83         37.82         2.02 o                         
  -2  13  12         79.72         92.41         3.39 o                         
  -1  13  12         88.89         92.32         2.49 o                         
   0  13  12          7.86          6.01         1.65 o                         
   1  13  12         42.32         41.89         2.10 o                         
   2  13  12          2.95          0.82         1.74 o                         
   3  13  12         35.26         30.75         2.23 o                         
  -2  14  12          1.31         -1.39         2.18 o                         
  -1  14  12          1.16          0.78         1.59 o                         
   0  14  12        107.02        122.90         2.79 o                         
   1  14  12         87.48        104.81         3.78 o                         
   2  14  12         21.84         21.48         2.17 o                         
  -8   1  13         49.46         41.31         2.63 o                         
  -7   1  13        185.48        195.82         3.90 o                         
  -6   1  13        107.99        107.15         2.74 o                         
  -5   1  13         11.57         10.48         1.30 o                         
  -4   1  13          0.22         -0.25         1.14 o                         
  -3   1  13        265.51        268.94         2.42 o                         
  -2   1  13         24.12         26.85         1.05 o                         
  -1   1  13        100.32         99.45         1.61 o                         
   0   1  13        226.44        214.93         2.09 o                         
   1   1  13        475.40        482.75         3.36 o                         
   2   1  13         32.46         22.67         1.26 o                         
   3   1  13        200.28        166.31         2.52 o                         
   4   1  13         32.48         25.32         1.58 o                         
   5   1  13         14.39         17.84         1.73 o                         
   6   1  13         18.81         14.27         1.94 o                         
   7   1  13          3.12          4.75         1.86 o                         
   8   1  13          4.79         -0.95         2.38 o                         
  -8   2  13          4.21          2.57         1.90 o                         
  -7   2  13         63.20         58.87         2.23 o                         
  -6   2  13         22.10         14.04         1.62 o                         
  -5   2  13         37.15         34.33         1.52 o                         
  -4   2  13         27.08         27.17         1.23 o                         
  -3   2  13         16.75         15.60         1.04 o                         
  -2   2  13        141.02        121.05         1.60 o                         
  -1   2  13       2324.03       2405.32        12.26 o                         
   0   2  13         59.10         80.35         1.70 o                         
   1   2  13       1689.35       1830.85         9.04 o                         
   2   2  13        499.05        506.26         3.76 o                         
   3   2  13        370.57        359.13         3.52 o                         
   4   2  13        873.17        858.80         5.97 o                         
   5   2  13         12.81         10.07         1.87 o                         
   6   2  13          0.18         -0.68         1.67 o                         
   7   2  13          0.62          1.30         1.76 o                         
   8   2  13          6.07          1.99         2.37 o                         
  -8   3  13         16.22         17.39         2.37 o                         
  -7   3  13         85.46         76.63         2.20 o                         
  -6   3  13         17.20         14.26         1.73 o                         
  -5   3  13          1.77         -1.19         1.19 o                         
  -4   3  13        239.28        263.65         2.52 o                         
  -3   3  13        156.86        156.90         2.17 o                         
  -2   3  13         40.60         43.83         1.31 o                         
  -1   3  13         27.59         24.16         1.11 o                         
   0   3  13         49.18         76.68         1.63 o                         
   1   3  13        351.38        403.83         3.22 o                         
   2   3  13         79.05         84.79         1.99 o                         
   3   3  13        969.96        943.61         5.85 o                         
   4   3  13         10.95         13.89         1.54 o                         
   5   3  13          3.27         -1.48         1.48 o                         
   6   3  13         39.88         41.18         2.06 o                         
   7   3  13          0.05         -1.19         1.83 o                         
  -8   4  13          6.29          8.65         2.04 o                         
  -7   4  13         25.95         23.90         1.78 o                         
  -6   4  13         10.73          8.78         1.58 o                         
  -5   4  13         43.29         38.86         1.59 o                         
  -4   4  13         56.55         52.09         1.89 o                         
  -3   4  13        110.61        116.32         1.94 o                         
  -2   4  13        365.71        388.82         3.40 o                         
  -1   4  13          2.55         -0.94         0.94 o                         
   0   4  13       1190.33       1226.14         7.06 o                         
   1   4  13         82.61         92.40         1.93 o                         
   2   4  13        226.49        203.10         2.51 o                         
   3   4  13        306.49        310.77         3.43 o                         
   4   4  13         74.01         90.52         2.39 o                         
   5   4  13        121.47        124.68         2.79 o                         
   6   4  13         83.43         86.00         2.50 o                         
   7   4  13         16.38         16.51         2.20 o                         
  -8   5  13          1.44          2.10         2.06 o                         
  -7   5  13         33.66         36.13         1.76 o                         
  -6   5  13         26.40         20.88         1.67 o                         
  -5   5  13         27.46         27.17         1.85 o                         
  -4   5  13         61.49         57.24         1.43 o                         
  -3   5  13        279.46        263.76         2.71 o                         
  -2   5  13         16.95         10.40         1.23 o                         
  -1   5  13          9.84         10.82         0.81 o                         
   0   5  13        301.87        277.92         2.40 o                         
   1   5  13        201.88        215.47         3.53 o                         
   2   5  13        124.75        126.53         2.21 o                         
   3   5  13        126.01        122.28         2.47 o                         
   4   5  13         90.77         90.10         2.00 o                         
   5   5  13        192.32        200.50         3.54 o                         
   6   5  13          8.44          6.85         1.66 o                         
   7   5  13         16.56         20.10         2.19 o                         
  -7   6  13          1.11          0.37         1.56 o                         
  -6   6  13          0.22         -0.62         1.61 o                         
  -5   6  13         11.46         11.99         1.88 o                         
  -4   6  13         24.79         23.50         2.06 o                         
  -3   6  13        162.63        166.71         2.48 o                         
  -2   6  13          0.01         -0.74         0.74 o                         
  -1   6  13        321.70        327.11         3.39 o                         
   0   6  13         69.82         67.79         2.19 o                         
   1   6  13       1248.80       1289.93         8.00 o                         
   2   6  13          9.12          8.70         1.00 o                         
   3   6  13        801.32        815.20         5.69 o                         
   4   6  13          6.67          6.38         1.59 o                         
   5   6  13        343.04        343.70         3.86 o                         
   6   6  13         27.49         23.14         1.77 o                         
   7   6  13         16.72         14.68         2.22 o                         
  -7   7  13          2.41         -0.11         1.94 o                         
  -6   7  13         55.67         47.32         2.23 o                         
  -5   7  13          2.27         -0.96         1.35 o                         
  -4   7  13          3.89          0.07         1.36 o                         
  -3   7  13         60.61         57.93         2.36 o                         
  -2   7  13          7.16          8.79         1.58 o                         
  -1   7  13        171.28        167.24         2.67 o                         
   0   7  13          0.53         -0.46         1.15 o                         
   1   7  13        848.13        839.38         6.73 o                         
   2   7  13        248.58        240.50         2.55 o                         
   3   7  13        115.40        134.19         3.62 o                         
   4   7  13        137.27        127.45         2.71 o                         
   5   7  13          2.68          5.97         1.58 o                         
   6   7  13         40.41         34.16         1.74 o                         
   7   7  13          0.02         -1.92         1.92 o                         
  -7   8  13         34.20         34.31         2.40 o                         
  -6   8  13         17.29         25.97         1.99 o                         
  -5   8  13          1.02          1.46         1.46 o                         
  -4   8  13         58.44         53.11         2.09 o                         
  -3   8  13        107.77        107.41         2.16 o                         
  -2   8  13         78.53        103.30         2.93 o                         
  -1   8  13       2231.35       2169.99        15.63 o                         
   0   8  13        226.24        223.62         3.81 o                         
   1   8  13          5.75         10.85         1.61 o                         
   2   8  13         43.01         58.42         1.70 o                         
   3   8  13          1.95          0.31         1.27 o                         
   4   8  13         58.91         62.15         2.15 o                         
   5   8  13         87.05         83.07         2.96 o                         
   6   8  13          1.25         -0.63         1.68 o                         
  -6   9  13          0.09          1.89         1.72 o                         
  -5   9  13        488.05        512.09         5.13 o                         
  -4   9  13        203.43        189.54         3.09 o                         
  -3   9  13        322.50        290.20         4.33 o                         
  -2   9  13          3.38          4.28         1.55 o                         
  -1   9  13        374.33        341.41         5.03 o                         
   0   9  13         26.25         27.48         2.14 o                         
   1   9  13         26.10         30.41         1.94 o                         
   2   9  13        150.52        137.09         3.36 o                         
   3   9  13         17.25         19.22         1.33 o                         
   4   9  13         31.88         32.27         1.97 o                         
   5   9  13          0.79         -1.62         1.62 o                         
   6   9  13          2.57          1.62         1.89 o                         
  -6  10  13          7.44          6.38         1.78 o                         
  -5  10  13         35.53         39.14         1.96 o                         
  -4  10  13          8.49         10.02         1.57 o                         
  -3  10  13          8.78         10.28         1.90 o                         
  -2  10  13         50.91         50.94         3.00 o                         
  -1  10  13        138.47        128.12         3.94 o                         
   0  10  13         75.16         66.23         3.57 o                         
   1  10  13          7.97         10.73         1.78 o                         
   2  10  13          9.79         12.86         2.23 o                         
   3  10  13          0.28          0.83         1.08 o                         
   4  10  13         71.22         74.89         2.57 o                         
   5  10  13          0.64          5.23         2.63 o                         
  -5  11  13         35.67         44.41         2.51 o                         
  -4  11  13         10.32         17.25         2.04 o                         
  -3  11  13        158.96        152.68         3.26 o                         
  -2  11  13         97.81        109.51         3.64 o                         
  -1  11  13         42.20         33.15         1.81 o                         
   0  11  13         46.76         46.96         2.30 o                         
   1  11  13         32.49         31.98         2.59 o                         
   2  11  13          0.31          2.15         1.73 o                         
   3  11  13         10.54          8.39         1.32 o                         
   4  11  13          8.23          5.33         1.31 o                         
   5  11  13         25.69         29.27         1.93 o                         
  -4  12  13          2.49          3.75         2.04 o                         
  -3  12  13         94.21         88.34         2.79 o                         
  -2  12  13          0.00          1.25         1.55 o                         
  -1  12  13        160.22        162.76         3.09 o                         
   0  12  13         43.07         46.21         1.78 o                         
   1  12  13         13.32         15.27         1.59 o                         
   2  12  13          2.60          1.92         2.10 o                         
   3  12  13          0.48         -2.03         2.03 o                         
   4  12  13          4.39          8.63         1.45 o                         
  -3  13  13         27.21         19.83         1.83 o                         
  -2  13  13         54.46         46.11         2.73 o                         
  -1  13  13         21.37         32.05         2.41 o                         
   0  13  13          4.03          4.34         1.56 o                         
   1  13  13        104.86        103.77         5.81 o                         
   2  13  13         10.64          9.95         1.84 o                         
   3  13  13          8.91          8.28         1.96 o                         
  -1  14  13         45.19         39.97         2.11 o                         
   0  14  13          7.84          6.53         1.91 o                         
   1  14  13          0.20          3.59         2.56 o                         
  -8   0  14         67.40        105.59         6.35 o                         
  -7   0  14         20.84         31.81         2.46 o                         
  -6   0  14         73.90         67.43         3.87 o                         
  -5   0  14       1223.66       1227.09        10.34 o                         
  -4   0  14        139.96        135.19         3.76 o                         
  -3   0  14        233.54        209.67         3.26 o                         
  -2   0  14        825.37        882.52         6.98 o                         
  -1   0  14        386.47        456.92         4.31 o                         
   0   0  14       1040.89       1120.72         8.58 o                         
   1   0  14        108.83        122.68         2.91 o                         
   2   0  14       2669.41       2590.58        19.07 o                         
   3   0  14        825.25        852.31         7.78 o                         
   4   0  14        162.65        157.88         3.88 o                         
   5   0  14         23.63         25.11         2.66 o                         
   6   0  14         60.73         63.22         4.08 o                         
   7   0  14          5.58          3.53         2.81 o                         
  -8   1  14         15.00         17.95         2.18 o                         
  -7   1  14        166.08        158.97         2.84 o                         
  -6   1  14          4.46          4.10         1.43 o                         
  -5   1  14        463.19        459.17         3.87 o                         
  -4   1  14        544.53        532.28         3.74 o                         
  -3   1  14        925.68        929.49         5.18 o                         
  -2   1  14          0.58          0.44         0.91 o                         
  -1   1  14         51.41         48.94         1.27 o                         
   0   1  14        319.11        295.68         2.53 o                         
   1   1  14        367.85        381.23         2.98 o                         
   2   1  14        189.14        168.38         2.36 o                         
   3   1  14        521.76        510.02         4.16 o                         
   4   1  14         32.73         33.26         1.71 o                         
   5   1  14        138.71        114.65         3.61 o                         
   6   1  14          1.71         -0.23         1.83 o                         
   7   1  14          0.67          1.15         1.89 o                         
  -8   2  14          3.91          3.39         1.87 o                         
  -7   2  14         77.12         82.26         2.73 o                         
  -6   2  14         70.38         60.52         1.93 o                         
  -5   2  14          2.57          6.79         1.34 o                         
  -4   2  14         15.00         14.98         1.25 o                         
  -3   2  14         58.72         62.97         1.49 o                         
  -2   2  14        504.50        467.32         3.27 o                         
  -1   2  14         92.81        100.07         1.89 o                         
   0   2  14        115.68        129.13         2.50 o                         
   1   2  14         27.76         30.90         1.10 o                         
   2   2  14        526.05        547.28         3.93 o                         
   3   2  14        499.42        535.18         4.19 o                         
   4   2  14         25.17         27.80         1.67 o                         
   5   2  14          3.17         -1.51         1.67 o                         
   6   2  14          5.35          5.75         1.77 o                         
   7   2  14          4.89          5.35         1.91 o                         
  -8   3  14         16.51         16.21         2.25 o                         
  -7   3  14          0.13          1.47         1.54 o                         
  -6   3  14         14.36         13.37         1.38 o                         
  -5   3  14        142.58        125.39         2.43 o                         
  -4   3  14         81.81         74.24         1.61 o                         
  -3   3  14        668.65        583.82         3.98 o                         
  -2   3  14        512.09        482.63         3.52 o                         
  -1   3  14        903.56        926.35         5.50 o                         
   0   3  14         27.09         25.78         1.19 o                         
   1   3  14         95.01         98.59         2.48 o                         
   2   3  14        516.15        456.21         3.91 o                         
   3   3  14        145.77        151.30         2.44 o                         
   4   3  14          0.07          0.08         1.47 o                         
   5   3  14          3.38          2.83         1.53 o                         
   6   3  14         56.10         64.24         2.35 o                         
   7   3  14          2.99          2.04         2.07 o                         
  -8   4  14          2.08         -1.89         1.89 o                         
  -7   4  14         51.92         54.27         1.98 o                         
  -6   4  14         30.89         25.10         1.81 o                         
  -5   4  14          9.52          9.45         1.29 o                         
  -4   4  14          1.46         -1.33         1.33 o                         
  -3   4  14         10.06         19.54         1.37 o                         
  -2   4  14          3.98          0.63         1.08 o                         
  -1   4  14        302.42        341.08         3.34 o                         
   0   4  14         34.79         42.75         1.52 o                         
   1   4  14        248.85        257.99         2.81 o                         
   2   4  14        184.50        175.88         2.52 o                         
   3   4  14          7.02          7.74         1.53 o                         
   4   4  14         12.04         15.80         1.53 o                         
   5   4  14         29.65         32.93         2.16 o                         
   6   4  14        167.55        150.30         3.10 o                         
   7   4  14         10.12         17.60         2.94 o                         
  -7   5  14          0.01         -1.15         1.44 o                         
  -6   5  14         13.32          9.80         1.44 o                         
  -5   5  14         22.02         15.47         1.59 o                         
  -4   5  14         11.23         12.26         1.25 o                         
  -3   5  14        483.55        472.07         4.05 o                         
  -2   5  14         12.04         15.19         1.19 o                         
  -1   5  14        663.05        666.47         4.22 o                         
   0   5  14        119.88         97.54         1.56 o                         
   1   5  14        294.07        306.42         3.19 o                         
   2   5  14        106.56         83.68         2.07 o                         
   3   5  14        622.24        637.41         4.92 o                         
   4   5  14        801.54        750.76         5.68 o                         
   5   5  14        227.90        257.84         3.97 o                         
   6   5  14         43.28         41.42         2.05 o                         
   7   5  14          1.04          1.33         2.11 o                         
  -7   6  14         21.21         24.74         2.18 o                         
  -6   6  14         11.10         11.93         1.82 o                         
  -5   6  14          2.61          3.20         1.62 o                         
  -4   6  14          2.69          0.47         0.87 o                         
  -3   6  14         23.85         32.32         1.45 o                         
  -2   6  14         20.12         17.19         1.18 o                         
  -1   6  14        960.21        867.24         6.34 o                         
   0   6  14        359.76        326.06         3.83 o                         
   1   6  14        508.56        500.08         3.47 o                         
   2   6  14        834.65        747.15         6.43 o                         
   3   6  14        349.44        340.67         3.63 o                         
   4   6  14        168.15        156.18         3.18 o                         
   5   6  14         29.22         37.99         2.08 o                         
   6   6  14         36.04         35.30         1.91 o                         
   7   6  14          2.01          1.28         1.93 o                         
  -7   7  14         40.91         43.46         2.47 o                         
  -6   7  14          0.68         -1.66         1.66 o                         
  -5   7  14         87.88        102.45         2.73 o                         
  -4   7  14         18.62         20.20         1.72 o                         
  -3   7  14        833.00        805.82         5.63 o                         
  -2   7  14        294.91        275.97         3.71 o                         
  -1   7  14         85.65         85.49         3.14 o                         
   0   7  14          1.70          0.11         1.38 o                         
   1   7  14        629.90        591.60         6.82 o                         
   2   7  14          0.03         -0.53         1.04 o                         
   3   7  14          0.02          0.49         1.46 o                         
   4   7  14         25.84         23.39         1.89 o                         
   5   7  14          0.21          0.03         1.69 o                         
   6   7  14          8.89         10.01         1.87 o                         
  -6   8  14          3.48          3.31         1.68 o                         
  -5   8  14         13.74         18.57         1.64 o                         
  -4   8  14         60.65         55.69         2.03 o                         
  -3   8  14        594.14        580.24         5.00 o                         
  -2   8  14         13.36         21.03         1.71 o                         
  -1   8  14        324.74        309.86         3.38 o                         
   0   8  14          0.00         -1.08         1.21 o                         
   1   8  14          5.60          1.51         1.66 o                         
   2   8  14         23.86         27.36         1.85 o                         
   3   8  14         25.68         27.71         2.00 o                         
   4   8  14         18.85         18.15         1.65 o                         
   5   8  14         37.68         32.33         2.06 o                         
   6   8  14          3.12          2.83         1.76 o                         
  -6   9  14          2.50          8.80         1.80 o                         
  -5   9  14         13.60         14.07         2.69 o                         
  -4   9  14          0.10          0.60         1.49 o                         
  -3   9  14         21.52         20.13         2.09 o                         
  -2   9  14        250.57        260.02         4.07 o                         
  -1   9  14          4.32          1.47         1.94 o                         
   0   9  14          1.25          3.68         1.96 o                         
   1   9  14        116.57        111.98         3.00 o                         
   2   9  14          1.92          3.87         2.01 o                         
   3   9  14         97.49        105.92         2.12 o                         
   4   9  14         50.30         61.43         2.20 o                         
   5   9  14         16.35         14.98         2.30 o                         
  -5  10  14         53.25         56.32         2.08 o                         
  -4  10  14         14.69         15.40         1.38 o                         
  -3  10  14         15.50         13.03         2.06 o                         
  -2  10  14        130.50        142.06         3.36 o                         
  -1  10  14        418.54        403.78         6.15 o                         
   0  10  14        134.63        138.43         4.01 o                         
   1  10  14          1.04          0.10         1.63 o                         
   2  10  14         35.90         42.72         2.45 o                         
   3  10  14         95.64        103.97         2.10 o                         
   4  10  14         57.67         51.49         2.16 o                         
   5  10  14         60.53         58.02         2.22 o                         
  -5  11  14         15.45         16.02         2.14 o                         
  -4  11  14          8.17          9.68         2.35 o                         
  -3  11  14        185.84        181.65         3.51 o                         
  -2  11  14        104.28         99.80         3.38 o                         
  -1  11  14          3.71         -0.86         1.95 o                         
   0  11  14        103.16        116.52         3.94 o                         
   1  11  14         37.38         47.32         2.44 o                         
   2  11  14         13.10         16.24         2.12 o                         
   3  11  14          0.84         -0.90         1.94 o                         
   4  11  14         64.13         68.28         2.33 o                         
  -4  12  14         46.54         52.37         2.93 o                         
  -3  12  14         20.30         27.70         2.15 o                         
  -2  12  14         61.43         72.91         2.88 o                         
  -1  12  14        196.77        202.42         4.53 o                         
   0  12  14         14.19         10.62         1.51 o                         
   1  12  14         70.16         75.67         2.46 o                         
   2  12  14         95.74        103.46         4.07 o                         
   3  12  14        106.13        111.14         3.75 o                         
  -2  13  14          1.84          5.18         1.74 o                         
  -1  13  14          2.76          5.13         2.93 o                         
   0  13  14         14.41         20.64         1.81 o                         
   1  13  14          2.48          2.73         2.13 o                         
   2  13  14          2.15          3.69         2.90 o                         
  -8   1  15         28.83         30.94         2.31 o                         
  -7   1  15         71.90         65.41         2.13 o                         
  -6   1  15          9.45         13.19         1.55 o                         
  -5   1  15        123.86        128.07         2.49 o                         
  -4   1  15         75.02         74.59         1.83 o                         
  -3   1  15          0.18          0.54         1.06 o                         
  -2   1  15         17.75         24.99         1.14 o                         
  -1   1  15          0.18          0.64         0.90 o                         
   0   1  15         24.42         17.54         1.05 o                         
   1   1  15         33.14         32.04         1.28 o                         
   2   1  15          2.68          5.17         1.33 o                         
   3   1  15        266.28        273.98         3.10 o                         
   4   1  15          2.99          5.13         1.41 o                         
   5   1  15          0.04         -1.34         1.68 o                         
   6   1  15         26.24         30.85         2.27 o                         
   7   1  15         10.67         13.81         2.44 o                         
  -8   2  15          1.54          0.93         1.88 o                         
  -7   2  15        102.61         98.30         2.35 o                         
  -6   2  15         20.90         19.10         1.60 o                         
  -5   2  15        295.78        300.13         3.13 o                         
  -4   2  15       1067.70       1021.01         5.93 o                         
  -3   2  15        219.50        216.98         2.30 o                         
  -2   2  15        308.99        280.95         2.34 o                         
  -1   2  15          9.99         10.79         1.22 o                         
   0   2  15        102.37        103.17         2.10 o                         
   1   2  15        120.44        118.32         1.72 o                         
   2   2  15        303.85        323.94         3.11 o                         
   3   2  15          1.49          6.61         1.38 o                         
   4   2  15        268.55        243.17         3.36 o                         
   5   2  15         75.81         66.15         2.37 o                         
   6   2  15          0.28          2.31         1.65 o                         
   7   2  15         19.85         22.98         2.47 o                         
  -7   3  15          5.07          4.42         1.85 o                         
  -6   3  15         27.14         27.71         1.68 o                         
  -5   3  15        103.66         95.74         2.18 o                         
  -4   3  15        100.68         99.63         1.99 o                         
  -3   3  15       1609.01       1615.30        11.23 o                         
  -2   3  15        934.18        902.07         5.59 o                         
  -1   3  15       1379.71       1330.97        10.01 o                         
   0   3  15          0.75         -1.01         1.01 o                         
   1   3  15         31.36         36.47         1.50 o                         
   2   3  15         18.86         28.99         1.51 o                         
   3   3  15        758.69        718.55         4.83 o                         
   4   3  15        192.75        220.08         3.22 o                         
   5   3  15         64.28         62.68         2.49 o                         
   6   3  15         22.48         26.04         1.90 o                         
   7   3  15          1.50         -1.55         2.51 o                         
  -7   4  15          3.09          2.56         1.70 o                         
  -6   4  15          1.28          4.45         1.60 o                         
  -5   4  15          7.40         10.90         1.27 o                         
  -4   4  15          0.20         -0.20         1.45 o                         
  -3   4  15         19.57         21.51         1.32 o                         
  -2   4  15          0.20         -0.45         1.17 o                         
  -1   4  15        271.36        268.44         2.88 o                         
   0   4  15       1122.37       1062.23         6.90 o                         
   1   4  15        121.64        112.00         2.28 o                         
   2   4  15        613.41        610.40         4.73 o                         
   3   4  15         14.06         12.51         1.59 o                         
   4   4  15       1286.71       1250.57         8.17 o                         
   5   4  15          0.57          1.46         1.56 o                         
   6   4  15         51.11         57.14         2.13 o                         
   7   4  15          0.98          0.26         2.00 o                         
  -7   5  15          0.04         -1.06         1.59 o                         
  -6   5  15         53.67         51.45         2.26 o                         
  -5   5  15         22.65         21.25         1.78 o                         
  -4   5  15          4.74          4.52         1.33 o                         
  -3   5  15        124.87        119.82         2.45 o                         
  -2   5  15          5.85          6.01         0.90 o                         
  -1   5  15         33.79         42.88         1.37 o                         
   0   5  15        101.62        105.62         1.82 o                         
   1   5  15         52.46         54.41         1.65 o                         
   2   5  15          7.37          8.74         1.53 o                         
   3   5  15        578.85        592.57         4.62 o                         
   4   5  15          1.94          8.11         1.59 o                         
   5   5  15         11.13         15.50         1.76 o                         
   6   5  15          0.10         -0.20         1.66 o                         
   7   5  15          3.84          2.47         2.14 o                         
  -7   6  15          5.84          5.56         2.11 o                         
  -6   6  15          9.02          7.60         1.71 o                         
  -5   6  15        143.99        141.01         3.05 o                         
  -4   6  15          0.29         -1.01         1.01 o                         
  -3   6  15         74.26         74.80         1.94 o                         
  -2   6  15       1103.18       1128.05         6.54 o                         
  -1   6  15        675.30        649.47         5.38 o                         
   0   6  15        295.43        288.93         3.82 o                         
   1   6  15        153.99        123.47         1.76 o                         
   2   6  15        218.69        210.81         3.05 o                         
   3   6  15        288.08        295.18         3.37 o                         
   4   6  15          3.67          2.05         1.64 o                         
   5   6  15         52.30         48.13         2.22 o                         
   6   6  15         22.62         28.12         1.82 o                         
  -6   7  15          0.01          0.90         1.65 o                         
  -5   7  15         78.61         72.19         2.21 o                         
  -4   7  15         95.67         97.29         2.75 o                         
  -3   7  15         83.46         90.78         2.80 o                         
  -2   7  15       1403.06       1377.83         9.64 o                         
  -1   7  15        127.13        119.03         2.48 o                         
   0   7  15        168.45        185.33         3.35 o                         
   1   7  15          1.04         -1.39         1.61 o                         
   2   7  15         57.91         59.33         1.68 o                         
   3   7  15         43.29         44.45         1.91 o                         
   4   7  15        188.04        199.87         3.49 o                         
   5   7  15          1.49          0.26         1.65 o                         
   6   7  15          3.66          3.21         1.94 o                         
  -6   8  15          3.96          5.07         1.99 o                         
  -5   8  15        109.23        118.69         2.94 o                         
  -4   8  15        311.21        286.49         3.32 o                         
  -3   8  15        217.84        206.78         4.42 o                         
  -2   8  15          1.04         -0.01         1.42 o                         
  -1   8  15         14.18         11.70         1.34 o                         
   0   8  15         19.78         16.25         1.62 o                         
   1   8  15        167.89        170.30         3.74 o                         
   2   8  15         71.83         60.11         1.84 o                         
   3   8  15         30.15         35.15         1.79 o                         
   4   8  15          0.29          1.21         1.46 o                         
   5   8  15          2.29          0.53         1.76 o                         
   6   8  15         28.21         26.94         2.25 o                         
  -6   9  15          8.83          4.18         1.82 o                         
  -5   9  15        108.84        131.03         3.56 o                         
  -4   9  15          8.39         13.31         1.42 o                         
  -3   9  15         21.29         14.04         1.85 o                         
  -2   9  15        431.12        399.26         4.74 o                         
  -1   9  15        348.56        331.79         5.53 o                         
   0   9  15         38.29         46.80         3.61 o                         
   1   9  15         15.14         22.78         2.77 o                         
   2   9  15         30.23         32.39         2.21 o                         
   3   9  15          0.00         -0.99         1.19 o                         
   4   9  15         18.46         22.54         2.10 o                         
   5   9  15          4.89          4.64         1.69 o                         
  -5  10  15          1.49          4.64         1.58 o                         
  -4  10  15         20.08         18.14         2.41 o                         
  -3  10  15         34.86         37.38         2.08 o                         
  -2  10  15          0.00          0.07         1.59 o                         
  -1  10  15         15.28         17.43         2.38 o                         
   0  10  15         50.49         46.20         2.60 o                         
   1  10  15          6.47          2.72         2.23 o                         
   2  10  15         10.20         10.17         2.16 o                         
   3  10  15          5.70          5.00         1.35 o                         
   4  10  15         40.39         36.78         1.80 o                         
  -4  11  15         20.00         23.87         3.01 o                         
  -3  11  15          0.45          0.34         1.64 o                         
  -2  11  15          0.02         -0.26         1.82 o                         
  -1  11  15         37.45         43.92         2.58 o                         
   0  11  15         22.24         18.38         2.18 o                         
   1  11  15          2.97         -1.99         1.99 o                         
   2  11  15          1.82          2.84         1.85 o                         
   3  11  15         16.01         19.42         2.36 o                         
   4  11  15          9.51         21.03         2.77 o                         
  -3  12  15          5.41          1.66         1.79 o                         
  -2  12  15         13.58         13.73         2.06 o                         
  -1  12  15          0.32          1.17         2.21 o                         
   0  12  15          0.01          0.37         2.19 o                         
   1  12  15         50.84         47.27         2.53 o                         
   2  12  15         49.77         67.91         3.74 o                         
   3  12  15          8.01          8.42         2.40 o                         
  -2  13  15         88.30         70.04         3.15 o                         
  -1  13  15          0.65          2.27         2.16 o                         
   0  13  15         53.30         55.79         2.29 o                         
   1  13  15         33.46         35.64         1.98 o                         
  -7   0  16          8.97          4.55         2.35 o                         
  -6   0  16         43.00         43.07         3.06 o                         
  -5   0  16        797.72        799.05         7.95 o                         
  -4   0  16        384.11        399.11         4.71 o                         
  -3   0  16          4.90          8.30         1.62 o                         
  -2   0  16        593.00        637.45         6.01 o                         
  -1   0  16         90.74         96.58         2.88 o                         
   0   0  16         71.79         87.35         2.70 o                         
   1   0  16         18.17         13.94         1.70 o                         
   2   0  16        348.60        338.99         4.46 o                         
   3   0  16        275.95        298.82         4.94 o                         
   4   0  16        181.34        161.76         4.03 o                         
   5   0  16          2.17          6.67         2.36 o                         
   6   0  16         30.89         28.01         2.97 o                         
   7   0  16         25.15         17.10         4.06 o                         
  -7   1  16         46.23         45.59         1.98 o                         
  -6   1  16          2.61          4.05         1.54 o                         
  -5   1  16          6.17         11.56         1.39 o                         
  -4   1  16          0.25          2.07         1.24 o                         
  -3   1  16        811.78        786.18         4.72 o                         
  -2   1  16          2.92          2.62         1.07 o                         
  -1   1  16        177.00        169.94         2.12 o                         
   0   1  16        209.17        217.42         2.31 o                         
   1   1  16        224.52        212.30         2.50 o                         
   2   1  16         72.71         63.73         2.01 o                         
   3   1  16        636.11        616.68         5.23 o                         
   4   1  16        106.30        108.60         2.79 o                         
   5   1  16         38.83         29.59         2.09 o                         
   6   1  16         10.25          4.39         1.86 o                         
   7   1  16          0.15          0.55         2.31 o                         
  -7   2  16          4.20          4.85         1.45 o                         
  -6   2  16        143.15        139.22         2.61 o                         
  -5   2  16        210.57        202.48         3.13 o                         
  -4   2  16        176.38        170.12         2.63 o                         
  -3   2  16         58.30         55.79         1.58 o                         
  -2   2  16         73.34         69.66         1.73 o                         
  -1   2  16          1.53         -0.38         1.11 o                         
   0   2  16         47.73         47.37         1.86 o                         
   1   2  16        116.66        115.29         1.76 o                         
   2   2  16         59.99         77.90         2.15 o                         
   3   2  16        348.17        300.48         3.22 o                         
   4   2  16         59.71         60.81         2.88 o                         
   5   2  16         67.27         59.12         2.46 o                         
   6   2  16         45.26         51.52         2.33 o                         
   7   2  16          0.16          2.13         2.32 o                         
  -7   3  16         11.54         13.27         1.87 o                         
  -6   3  16        226.16        218.07         3.10 o                         
  -5   3  16        202.46        205.52         3.34 o                         
  -4   3  16         34.39         35.27         1.68 o                         
  -3   3  16         78.14         78.97         1.96 o                         
  -2   3  16         46.14         45.53         1.55 o                         
  -1   3  16         52.78         53.45         1.54 o                         
   0   3  16        219.15        231.93         3.22 o                         
   1   3  16          5.84          1.54         1.19 o                         
   2   3  16         61.98         79.84         2.11 o                         
   3   3  16        301.08        321.14         3.43 o                         
   4   3  16        102.98         90.69         2.45 o                         
   5   3  16         51.43         60.97         2.43 o                         
   6   3  16         34.53         44.02         2.10 o                         
   7   3  16          2.26          4.42         2.26 o                         
  -7   4  16          4.73         -0.66         1.51 o                         
  -6   4  16          3.31          4.76         1.37 o                         
  -5   4  16         77.64         60.70         2.39 o                         
  -4   4  16        357.94        356.28         3.52 o                         
  -3   4  16         91.16         94.87         2.89 o                         
  -2   4  16        135.41        116.57         2.34 o                         
  -1   4  16         18.53         20.13         1.34 o                         
   0   4  16        341.70        292.96         3.07 o                         
   1   4  16         17.91         23.84         1.44 o                         
   2   4  16         87.65         99.21         3.19 o                         
   3   4  16         15.91         21.54         1.82 o                         
   4   4  16        108.71        120.41         2.87 o                         
   5   4  16         26.06         28.04         2.09 o                         
   6   4  16          0.43          1.60         1.62 o                         
  -7   5  16         29.10         23.24         2.28 o                         
  -6   5  16         51.34         55.96         2.33 o                         
  -5   5  16         27.20         26.61         2.15 o                         
  -4   5  16        165.88        150.45         2.75 o                         
  -3   5  16        118.60        118.16         2.65 o                         
  -2   5  16       1162.59       1159.58         7.52 o                         
  -1   5  16         69.36         73.42         1.64 o                         
   0   5  16        939.89        976.65         5.96 o                         
   1   5  16        161.07        176.41         2.69 o                         
   2   5  16       2429.55       2455.76        15.19 o                         
   3   5  16         14.85         18.57         1.59 o                         
   4   5  16         98.46         96.51         2.61 o                         
   5   5  16         10.99          8.64         1.72 o                         
   6   5  16         11.60         15.11         1.90 o                         
  -7   6  16          0.88          3.31         2.36 o                         
  -6   6  16          7.47          6.33         1.87 o                         
  -5   6  16         53.14         53.92         2.53 o                         
  -4   6  16        216.30        203.67         2.65 o                         
  -3   6  16         25.24         22.36         1.53 o                         
  -2   6  16         27.70         29.71         1.10 o                         
  -1   6  16         68.63         72.57         2.33 o                         
   0   6  16          6.62          6.37         1.67 o                         
   1   6  16        175.73        167.50         2.51 o                         
   2   6  16        632.46        605.80         5.12 o                         
   3   6  16        203.61        196.75         3.07 o                         
   4   6  16        145.98        148.32         3.09 o                         
   5   6  16         10.46          8.21         1.80 o                         
   6   6  16         44.25         53.82         3.24 o                         
  -6   7  16        151.38        138.68         3.31 o                         
  -5   7  16         44.02         48.21         1.95 o                         
  -4   7  16         84.35         80.00         3.22 o                         
  -3   7  16         44.42         47.29         1.55 o                         
  -2   7  16         26.99         32.19         1.84 o                         
  -1   7  16        100.08        100.88         3.08 o                         
   0   7  16        169.01        198.57         3.80 o                         
   1   7  16          2.71         -0.33         1.85 o                         
   2   7  16        221.22        216.35         3.18 o                         
   3   7  16        226.36        269.85         4.11 o                         
   4   7  16        196.40        206.86         3.32 o                         
   5   7  16          0.36          0.05         1.59 o                         
   6   7  16          8.25          7.05         2.00 o                         
  -6   8  16          2.58          3.47         1.75 o                         
  -5   8  16          0.11          1.87         1.78 o                         
  -4   8  16         44.05         52.89         1.78 o                         
  -3   8  16         40.14         41.61         2.19 o                         
  -2   8  16         44.69         36.07         2.00 o                         
  -1   8  16          9.08          2.63         1.45 o                         
   0   8  16        111.85        113.67         3.73 o                         
   1   8  16         62.32         65.28         2.69 o                         
   2   8  16          7.86          2.68         2.03 o                         
   3   8  16         56.24         53.38         1.78 o                         
   4   8  16          0.10          2.07         1.51 o                         
   5   8  16          1.02          2.14         1.67 o                         
  -5   9  16          0.83          2.20         1.43 o                         
  -4   9  16         68.95         67.10         2.76 o                         
  -3   9  16          0.42          1.89         1.65 o                         
  -2   9  16          1.74          1.98         1.85 o                         
  -1   9  16          5.90          6.86         1.78 o                         
   0   9  16         49.91         41.07         2.31 o                         
   1   9  16        227.69        251.32         3.78 o                         
   2   9  16        136.55        130.25         3.56 o                         
   3   9  16          0.06         -1.52         1.52 o                         
   4   9  16         14.45         19.22         1.86 o                         
   5   9  16         26.42         26.79         2.35 o                         
  -5  10  16         36.61         39.97         1.98 o                         
  -4  10  16         10.31         10.04         2.45 o                         
  -3  10  16          1.52          1.42         1.56 o                         
  -2  10  16          9.41          7.17         1.86 o                         
  -1  10  16        138.25        145.35         4.15 o                         
   0  10  16        112.13        116.36         4.59 o                         
   1  10  16          0.46         -0.21         2.07 o                         
   2  10  16         52.72         57.44         2.61 o                         
   3  10  16         28.91         23.41         2.29 o                         
   4  10  16          0.87          1.29         1.50 o                         
  -4  11  16         28.18         26.78         2.91 o                         
  -3  11  16         28.05         24.82         2.56 o                         
  -2  11  16         53.48         53.24         2.28 o                         
  -1  11  16         61.48         70.12         3.13 o                         
   0  11  16         60.64         49.72         2.89 o                         
   1  11  16          7.20          5.75         2.20 o                         
   2  11  16        127.50        125.11         4.49 o                         
   3  11  16         15.88         15.11         2.54 o                         
  -3  12  16          2.09          0.56         2.57 o                         
  -2  12  16         14.38         18.19         3.64 o                         
  -1  12  16         34.90         25.01         2.96 o                         
   0  12  16         48.25         56.39         5.31 o                         
   1  12  16         19.17         31.24         3.18 o                         
   2  12  16        109.23        106.09         4.81 o                         
  -7   1  17          6.19         10.59         2.04 o                         
  -6   1  17          4.24          0.28         1.47 o                         
  -5   1  17         26.45         16.04         1.63 o                         
  -4   1  17        266.67        257.80         2.84 o                         
  -3   1  17          1.42          3.25         1.16 o                         
  -2   1  17         74.03         72.02         2.15 o                         
  -1   1  17          1.20         -1.00         1.00 o                         
   0   1  17        125.90        106.05         1.91 o                         
   1   1  17          1.74          9.99         1.24 o                         
   2   1  17         36.38         43.56         1.56 o                         
   3   1  17         52.22         56.25         1.83 o                         
   4   1  17          3.03          4.12         1.54 o                         
   5   1  17          5.03          0.70         1.76 o                         
   6   1  17          8.14          9.14         1.99 o                         
   7   1  17          5.14         -1.19         2.35 o                         
  -7   2  17         22.37         22.70         1.87 o                         
  -6   2  17          8.32          8.05         1.45 o                         
  -5   2  17         12.95         14.63         1.48 o                         
  -4   2  17        150.36        163.21         2.55 o                         
  -3   2  17        246.61        248.11         2.98 o                         
  -2   2  17        353.87        337.29         3.47 o                         
  -1   2  17        839.93        766.74         5.36 o                         
   0   2  17         28.37         32.23         1.52 o                         
   1   2  17         16.03         14.24         1.61 o                         
   2   2  17         40.12         44.32         1.49 o                         
   3   2  17        396.21        388.32         4.05 o                         
   4   2  17          2.76          2.40         1.55 o                         
   5   2  17         63.90         54.62         2.20 o                         
   6   2  17          2.72          7.07         2.01 o                         
  -7   3  17          2.83          5.93         1.75 o                         
  -6   3  17         89.47         92.08         2.71 o                         
  -5   3  17        174.10        173.02         2.61 o                         
  -4   3  17        271.72        268.45         3.77 o                         
  -3   3  17        187.75        217.29         2.88 o                         
  -2   3  17        114.34        117.53         2.43 o                         
  -1   3  17         60.31         52.33         1.81 o                         
   0   3  17        211.64        206.39         2.71 o                         
   1   3  17          0.34         -1.28         1.28 o                         
   2   3  17          1.47         -1.32         1.32 o                         
   3   3  17        179.51        130.22         3.09 o                         
   4   3  17          4.69          2.69         1.52 o                         
   5   3  17          2.37         -0.65         1.64 o                         
   6   3  17         29.10         32.44         2.28 o                         
  -7   4  17         20.19         22.80         2.00 o                         
  -6   4  17        101.01         96.73         2.93 o                         
  -5   4  17         32.44         44.62         2.16 o                         
  -4   4  17       1094.67       1065.70         6.79 o                         
  -3   4  17        353.60        335.17         3.47 o                         
  -2   4  17       1587.00       1553.87         8.92 o                         
  -1   4  17         53.52         56.05         1.82 o                         
   0   4  17         69.91         80.40         2.23 o                         
   1   4  17        531.57        529.41         4.44 o                         
   2   4  17          1.74          3.49         2.19 o                         
   3   4  17         18.10         26.09         2.07 o                         
   4   4  17          0.30         -1.67         1.67 o                         
   5   4  17         10.27          8.96         1.72 o                         
   6   4  17         10.87         14.89         2.03 o                         
  -6   5  17         22.20         24.63         1.94 o                         
  -5   5  17         12.17          9.98         1.60 o                         
  -4   5  17          9.18         12.20         1.50 o                         
  -3   5  17          1.56          3.52         1.35 o                         
  -2   5  17          3.54          3.84         1.48 o                         
  -1   5  17        131.82        137.20         2.52 o                         
   0   5  17          4.97         -0.90         1.04 o                         
   1   5  17         11.03          1.58         0.82 o                         
   2   5  17        479.62        454.42         5.48 o                         
   3   5  17        199.07        193.07         3.63 o                         
   4   5  17          6.20          4.03         1.57 o                         
   5   5  17          0.18          0.88         1.63 o                         
   6   5  17          0.83          1.57         1.95 o                         
  -6   6  17          2.78          0.29         1.88 o                         
  -5   6  17          2.56          3.17         1.95 o                         
  -4   6  17          9.93          8.74         1.34 o                         
  -3   6  17         25.01         23.77         1.63 o                         
  -2   6  17          7.72         10.02         1.18 o                         
  -1   6  17        254.99        248.18         3.71 o                         
   0   6  17        359.87        377.88         4.08 o                         
   1   6  17        185.24        185.71         2.31 o                         
   2   6  17         52.33         49.96         2.11 o                         
   3   6  17        162.89        158.45         4.21 o                         
   4   6  17         27.86         28.93         1.99 o                         
   5   6  17          0.10          1.25         1.63 o                         
   6   6  17          0.21         -1.12         2.07 o                         
  -6   7  17         55.17         56.03         2.68 o                         
  -5   7  17          0.10          1.82         1.54 o                         
  -4   7  17        237.96        229.11         3.32 o                         
  -3   7  17         69.85         77.12         1.99 o                         
  -2   7  17         94.72        114.18         2.90 o                         
  -1   7  17        124.07        136.35         4.77 o                         
   0   7  17        139.68        114.65         3.28 o                         
   1   7  17        208.63        243.64         5.85 o                         
   2   7  17        530.24        502.38         4.24 o                         
   3   7  17         72.66         74.62         2.37 o                         
   4   7  17         25.58         29.48         1.89 o                         
   5   7  17          7.48          7.89         1.97 o                         
  -5   8  17         16.94         21.57         1.92 o                         
  -4   8  17         88.69         85.59         1.70 o                         
  -3   8  17          0.02         -1.52         1.78 o                         
  -2   8  17          6.12          5.94         1.98 o                         
  -1   8  17          9.27          7.93         1.87 o                         
   0   8  17        268.36        251.84         4.71 o                         
   1   8  17          3.33          3.47         1.91 o                         
   2   8  17        113.50        123.15         3.78 o                         
   3   8  17          2.73          3.08         1.22 o                         
   4   8  17          1.35         -1.51         1.51 o                         
   5   8  17         13.82         12.85         2.62 o                         
  -5   9  17          0.32          6.04         2.11 o                         
  -4   9  17        160.17        178.86         4.38 o                         
  -3   9  17          2.31          1.14         1.77 o                         
  -2   9  17         24.35         31.37         2.00 o                         
  -1   9  17         24.49         16.81         1.44 o                         
   0   9  17          5.52          4.28         1.80 o                         
   1   9  17         31.14         28.65         2.10 o                         
   2   9  17         26.55         36.23         2.44 o                         
   3   9  17          0.11         -0.34         1.54 o                         
   4   9  17          0.60          4.63         1.52 o                         
  -4  10  17         10.14          9.02         2.86 o                         
  -3  10  17          1.08          0.93         2.18 o                         
  -2  10  17         10.39          9.62         1.99 o                         
  -1  10  17          6.29          7.28         2.13 o                         
   0  10  17         17.59         16.45         1.74 o                         
   1  10  17         11.03         12.55         1.82 o                         
   2  10  17          6.14          1.37         1.90 o                         
   3  10  17          4.18          9.06         2.54 o                         
   4  10  17          2.74          3.62         2.33 o                         
  -3  11  17          6.57          5.34         1.94 o                         
  -2  11  17         15.97         13.56         2.01 o                         
  -1  11  17          0.61         -0.49         2.19 o                         
   0  11  17         18.27         21.89         2.83 o                         
   1  11  17        197.55        220.57         6.53 o                         
   2  11  17         27.79         30.34         3.66 o                         
   3  11  17          6.77          8.70         2.81 o                         
  -2  12  17          4.71         -5.10         5.10 o                         
  -1  12  17         11.57         12.56         2.73 o                         
   0  12  17          2.90          6.90         3.34 o                         
   1  12  17         31.35         23.93         2.99 o                         
  -7   0  18          0.00         -2.01         2.39 o                         
  -6   0  18        159.93        170.59         4.27 o                         
  -5   0  18         95.13        111.81         5.43 o                         
  -4   0  18        443.25        447.36         5.46 o                         
  -3   0  18        935.15        977.70         7.99 o                         
  -2   0  18        142.57        130.20         3.41 o                         
  -1   0  18         76.05        100.03         2.74 o                         
   0   0  18          2.18         -0.35         1.51 o                         
   1   0  18        132.57        126.08         3.44 o                         
   2   0  18         20.02         21.63         2.04 o                         
   3   0  18        346.12        282.38         4.96 o                         
   4   0  18         22.01         35.52         2.92 o                         
   5   0  18         13.97         14.95         2.51 o                         
   6   0  18         80.19         99.67         6.08 o                         
  -7   1  18          6.47          5.00         1.76 o                         
  -6   1  18          0.44          1.94         1.47 o                         
  -5   1  18         15.49         17.07         1.47 o                         
  -4   1  18         13.88         13.12         1.49 o                         
  -3   1  18         90.12         98.52         2.07 o                         
  -2   1  18        132.84        123.43         2.17 o                         
  -1   1  18          5.62          7.68         1.31 o                         
   0   1  18          6.81          2.22         1.12 o                         
   1   1  18          3.18         -0.56         1.19 o                         
   2   1  18         49.95         49.74         1.71 o                         
   3   1  18        109.93        108.81         3.57 o                         
   4   1  18         18.64         20.27         2.03 o                         
   5   1  18         41.60         47.95         2.47 o                         
   6   1  18         12.32         13.18         2.54 o                         
  -7   2  18          0.79          2.99         1.61 o                         
  -6   2  18         21.89         30.90         1.70 o                         
  -5   2  18         11.41         10.50         1.56 o                         
  -4   2  18         34.41         26.35         1.42 o                         
  -3   2  18        298.63        281.36         4.02 o                         
  -2   2  18        662.28        624.59         4.64 o                         
  -1   2  18        200.51        241.36         3.70 o                         
   0   2  18         60.14         45.50         1.70 o                         
   1   2  18         44.07         34.54         1.67 o                         
   2   2  18        190.49        146.51         2.46 o                         
   3   2  18         33.73         30.26         1.79 o                         
   4   2  18          0.14          0.95         1.54 o                         
   5   2  18         13.30         10.08         1.75 o                         
   6   2  18         23.60         29.67         3.11 o                         
  -7   3  18         24.04         28.13         2.06 o                         
  -6   3  18          0.35          0.64         1.42 o                         
  -5   3  18         72.39         76.19         2.13 o                         
  -4   3  18         36.08         41.21         1.80 o                         
  -3   3  18        109.28         91.83         2.23 o                         
  -2   3  18          3.61          5.47         1.33 o                         
  -1   3  18         61.15         68.00         1.99 o                         
   0   3  18        181.20        172.39         3.06 o                         
   1   3  18        190.40        165.40         2.68 o                         
   2   3  18        146.74        135.85         2.97 o                         
   3   3  18         49.84         58.14         2.38 o                         
   4   3  18          3.57          3.58         1.54 o                         
   5   3  18          0.20          1.55         1.70 o                         
   6   3  18          7.80         12.94         2.12 o                         
  -6   4  18          3.78          4.60         2.12 o                         
  -5   4  18        176.11        197.26         3.56 o                         
  -4   4  18        186.25        165.75         2.96 o                         
  -3   4  18         90.30         91.35         2.29 o                         
  -2   4  18        133.97        136.58         2.46 o                         
  -1   4  18        798.12        716.12         7.05 o                         
   0   4  18        677.13        623.64         5.63 o                         
   1   4  18         20.62         14.80         1.50 o                         
   2   4  18         70.33         61.49         2.00 o                         
   3   4  18         48.95         54.50         2.64 o                         
   4   4  18         38.09         33.65         2.46 o                         
   5   4  18          5.98          4.87         1.38 o                         
   6   4  18         20.49         16.88         2.12 o                         
  -6   5  18        123.56        120.10         3.75 o                         
  -5   5  18        110.77        105.48         3.22 o                         
  -4   5  18          8.87          6.25         1.52 o                         
  -3   5  18        311.25        317.49         3.55 o                         
  -2   5  18          0.38         -0.03         1.19 o                         
  -1   5  18        591.48        548.94         4.53 o                         
   0   5  18        277.77        288.62         3.08 o                         
   1   5  18        352.71        370.26         4.01 o                         
   2   5  18         73.47         61.03         2.22 o                         
   3   5  18        167.22        192.65         3.51 o                         
   4   5  18          0.35         -0.35         1.55 o                         
   5   5  18         12.85         14.98         1.88 o                         
   6   5  18          5.96         11.10         2.48 o                         
  -6   6  18         12.59         17.14         1.88 o                         
  -5   6  18          2.32          5.99         1.66 o                         
  -4   6  18         68.12         68.31         2.21 o                         
  -3   6  18         24.05         30.56         1.40 o                         
  -2   6  18        109.42         98.89         2.45 o                         
  -1   6  18        340.64        341.41         3.99 o                         
   0   6  18        251.38        245.44         3.10 o                         
   1   6  18         76.18         78.01         1.82 o                         
   2   6  18          2.41          2.80         1.35 o                         
   3   6  18          0.01         -1.33         1.57 o                         
   4   6  18          1.26          0.03         1.41 o                         
   5   6  18         13.63         13.27         2.11 o                         
  -5   7  18          1.34          5.38         1.66 o                         
  -4   7  18         61.58         66.08         1.83 o                         
  -3   7  18         36.58         39.59         1.64 o                         
  -2   7  18          0.52         -0.30         1.64 o                         
  -1   7  18         89.16         89.16         3.06 o                         
   0   7  18        189.55        181.16         3.97 o                         
   1   7  18        139.57        128.91         4.62 o                         
   2   7  18          1.29          3.26         1.32 o                         
   3   7  18          9.20         11.90         1.54 o                         
   4   7  18         10.49          6.53         1.49 o                         
   5   7  18         49.66         55.04         2.64 o                         
  -5   8  18          7.88         12.55         2.99 o                         
  -4   8  18          0.01          1.30         1.19 o                         
  -3   8  18          8.49          9.07         1.79 o                         
  -2   8  18          0.94          2.65         1.69 o                         
  -1   8  18          3.23          1.85         1.78 o                         
   0   8  18         21.24         10.74         2.00 o                         
   1   8  18        319.47        320.82         4.80 o                         
   2   8  18          0.72          6.88         1.99 o                         
   3   8  18         64.85         73.22         2.01 o                         
   4   8  18         18.50         19.91         2.05 o                         
  -4   9  18         90.53         95.12         4.27 o                         
  -3   9  18          9.78         12.25         1.96 o                         
  -2   9  18         19.00         18.11         2.07 o                         
  -1   9  18          0.61          2.99         2.09 o                         
   0   9  18         86.66         92.37         3.92 o                         
   1   9  18         11.62          9.29         1.96 o                         
   2   9  18         86.29        101.93         3.13 o                         
   3   9  18        106.58         88.76         2.91 o                         
   4   9  18         23.83         19.70         1.69 o                         
  -3  10  18         22.75         17.94         2.32 o                         
  -2  10  18         10.75         10.86         2.01 o                         
  -1  10  18          0.49         -0.23         1.49 o                         
   0  10  18          0.05          3.27         2.18 o                         
   1  10  18         78.35         67.99         2.60 o                         
   2  10  18          7.36          2.06         2.26 o                         
   3  10  18         74.07         86.60         4.21 o                         
  -2  11  18         14.41         12.55         3.28 o                         
  -1  11  18          2.14          4.79         2.96 o                         
   0  11  18          0.99         -2.56         2.56 o                         
   1  11  18        149.81        168.15         5.81 o                         
   2  11  18         49.78         52.05         3.64 o                         
  -6   1  19          0.08         -0.82         1.56 o                         
  -5   1  19          1.10         -1.04         1.33 o                         
  -4   1  19         75.00         72.61         1.98 o                         
  -3   1  19         31.31         33.72         2.20 o                         
  -2   1  19          0.51         -1.12         1.12 o                         
  -1   1  19         26.13         21.43         1.27 o                         
   0   1  19         71.66         61.13         1.63 o                         
   1   1  19          5.25          2.15         1.22 o                         
   2   1  19          8.90          6.98         1.31 o                         
   3   1  19         48.19         47.31         1.87 o                         
   4   1  19          1.41         -0.41         1.54 o                         
   5   1  19         40.49         45.93         2.15 o                         
   6   1  19         31.75         29.28         2.67 o                         
  -6   2  19         26.34         31.08         1.96 o                         
  -5   2  19        119.70        124.85         2.65 o                         
  -4   2  19        162.31        159.98         2.94 o                         
  -3   2  19        192.64        178.77         2.87 o                         
  -2   2  19         51.33         50.87         1.82 o                         
  -1   2  19          0.49          0.44         1.35 o                         
   0   2  19        136.23        119.49         2.50 o                         
   1   2  19        302.50        276.15         3.33 o                         
   2   2  19          0.12         -1.16         1.16 o                         
   3   2  19          1.59          3.34         1.38 o                         
   4   2  19          0.68         -0.23         1.49 o                         
   5   2  19          5.55          3.39         1.71 o                         
   6   2  19          0.05          1.15         2.39 o                         
  -6   3  19          1.11          0.33         1.32 o                         
  -5   3  19        152.58        153.92         4.02 o                         
  -4   3  19         18.58         22.70         1.72 o                         
  -3   3  19        318.29        305.50         3.58 o                         
  -2   3  19        180.66        157.95         2.70 o                         
  -1   3  19         67.52         56.73         2.00 o                         
   0   3  19         14.57         15.63         1.44 o                         
   1   3  19        416.54        395.27         3.92 o                         
   2   3  19        105.93        102.15         2.92 o                         
   3   3  19         22.72         18.20         2.02 o                         
   4   3  19          2.65          1.72         1.37 o                         
   5   3  19         39.52         43.94         2.01 o                         
   6   3  19         46.29         49.29         2.52 o                         
  -6   4  19          2.04          5.25         2.00 o                         
  -5   4  19         77.47         81.60         2.52 o                         
  -4   4  19        194.66        201.48         3.23 o                         
  -3   4  19        340.50        337.46         3.65 o                         
  -2   4  19         56.27         60.51         1.80 o                         
  -1   4  19          2.46          4.40         1.43 o                         
   0   4  19         32.10         34.37         1.71 o                         
   1   4  19        118.46        114.15         2.60 o                         
   2   4  19         14.86         18.35         1.68 o                         
   3   4  19          0.49         -0.03         1.65 o                         
   4   4  19          0.07         -0.06         1.87 o                         
   5   4  19          3.64          4.45         2.91 o                         
  -6   5  19         25.66         25.01         2.17 o                         
  -5   5  19          6.31          4.92         1.46 o                         
  -4   5  19         25.33         29.38         1.88 o                         
  -3   5  19          1.03          5.06         1.57 o                         
  -2   5  19          5.22          0.72         1.01 o                         
  -1   5  19         51.87         49.09         1.70 o                         
   0   5  19          0.17         -1.13         1.13 o                         
   1   5  19         31.80         27.67         1.56 o                         
   2   5  19          0.52          0.30         1.53 o                         
   3   5  19         73.91         68.15         2.44 o                         
   4   5  19          4.98          3.39         1.74 o                         
   5   5  19          9.38         14.10         2.05 o                         
  -5   6  19         77.71         79.67         2.78 o                         
  -4   6  19        138.23        146.50         2.93 o                         
  -3   6  19        325.62        331.57         3.86 o                         
  -2   6  19         19.41         19.09         1.46 o                         
  -1   6  19         27.37         26.61         1.62 o                         
   0   6  19         26.95         32.62         1.98 o                         
   1   6  19         23.32         25.90         1.31 o                         
   2   6  19        164.47        143.90         3.97 o                         
   3   6  19         13.13         16.13         1.71 o                         
   4   6  19          1.62          2.31         1.68 o                         
   5   6  19         16.38         22.89         2.33 o                         
  -5   7  19         65.40         69.17         3.47 o                         
  -4   7  19         46.77         48.70         1.69 o                         
  -3   7  19         92.00         91.85         2.11 o                         
  -2   7  19          0.58          0.24         1.67 o                         
  -1   7  19         84.88         89.48         3.58 o                         
   0   7  19         39.54         29.80         2.79 o                         
   1   7  19          3.14          5.64         2.13 o                         
   2   7  19         25.94         26.30         1.61 o                         
   3   7  19         30.52         32.77         1.99 o                         
   4   7  19          0.48         -0.28         1.75 o                         
  -4   8  19         10.65         12.83         1.88 o                         
  -3   8  19         15.05         10.62         1.85 o                         
  -2   8  19         70.41         73.65         2.57 o                         
  -1   8  19         48.92         49.63         2.99 o                         
   0   8  19          8.77          6.45         1.91 o                         
   1   8  19          9.16          6.32         1.87 o                         
   2   8  19        229.21        234.15         4.23 o                         
   3   8  19         20.65         19.18         1.59 o                         
   4   8  19          0.03         -1.90         1.90 o                         
  -4   9  19         49.64         59.63         2.41 o                         
  -3   9  19          0.05         -1.85         1.85 o                         
  -2   9  19          9.52          9.04         1.90 o                         
  -1   9  19         21.98         23.01         1.94 o                         
   0   9  19         14.92         13.17         2.28 o                         
   1   9  19          0.17          2.93         1.90 o                         
   2   9  19        112.09        121.35         4.63 o                         
   3   9  19          1.77          0.81         2.64 o                         
  -3  10  19          2.89          2.06         2.26 o                         
  -2  10  19          9.31          6.78         2.23 o                         
  -1  10  19         43.88         41.49         2.54 o                         
   0  10  19          1.84          1.89         1.92 o                         
   1  10  19          1.24          4.18         2.22 o                         
   2  10  19         42.57         46.20         4.83 o                         
  -1  11  19          7.12          5.20         2.88 o                         
   0  11  19          1.36         -0.84         2.89 o                         
  -6   0  20          4.50          4.45         2.34 o                         
  -5   0  20         10.47          3.81         2.15 o                         
  -4   0  20         53.49         50.02         2.42 o                         
  -3   0  20         49.95         53.57         2.45 o                         
  -2   0  20         20.92         22.96         2.00 o                         
  -1   0  20        121.35        120.55         3.11 o                         
   0   0  20        353.80        316.89         4.29 o                         
   1   0  20        798.67        733.12         7.07 o                         
   2   0  20          4.29          1.11         1.83 o                         
   3   0  20        138.62        180.06         6.95 o                         
   4   0  20         47.85         32.66         2.56 o                         
   5   0  20          3.47          3.13         2.65 o                         
  -6   1  20          7.57         10.28         1.87 o                         
  -5   1  20         21.67         26.60         1.62 o                         
  -4   1  20         22.36         22.85         1.49 o                         
  -3   1  20          0.76         -0.41         1.29 o                         
  -2   1  20        118.86        101.41         2.10 o                         
  -1   1  20       1111.13       1049.05         6.16 o                         
   0   1  20          0.42         -0.65         1.12 o                         
   1   1  20         14.47         10.00         1.30 o                         
   2   1  20         43.89         42.55         2.13 o                         
   3   1  20         82.51         97.62         2.79 o                         
   4   1  20         32.23         43.20         1.96 o                         
   5   1  20         39.33         41.46         2.50 o                         
  -6   2  20          0.88          0.78         1.55 o                         
  -5   2  20        132.48        130.28         2.61 o                         
  -4   2  20         14.52         15.95         1.72 o                         
  -3   2  20         16.69         22.70         1.76 o                         
  -2   2  20         82.65         81.25         2.30 o                         
  -1   2  20        234.35        226.33         3.10 o                         
   0   2  20         58.96         67.73         2.22 o                         
   1   2  20        138.79        136.64         2.98 o                         
   2   2  20         68.88         57.14         2.09 o                         
   3   2  20          0.95          1.74         1.54 o                         
   4   2  20          7.81          7.01         1.62 o                         
   5   2  20         15.74         20.76         1.98 o                         
  -6   3  20          8.88         12.06         1.81 o                         
  -5   3  20         43.51         39.17         2.10 o                         
  -4   3  20         87.27         97.18         2.62 o                         
  -3   3  20          9.59         10.84         1.59 o                         
  -2   3  20          4.53          6.13         1.38 o                         
  -1   3  20          1.70          3.12         1.38 o                         
   0   3  20         55.34         60.75         1.93 o                         
   1   3  20          1.32          4.04         1.43 o                         
   2   3  20          7.64         10.29         1.55 o                         
   3   3  20          3.00          0.84         1.71 o                         
   4   3  20          6.01          4.34         1.77 o                         
   5   3  20          6.00          8.81         2.12 o                         
  -6   4  20          4.20          2.09         2.92 o                         
  -5   4  20          9.65         14.25         2.09 o                         
  -4   4  20        160.30        149.13         3.14 o                         
  -3   4  20        128.38        126.94         2.67 o                         
  -2   4  20          2.90          4.59         1.33 o                         
  -1   4  20         61.94         74.53         2.25 o                         
   0   4  20          0.14          0.35         1.41 o                         
   1   4  20         11.66         15.85         1.57 o                         
   2   4  20         57.68         59.03         2.19 o                         
   3   4  20          0.33          0.73         1.74 o                         
   4   4  20         16.32         22.65         2.01 o                         
   5   4  20          2.79          2.44         2.23 o                         
  -5   5  20          1.80          2.00         1.66 o                         
  -4   5  20          1.13          3.85         1.42 o                         
  -3   5  20          4.46          9.48         1.69 o                         
  -2   5  20          1.36          1.27         1.23 o                         
  -1   5  20        145.82        127.91         2.49 o                         
   0   5  20         87.10         76.01         2.11 o                         
   1   5  20         51.85         55.89         2.13 o                         
   2   5  20          3.58          2.97         1.64 o                         
   3   5  20          7.00          8.79         1.68 o                         
   4   5  20          1.67          2.85         1.84 o                         
   5   5  20         11.48         14.69         2.27 o                         
  -5   6  20          1.17          2.81         1.78 o                         
  -4   6  20        236.28        241.68         3.45 o                         
  -3   6  20        174.69        165.96         2.74 o                         
  -2   6  20         16.35         13.87         1.49 o                         
  -1   6  20         30.95         38.65         2.55 o                         
   0   6  20         37.22         42.23         2.07 o                         
   1   6  20          8.17          6.42         1.73 o                         
   2   6  20         42.07         49.35         1.83 o                         
   3   6  20         47.63         45.97         1.98 o                         
   4   6  20          9.91         11.72         2.31 o                         
  -4   7  20          9.16          9.48         1.32 o                         
  -3   7  20          0.07          0.84         1.56 o                         
  -2   7  20          0.98          0.08         1.79 o                         
  -1   7  20         14.91         22.05         2.12 o                         
   0   7  20         54.86         61.94         2.51 o                         
   1   7  20         17.76         18.42         2.28 o                         
   2   7  20          6.40          3.93         1.93 o                         
   3   7  20          0.80          2.54         1.32 o                         
   4   7  20          4.02          7.73         1.84 o                         
  -4   8  20          0.26         -1.71         2.17 o                         
  -3   8  20          9.85          7.02         2.40 o                         
  -2   8  20         34.02         39.31         2.16 o                         
  -1   8  20          9.37          9.29         2.71 o                         
   0   8  20          9.10         10.37         2.10 o                         
   1   8  20         55.50         65.08         2.99 o                         
   2   8  20          0.53         -0.18         2.19 o                         
   3   8  20          1.72          2.42         1.53 o                         
  -3   9  20          1.04          1.69         2.08 o                         
  -2   9  20          4.66          5.26         2.18 o                         
  -1   9  20         20.17         26.59         2.32 o                         
   0   9  20          0.10          0.03         1.97 o                         
   1   9  20          1.06          1.21         2.20 o                         
   2   9  20         23.38         25.88         2.86 o                         
  -1  10  20         32.19         36.06         2.60 o                         
   0  10  20         61.48         65.60         3.08 o                         
   1  10  20         10.94         11.95         2.43 o                         
  -5   1  21          3.61          3.83         1.42 o                         
  -4   1  21         44.07         32.51         1.59 o                         
  -3   1  21          2.46          3.92         1.32 o                         
  -2   1  21          4.16          1.40         1.20 o                         
  -1   1  21         19.60         26.10         1.44 o                         
   0   1  21         77.22         60.56         1.86 o                         
   1   1  21          1.82          3.15         1.17 o                         
   2   1  21         69.08         60.45         2.09 o                         
   3   1  21          1.19          2.43         1.40 o                         
   4   1  21          6.57          1.92         1.51 o                         
   5   1  21          3.44          4.54         1.94 o                         
  -5   2  21         23.11         21.03         1.43 o                         
  -4   2  21          9.21          5.48         1.54 o                         
  -3   2  21         35.51         34.69         2.00 o                         
  -2   2  21         90.92         85.48         2.24 o                         
  -1   2  21          1.14          1.20         1.46 o                         
   0   2  21         73.82         66.00         2.16 o                         
   1   2  21          8.41         13.65         1.58 o                         
   2   2  21         33.43         29.96         2.05 o                         
   3   2  21          0.42         -1.33         1.33 o                         
   4   2  21          0.20          1.52         1.56 o                         
   5   2  21          8.99          4.93         1.91 o                         
  -5   3  21         46.20         43.75         2.21 o                         
  -4   3  21          6.65         13.01         1.78 o                         
  -3   3  21         12.27         10.17         1.59 o                         
  -2   3  21          6.46          1.98         1.43 o                         
  -1   3  21         62.81         59.06         1.90 o                         
   0   3  21         16.86         11.42         1.48 o                         
   1   3  21         15.08         12.42         1.60 o                         
   2   3  21         12.31         20.01         1.87 o                         
   3   3  21          0.02         -1.36         1.56 o                         
   4   3  21          2.81          1.50         1.95 o                         
   5   3  21          0.09         -1.23         1.93 o                         
  -5   4  21         39.50         49.69         2.32 o                         
  -4   4  21         28.40         26.02         1.90 o                         
  -3   4  21          0.04          0.00         1.57 o                         
  -2   4  21        188.70        204.53         2.91 o                         
  -1   4  21         17.93         13.74         1.53 o                         
   0   4  21          1.31          1.74         1.33 o                         
   1   4  21          6.22         11.33         1.55 o                         
   2   4  21         26.83         33.84         1.85 o                         
   3   4  21          0.31         -1.50         1.67 o                         
   4   4  21         40.55         48.25         2.73 o                         
  -5   5  21         19.93         23.57         2.43 o                         
  -4   5  21         47.66         52.94         2.18 o                         
  -3   5  21         15.21         17.78         1.93 o                         
  -2   5  21         61.21         56.19         1.94 o                         
  -1   5  21          7.23          6.15         1.28 o                         
   0   5  21        175.69        166.67         3.86 o                         
   1   5  21         12.38         11.05         1.57 o                         
   2   5  21         26.27         20.10         1.88 o                         
   3   5  21          0.14         -1.67         1.74 o                         
   4   5  21          1.61          2.91         1.86 o                         
  -4   6  21         88.25         90.99         2.80 o                         
  -3   6  21         34.40         31.11         1.76 o                         
  -2   6  21         25.15         23.66         1.64 o                         
  -1   6  21         61.97         67.99         2.30 o                         
   0   6  21         57.85         68.70         2.24 o                         
   1   6  21          2.41         -0.03         1.28 o                         
   2   6  21          1.07          0.77         1.28 o                         
   3   6  21          3.15          1.76         1.51 o                         
   4   6  21          0.68          1.27         1.81 o                         
  -4   7  21         35.24         32.96         2.24 o                         
  -3   7  21         40.51         38.74         1.97 o                         
  -2   7  21         12.33         10.85         2.22 o                         
  -1   7  21          2.86          5.44         2.20 o                         
   0   7  21         10.10         12.89         2.01 o                         
   1   7  21          3.64          1.60         2.24 o                         
   2   7  21          9.78          8.22         1.31 o                         
   3   7  21          3.43          4.03         1.61 o                         
  -3   8  21         47.29         49.08         2.81 o                         
  -2   8  21          0.65          3.34         1.96 o                         
  -1   8  21          2.74          4.52         2.27 o                         
   0   8  21         24.41         26.04         2.60 o                         
   1   8  21         38.52         37.89         2.75 o                         
   2   8  21          4.04          6.11         2.48 o                         
  -2   9  21         19.78         17.22         2.22 o                         
  -1   9  21          0.11         -2.10         2.13 o                         
   0   9  21          8.36          4.48         2.17 o                         
   1   9  21          2.56          1.12         2.55 o                         
  -5   0  22          2.70          4.24         2.54 o                         
  -4   0  22         60.05         78.24         3.38 o                         
  -3   0  22         67.37         70.16         3.98 o                         
  -2   0  22        221.96        185.03         3.64 o                         
  -1   0  22          1.66         -1.46         1.74 o                         
   0   0  22        157.07        134.92         3.47 o                         
   1   0  22         12.99         20.50         2.03 o                         
   2   0  22         18.55         26.82         2.25 o                         
   3   0  22          8.34         23.26         2.34 o                         
   4   0  22         34.05         45.89         3.05 o                         
  -5   1  22          3.61          2.57         1.44 o                         
  -4   1  22        158.39        141.53         2.67 o                         
  -3   1  22         85.68         70.00         1.85 o                         
  -2   1  22         36.03         33.82         1.81 o                         
  -1   1  22          0.34          0.48         1.54 o                         
   0   1  22         93.01         74.81         2.74 o                         
   1   1  22         46.29         51.10         1.73 o                         
   2   1  22         62.55         67.53         2.18 o                         
   3   1  22         14.15         16.56         1.53 o                         
   4   1  22         14.21         16.05         1.82 o                         
  -5   2  22          5.54         10.29         1.80 o                         
  -4   2  22          3.77          3.13         1.51 o                         
  -3   2  22         13.11         14.58         1.65 o                         
  -2   2  22         39.33         49.76         2.05 o                         
  -1   2  22          7.07         10.12         1.45 o                         
   0   2  22         39.30         46.04         1.94 o                         
   1   2  22         52.17         62.21         2.61 o                         
   2   2  22          8.56          7.62         1.73 o                         
   3   2  22         11.80         10.38         1.84 o                         
   4   2  22          7.28          8.33         1.60 o                         
  -5   3  22          1.43          2.64         1.82 o                         
  -4   3  22         83.88         83.77         2.83 o                         
  -3   3  22         47.14         45.72         2.35 o                         
  -2   3  22         45.58         40.65         2.17 o                         
  -1   3  22         20.26         24.37         1.62 o                         
   0   3  22          9.78          9.92         1.61 o                         
   1   3  22         77.46         79.90         2.35 o                         
   2   3  22         63.17         64.36         2.36 o                         
   3   3  22          0.36          0.23         1.62 o                         
   4   3  22         33.64         32.57         2.42 o                         
  -4   4  22          3.12          2.51         1.64 o                         
  -3   4  22         13.76         15.06         1.77 o                         
  -2   4  22          5.05          3.45         1.49 o                         
  -1   4  22        109.92        111.18         2.78 o                         
   0   4  22          0.03          0.79         1.42 o                         
   1   4  22          1.63          3.16         1.48 o                         
   2   4  22         34.66         35.98         2.03 o                         
   3   4  22         50.70         56.49         2.42 o                         
   4   4  22          1.68          2.51         2.07 o                         
  -4   5  22          6.07          6.83         1.71 o                         
  -3   5  22          1.02         -1.60         1.60 o                         
  -2   5  22          3.22          4.65         1.64 o                         
  -1   5  22          0.24          1.32         1.84 o                         
   0   5  22        134.65        123.09         3.06 o                         
   1   5  22         10.26         11.64         1.70 o                         
   2   5  22          0.82          0.59         1.61 o                         
   3   5  22          0.56          1.20         2.02 o                         
  -4   6  22          5.04          4.57         1.40 o                         
  -3   6  22         65.65         86.42         2.73 o                         
  -2   6  22        113.33        123.43         4.53 o                         
  -1   6  22          5.27          7.53         1.67 o                         
   0   6  22          8.83         13.27         1.84 o                         
   1   6  22         31.91         37.15         3.20 o                         
   2   6  22         35.91         42.16         1.80 o                         
   3   6  22          0.08         -2.00         2.00 o                         
  -3   7  22          6.60          5.32         2.30 o                         
  -2   7  22         19.31         19.02         2.47 o                         
  -1   7  22          0.09          0.07         2.14 o                         
   0   7  22          0.51          2.45         2.36 o                         
   1   7  22          2.10          1.55         2.37 o                         
   2   7  22         11.39         12.90         1.93 o                         
  -2   8  22          9.65         15.38         2.51 o                         
  -1   8  22          0.03          0.77         2.64 o                         
   0   8  22         39.89         46.31         3.73 o                         
   1   8  22          4.14         10.06         2.75 o                         
  -4   1  23          3.82          5.71         1.35 o                         
  -3   1  23          0.46          1.68         1.56 o                         
  -2   1  23          7.49         14.93         1.63 o                         
  -1   1  23          0.07          3.03         1.46 o                         
   0   1  23          3.86          5.03         1.52 o                         
   1   1  23          9.35         14.06         1.64 o                         
   2   1  23          0.11          2.98         1.43 o                         
   3   1  23          0.24          1.32         1.67 o                         
   4   1  23          3.86         12.45         1.78 o                         
  -4   2  23          9.39          9.57         1.80 o                         
  -3   2  23          1.41          2.92         1.60 o                         
  -2   2  23          1.67          1.34         1.59 o                         
  -1   2  23          8.53          3.54         1.54 o                         
   0   2  23          5.86          6.42         1.69 o                         
   1   2  23          0.55         -1.56         1.56 o                         
   2   2  23         10.04          7.39         1.69 o                         
   3   2  23          4.50          5.36         1.95 o                         
  -4   3  23          3.19          2.77         1.86 o                         
  -3   3  23          2.95          4.17         1.67 o                         
  -2   3  23         62.83         64.72         2.36 o                         
  -1   3  23          2.54          3.27         1.55 o                         
   0   3  23         42.90         52.94         2.41 o                         
   1   3  23         23.08         13.28         1.89 o                         
   2   3  23          8.62         10.29         1.72 o                         
   3   3  23          5.00          6.06         2.69 o                         
  -4   4  23          5.80          9.79         1.71 o                         
  -3   4  23          5.17          7.44         1.70 o                         
  -2   4  23          0.53          0.81         1.29 o                         
  -1   4  23        168.54        182.53         3.09 o                         
   0   4  23          1.70          2.09         1.44 o                         
   1   4  23          1.88          2.43         1.56 o                         
   2   4  23          0.69          2.64         1.85 o                         
   3   4  23          2.33          5.43         1.89 o                         
  -3   5  23         46.20         52.16         2.96 o                         
  -2   5  23          2.50          3.92         1.22 o                         
  -1   5  23         36.81         35.37         1.94 o                         
   0   5  23         29.50         25.26         1.84 o                         
   1   5  23          4.05          2.52         1.72 o                         
   2   5  23          1.53          3.66         2.23 o                         
  -3   6  23          0.22          1.79         1.97 o                         
  -2   6  23          8.05          9.57         1.80 o                         
  -1   6  23          8.31          3.63         2.00 o                         
   0   6  23          1.71         -1.01         2.22 o                         
   1   6  23         93.79        119.97         3.82 o                         
   2   6  23         31.04         29.68         1.90 o                         
  -1   7  23         46.90         59.26         3.12 o                         
   0   7  23          0.17         -2.26         2.26 o                         
   1   7  23         88.66        103.44         6.33 o                         
  -4   0  24         20.67         25.43         3.54 o                         
  -3   0  24          8.31         10.63         2.03 o                         
  -2   0  24         37.34         44.18         3.78 o                         
  -1   0  24        106.27        107.27         4.25 o                         
   0   0  24         30.70         38.89         2.43 o                         
   1   0  24          1.74         -0.78         1.74 o                         
   2   0  24          6.95          5.45         2.24 o                         
   3   0  24         14.84         21.14         2.47 o                         
  -3   1  24         10.07         17.23         1.83 o                         
  -2   1  24          0.08         -0.78         1.49 o                         
  -1   1  24          9.59         10.76         2.06 o                         
   0   1  24         81.67         93.91         2.64 o                         
   1   1  24         31.60         43.19         2.04 o                         
   2   1  24         37.65         34.58         2.12 o                         
   3   1  24          4.00          4.15         1.66 o                         
  -3   2  24         28.02         28.34         2.00 o                         
  -2   2  24         76.65         75.89         2.57 o                         
  -1   2  24          0.03          2.26         1.56 o                         
   0   2  24          0.76         -1.58         1.60 o                         
   1   2  24         40.87         46.07         2.51 o                         
   2   2  24          3.04          3.49         1.73 o                         
   3   2  24         30.31         38.80         2.78 o                         
  -3   3  24         92.75        116.00         3.08 o                         
  -2   3  24          1.32         -0.75         1.61 o                         
  -1   3  24         17.71         30.13         2.06 o                         
   0   3  24          0.92          0.87         1.72 o                         
   1   3  24         43.33         57.47         2.53 o                         
   2   3  24          1.30          1.67         1.67 o                         
  -3   4  24          4.59          5.51         1.66 o                         
  -2   4  24          0.29         -0.56         1.76 o                         
  -1   4  24         20.92         26.85         2.01 o                         
   0   4  24          2.90          5.72         1.82 o                         
   1   4  24          0.94          3.19         1.80 o                         
   2   4  24          2.41          0.84         1.72 o                         
  -2   5  24          3.54          2.26         1.49 o                         
  -1   5  24         28.15         43.47         1.96 o                         
   0   5  24          9.29          9.64         2.36 o                         
   1   5  24          5.25         10.45         1.54 o                         
  -1   6  24         19.10         22.16         3.11 o                         
   0   6  24          7.34          5.75         1.59 o                         
  -2   1  25          5.89          9.31         1.68 o                         
  -1   1  25          5.79          9.68         1.81 o                         
   0   1  25         10.22         10.29         1.59 o                         
   1   1  25         51.13         48.05         2.68 o                         
   2   1  25          4.49          6.38         2.29 o                         
  -2   2  25         54.97         51.96         2.09 o                         
  -1   2  25          0.30          0.50         1.65 o                         
   0   2  25         19.86         17.01         1.83 o                         
   1   2  25         20.42         17.94         1.84 o                         
  -2   3  25          1.68          5.50         1.81 o                         
  -1   3  25         19.43         14.11         1.88 o                         
   0   3  25          0.16          0.62         1.79 o                         
   1   3  25         26.12         23.02         2.09 o                         
  -1   4  25         19.24         29.32         2.11 o                         
   0   4  25         60.75         85.96         3.73 o                         
                                                                                
