# Supplementary material for: The methanol and ethanol solvates of 4-glutarato-N,N-diiso­propyl­tryptamine
Source: Acta Crystallogr E Crystallogr Commun. 2022 Sep 22;78(Pt 10):1034–8. doi: 10.1107/S2056989022009094 (PMC9535823; doi:10.1107/S2056989022009094)
Supplement: Supplementary file 3 [file e-78-01034-IIsup3.hkl]

data_II                                                         
_shelx_title ' umd2577k_a.res in P2(1)/c'                                       
_shelx_refln_list_code          4                                               
_shelx_F_calc_maximum      182.67                                               
_exptl_crystal_F_000       912.00                                               
_reflns_d_resolution_high  0.8276                                               
                                                                                
loop_                                                                           
 _space_group_symop_operation_xyz                                               
 'x, y, z'                                                                      
 '-x, y+1/2, -z+1/2'                                                            
 '-x, -y, -z'                                                                   
 'x, -y-1/2, z-1/2'                                                             
                                                                                
_cell_length_a     8.0087                                                       
_cell_length_b    13.7968                                                       
_cell_length_c    21.8782                                                       
_cell_angle_alpha  90.000                                                       
_cell_angle_beta   90.749                                                       
_cell_angle_gamma  90.000                                                       
                                                                                
_shelx_F_squared_multiplier     1.000                                           
                                                                                
loop_                                                                           
 _refln_index_h                                                                 
 _refln_index_k                                                                 
 _refln_index_l                                                                 
 _refln_F_squared_calc                                                          
 _refln_F_squared_meas                                                          
 _refln_F_squared_sigma                                                         
 _refln_observed_status                                                         
   1   0   0      15975.12      17388.25       432.24 o                         
   2   0   0      18125.17      16580.18       302.98 o                         
   3   0   0        115.92         87.27         3.87 o                         
   4   0   0        612.38        636.06         9.54 o                         
   5   0   0          3.18          3.50         3.88 o                         
   6   0   0         44.06         70.38         7.66 o                         
   7   0   0        219.17        212.03         9.01 o                         
   8   0   0          1.40          2.84         5.71 o                         
   9   0   0          0.29         -6.09         6.09 o                         
   1   1   0        695.57        657.75         7.20 o                         
   2   1   0       5170.41       5015.83        34.49 o                         
   3   1   0       1921.91       1978.57        15.81 o                         
   4   1   0         24.76         32.15         2.78 o                         
   5   1   0         40.00         60.65         3.44 o                         
   6   1   0        453.63        455.02         6.90 o                         
   7   1   0        166.59        162.66        10.52 o                         
   8   1   0         74.17         69.91         5.19 o                         
   9   1   0          2.44          5.22         4.75 o                         
   0   2   0       1951.81       2197.08        41.41 o                         
   1   2   0      15514.18      13702.50       193.49 o                         
   2   2   0      11800.79      11144.91       186.64 o                         
   3   2   0       1384.91       1141.73         9.45 o                         
   4   2   0       1077.75       1143.63         9.95 o                         
   5   2   0          3.85          9.59         2.80 o                         
   6   2   0        292.51        312.71        10.84 o                         
   7   2   0        103.66         94.63         5.48 o                         
   8   2   0         34.18         42.84         5.07 o                         
   9   2   0          0.08         -0.99         5.27 o                         
   1   3   0          4.57         13.93         1.49 o                         
   2   3   0       1810.20       1677.67        12.52 o                         
   3   3   0        680.61        787.56         7.29 o                         
   4   3   0        259.48        277.96         4.77 o                         
   5   3   0        283.68        285.00         5.31 o                         
   6   3   0         53.00         58.97         3.96 o                         
   7   3   0          1.89          9.17         4.42 o                         
   8   3   0          0.06         -0.89         4.65 o                         
   9   3   0          4.18         -1.49         5.34 o                         
   0   4   0         72.38         82.20         3.40 o                         
   1   4   0       7260.34       7765.29       149.16 o                         
   2   4   0          3.48          3.19         1.66 o                         
   3   4   0        204.94        294.99         4.47 o                         
   4   4   0          5.47          3.15         2.54 o                         
   5   4   0         26.39         30.88         3.07 o                         
   6   4   0          6.05         13.08         3.46 o                         
   7   4   0         89.28         75.47         5.38 o                         
   8   4   0         42.95         46.37         6.57 o                         
   9   4   0          0.54          4.05         5.52 o                         
   1   5   0       2003.55       1845.14        12.06 o                         
   2   5   0        853.81        845.02         7.03 o                         
   3   5   0          1.23         -0.91         2.02 o                         
   4   5   0         35.89         34.68         2.82 o                         
   5   5   0          0.27          2.22         3.12 o                         
   6   5   0         97.54        107.11         5.52 o                         
   7   5   0         41.34         40.55         4.50 o                         
   8   5   0          0.22          4.64         4.39 o                         
   9   5   0          0.04         -5.69         5.69 o                         
   0   6   0       4010.78       4206.48        37.10 o                         
   1   6   0         33.57         89.74         2.27 o                         
   2   6   0         69.29         93.51         3.42 o                         
   3   6   0        676.52        738.45         7.20 o                         
   4   6   0         46.41         50.77         2.74 o                         
   5   6   0          0.19          1.93         2.99 o                         
   6   6   0          0.08          1.70         3.99 o                         
   7   6   0         38.13         40.15         4.65 o                         
   8   6   0         43.88         46.10         4.89 o                         
   9   6   0          5.25          9.13         5.97 o                         
   1   7   0        392.66        485.70         4.37 o                         
   2   7   0        157.90        169.10         4.23 o                         
   3   7   0         86.88        109.21         3.24 o                         
   4   7   0          4.79          2.01         2.54 o                         
   5   7   0         74.49         78.82         3.64 o                         
   6   7   0        336.37        351.53         6.68 o                         
   7   7   0          8.39          3.42         3.96 o                         
   8   7   0         15.49         16.41         4.63 o                         
   0   8   0       1299.33       1173.21        12.37 o                         
   1   8   0        104.25        108.60         2.88 o                         
   2   8   0        993.46        936.87         7.58 o                         
   3   8   0         70.25         87.75         3.27 o                         
   4   8   0          0.23         -0.90         2.49 o                         
   5   8   0         46.91         37.32         3.46 o                         
   6   8   0          8.28          6.36         3.18 o                         
   7   8   0         16.19         29.20         5.84 o                         
   8   8   0          4.62          2.23         5.05 o                         
   1   9   0         58.81         71.23         2.67 o                         
   2   9   0        343.54        326.25         4.49 o                         
   3   9   0         96.89        110.07         3.68 o                         
   4   9   0        398.36        388.88         7.05 o                         
   5   9   0        767.44        747.07         8.32 o                         
   6   9   0          1.45          6.40         3.75 o                         
   7   9   0          0.47         -1.13         3.64 o                         
   8   9   0          0.28         -1.42         4.76 o                         
   0  10   0        569.66        556.61         8.25 o                         
   1  10   0        486.49        455.40         5.15 o                         
   2  10   0        420.67        430.42         5.15 o                         
   3  10   0         19.71         25.47         3.11 o                         
   4  10   0          0.42         -0.43         2.82 o                         
   5  10   0          9.48         12.84         3.34 o                         
   6  10   0         62.52         68.75         5.32 o                         
   7  10   0          0.10         -1.06         3.82 o                         
   1  11   0        272.98        269.15         4.37 o                         
   2  11   0        262.04        249.76         5.08 o                         
   3  11   0          0.16         -2.79         2.79 o                         
   4  11   0         55.45         64.01         3.42 o                         
   5  11   0         28.83         34.67         3.62 o                         
   6  11   0          4.92          5.12         3.69 o                         
   7  11   0          2.19          1.59         4.21 o                         
   0  12   0         64.60         81.20         4.24 o                         
   1  12   0          0.67          1.46         2.57 o                         
   2  12   0         12.89         11.05         2.96 o                         
   3  12   0        170.00        165.90         5.31 o                         
   4  12   0         71.36         73.35         3.81 o                         
   5  12   0          1.33         -1.63         3.27 o                         
   6  12   0          2.54          7.57         3.66 o                         
   1  13   0         66.31         66.85         5.98 o                         
   2  13   0         14.88         10.96         3.03 o                         
   3  13   0         84.96         89.86         4.64 o                         
   4  13   0          7.29         -1.02         3.81 o                         
   5  13   0         21.44          6.10         2.90 o                         
   6  13   0          1.79          5.73         4.77 o                         
   0  14   0          7.53         26.54         5.95 o                         
   1  14   0          9.74         10.81         2.84 o                         
   2  14   0         57.51         62.25         4.85 o                         
   3  14   0         12.90          6.24         3.34 o                         
   4  14   0          0.74         -0.96         3.62 o                         
   5  14   0          1.74         -5.33         6.80 o                         
   1  15   0         45.57         45.77         3.68 o                         
   2  15   0         68.34         61.60         4.73 o                         
   3  15   0          0.41          3.71         3.89 o                         
   4  15   0          1.22          4.18         4.23 o                         
   0  16   0          3.43          2.42         3.86 o                         
   1  16   0          0.51          4.16         4.45 o                         
   2  16   0          2.00          0.55         4.04 o                         
  -9   1   1          0.01          2.26         4.62 o                         
  -8   1   1         68.96         59.75         5.11 o                         
  -7   1   1        119.43         96.59         5.27 o                         
  -6   1   1        525.09        507.52         7.13 o                         
  -5   1   1        977.34        909.07         8.92 o                         
  -4   1   1        293.08        292.50         5.12 o                         
  -3   1   1       2797.17       2707.15        19.59 o                         
  -2   1   1      12857.79      12776.22       262.28 o                         
   2   1   1       6016.76       5016.03        34.59 o                         
   3   1   1        600.42        532.77         5.60 o                         
   4   1   1        371.49        365.04         5.26 o                         
   5   1   1         96.50        100.72         3.71 o                         
   6   1   1        101.41         85.80         4.03 o                         
   7   1   1         10.17         17.73         4.04 o                         
   8   1   1          3.05          3.09         4.25 o                         
   9   1   1          0.27          5.62         4.80 o                         
  -9   2   1          0.56          2.82         5.08 o                         
  -8   2   1         19.49         37.57         5.02 o                         
  -7   2   1        337.14        326.26         7.49 o                         
  -6   2   1        222.73        256.13         5.79 o                         
  -5   2   1         48.13         48.31         5.21 o                         
  -4   2   1        397.01        448.28         5.63 o                         
  -3   2   1         52.81         81.23         5.17 o                         
  -2   2   1       1196.42       1236.25         9.49 o                         
  -1   2   1        161.15        181.10         2.42 o                         
   0   2   1       2212.38       2082.32        28.79 o                         
   1   2   1       5618.48       5153.13        99.66 o                         
   2   2   1       2468.49       2527.57        18.13 o                         
   3   2   1         92.52         99.44         3.07 o                         
   4   2   1       1672.23       1750.71        13.93 o                         
   5   2   1         17.60         20.04         2.98 o                         
   6   2   1          2.96          5.50         3.55 o                         
   7   2   1          6.00          7.99         4.03 o                         
   8   2   1          8.16         14.89         4.30 o                         
   9   2   1          0.03         -4.75         4.75 o                         
  -9   3   1          4.59         12.90         5.49 o                         
  -8   3   1          3.55         -0.22         4.50 o                         
  -7   3   1         12.44         17.91         4.82 o                         
  -6   3   1        232.54        215.25         5.72 o                         
  -5   3   1        101.41         94.84         3.54 o                         
  -4   3   1         60.80         54.35         2.96 o                         
  -3   3   1        700.08        766.18         7.10 o                         
  -2   3   1       1545.57       1342.10        10.25 o                         
  -1   3   1       5639.00       6265.75       121.66 o                         
   0   3   1      11330.81      10329.66       134.65 o                         
   1   3   1       2289.54       2540.07        16.04 o                         
   2   3   1        875.55        724.86         7.17 o                         
   3   3   1       3631.03       3204.43        23.06 o                         
   4   3   1         51.09         44.27         2.88 o                         
   5   3   1        134.87        146.57         4.59 o                         
   6   3   1        357.61        351.97         9.55 o                         
   7   3   1        160.00        150.61         5.69 o                         
   8   3   1         70.57         70.40         5.23 o                         
   9   3   1          4.42          4.84         5.06 o                         
  -9   4   1          4.42         12.72         5.72 o                         
  -8   4   1          1.50         13.15         4.53 o                         
  -7   4   1        222.98        230.33         6.94 o                         
  -6   4   1          3.96         -1.41         3.33 o                         
  -5   4   1         88.92         85.97         3.54 o                         
  -4   4   1         78.60         91.24         3.41 o                         
  -3   4   1        810.93        858.05         7.76 o                         
  -2   4   1        279.31        279.27         4.32 o                         
  -1   4   1       8178.45       8001.45       153.37 o                         
   0   4   1      11251.82      11914.96       164.09 o                         
   1   4   1       1117.14       1183.83         9.35 o                         
   2   4   1       1519.30       1557.11        11.88 o                         
   3   4   1        735.78        714.49         7.01 o                         
   4   4   1        965.38        986.24         9.13 o                         
   5   4   1          7.63          5.41         3.00 o                         
   6   4   1        193.31        187.43         6.82 o                         
   7   4   1          1.16          6.48         4.27 o                         
   8   4   1         28.94         21.07         4.72 o                         
   9   4   1         11.44         11.20         5.28 o                         
  -9   5   1          8.06         -0.59         5.65 o                         
  -8   5   1         15.77         20.25         5.01 o                         
  -7   5   1          0.00          1.83         3.46 o                         
  -6   5   1         16.60         24.45         3.66 o                         
  -5   5   1         14.20         23.14         3.13 o                         
  -4   5   1          2.54          0.37         2.58 o                         
  -3   5   1          2.46         -1.96         1.96 o                         
  -2   5   1         30.25         56.50         2.17 o                         
  -1   5   1        330.05        304.83         3.45 o                         
   0   5   1        263.43        252.66         2.83 o                         
   1   5   1        273.52        190.12         2.53 o                         
   2   5   1         62.83         53.45         2.02 o                         
   3   5   1        112.84         97.93         5.78 o                         
   4   5   1        326.32        387.48         5.52 o                         
   5   5   1        114.22        126.75         4.21 o                         
   6   5   1         12.66         19.10         3.81 o                         
   7   5   1         39.55         45.87         4.70 o                         
   8   5   1          4.09          8.01         4.47 o                         
   9   5   1          1.95         -0.68         6.65 o                         
  -9   6   1          1.65          4.74         6.14 o                         
  -8   6   1         48.82         44.26         4.68 o                         
  -7   6   1          6.67          8.03         4.25 o                         
  -6   6   1         11.24         14.14         3.72 o                         
  -5   6   1         13.89         12.45         2.83 o                         
  -4   6   1        204.10        182.06         4.11 o                         
  -3   6   1        256.80        253.67         4.34 o                         
  -2   6   1       1760.17       1838.29        13.33 o                         
  -1   6   1       5994.26       5969.42        35.08 o                         
   0   6   1        348.14        294.49         3.27 o                         
   1   6   1         24.92         31.71         1.92 o                         
   2   6   1        202.61        225.22         3.66 o                         
   3   6   1         81.64        123.01         5.05 o                         
   4   6   1         38.62         52.23         4.43 o                         
   5   6   1        345.63        351.38         6.09 o                         
   6   6   1         10.93         15.22         4.89 o                         
   7   6   1          5.37         12.88         5.85 o                         
   8   6   1         65.44         57.75         5.32 o                         
   9   6   1          0.03         -6.00         6.00 o                         
  -8   7   1          6.98          9.80         3.94 o                         
  -7   7   1          3.94         18.74         3.83 o                         
  -6   7   1         19.49         25.80         3.48 o                         
  -5   7   1         97.45         94.27         5.25 o                         
  -4   7   1        140.87        164.08         4.83 o                         
  -3   7   1        335.41        327.95         4.61 o                         
  -2   7   1        360.22        406.57         4.48 o                         
  -1   7   1       1447.78       1388.90         9.54 o                         
   0   7   1        341.47        346.57         3.69 o                         
   1   7   1        748.90        794.97         6.36 o                         
   2   7   1        103.44        109.63         4.40 o                         
   3   7   1         69.22         88.10         4.68 o                         
   4   7   1         34.94         47.22         3.35 o                         
   5   7   1         15.54         19.00         3.00 o                         
   6   7   1        366.14        365.95         7.01 o                         
   7   7   1          6.18          8.56         4.01 o                         
   8   7   1          2.36          9.66         4.31 o                         
  -8   8   1         15.80         24.91         4.87 o                         
  -7   8   1         97.12         94.90         7.64 o                         
  -6   8   1         64.66         71.29         6.29 o                         
  -5   8   1         17.29         16.25         3.32 o                         
  -4   8   1          0.22          1.05         2.56 o                         
  -3   8   1          9.05         21.19         2.35 o                         
  -2   8   1       1047.16        984.73         7.87 o                         
  -1   8   1       1502.39       1568.96        10.50 o                         
   0   8   1         28.47         38.47         2.01 o                         
   1   8   1       2001.27       1981.90        13.65 o                         
   2   8   1        325.92        312.78         4.03 o                         
   3   8   1         14.64         13.77         2.14 o                         
   4   8   1        199.07        186.00         5.07 o                         
   5   8   1          0.00          0.22         3.09 o                         
   6   8   1          2.94          4.90         3.01 o                         
   7   8   1          0.01          0.32         3.84 o                         
   8   8   1          0.01         -3.26         4.88 o                         
  -8   9   1          4.57         14.41         7.24 o                         
  -7   9   1         25.40         22.04         3.88 o                         
  -6   9   1         15.75         17.34         3.97 o                         
  -5   9   1        433.90        446.21         6.56 o                         
  -4   9   1        809.25        777.70        10.35 o                         
  -3   9   1        399.77        432.17         5.32 o                         
  -2   9   1          9.16         25.46         2.32 o                         
  -1   9   1        436.07        429.41         4.47 o                         
   0   9   1        551.35        508.75         5.18 o                         
   1   9   1         30.91         21.03         1.86 o                         
   2   9   1        717.58        695.26         6.40 o                         
   3   9   1         63.88         72.36         2.82 o                         
   4   9   1        112.82        110.03         5.04 o                         
   5   9   1         41.28         40.20         3.36 o                         
   6   9   1         15.01         11.25         4.26 o                         
   7   9   1          2.53         -3.49         3.49 o                         
   8   9   1          1.96          4.43         4.60 o                         
  -7  10   1          0.22         -3.05         4.29 o                         
  -6  10   1         35.55         41.27         4.51 o                         
  -5  10   1         64.85         67.69         3.73 o                         
  -4  10   1        104.19        108.26         3.96 o                         
  -3  10   1       1043.93       1027.02         9.03 o                         
  -2  10   1        234.60        226.15         4.40 o                         
  -1  10   1        109.38        124.78         4.52 o                         
   0  10   1        161.67        153.95         3.60 o                         
   1  10   1        352.27        333.41         4.37 o                         
   2  10   1         62.36         84.16         3.51 o                         
   3  10   1        101.16         75.11         3.40 o                         
   4  10   1         31.29         36.93         2.99 o                         
   5  10   1          8.64          9.80         3.86 o                         
   6  10   1         22.54         15.12         3.55 o                         
   7  10   1          1.41          4.30         4.15 o                         
  -7  11   1          1.31          5.42         4.45 o                         
  -6  11   1         10.63          9.46         3.57 o                         
  -5  11   1          2.55          3.80         3.32 o                         
  -4  11   1         26.68         23.69         3.59 o                         
  -3  11   1        186.66        190.75         4.69 o                         
  -2  11   1        850.40        862.88         7.87 o                         
  -1  11   1          8.53          7.27         2.50 o                         
   0  11   1        255.47        241.65         4.68 o                         
   1  11   1          3.04          2.05         2.01 o                         
   2  11   1          7.16          7.51         3.39 o                         
   3  11   1        165.73        144.43         4.45 o                         
   4  11   1          0.75          1.30         2.46 o                         
   5  11   1        135.31        127.73         4.71 o                         
   6  11   1         15.50         13.19         3.65 o                         
   7  11   1          3.45          4.06         4.45 o                         
  -6  12   1          7.92          3.96         4.22 o                         
  -5  12   1          0.80         -3.56         3.56 o                         
  -4  12   1         11.75          6.45         3.12 o                         
  -3  12   1         39.09         24.69         3.13 o                         
  -2  12   1          0.45          0.43         2.84 o                         
  -1  12   1          0.61          1.39         2.55 o                         
   0  12   1        285.08        272.44         4.64 o                         
   1  12   1         11.06         18.02         2.37 o                         
   2  12   1         29.42         34.41         5.03 o                         
   3  12   1        131.28        135.87         7.60 o                         
   4  12   1         85.10         90.89         4.78 o                         
   5  12   1         66.05         72.58         3.57 o                         
   6  12   1         35.17         31.67         3.89 o                         
  -6  13   1         26.64         31.93         4.26 o                         
  -5  13   1          6.98          0.29         3.89 o                         
  -4  13   1         13.33         10.93         2.94 o                         
  -3  13   1         11.45         18.59         3.73 o                         
  -2  13   1         71.44         89.60         4.29 o                         
  -1  13   1          9.31         12.27         2.56 o                         
   0  13   1         14.24         10.12         2.43 o                         
   1  13   1         97.25         84.16         3.45 o                         
   2  13   1         11.47         10.67         3.51 o                         
   3  13   1         63.02         77.47         4.18 o                         
   4  13   1          0.08         -3.15         3.36 o                         
   5  13   1          3.89          9.66         4.09 o                         
   6  13   1         16.30         12.56         4.63 o                         
  -5  14   1          2.17         -0.12         4.56 o                         
  -4  14   1          0.28         -3.42         3.96 o                         
  -3  14   1          1.99          7.54         3.62 o                         
  -2  14   1         21.82         26.93         3.48 o                         
  -1  14   1          0.43          3.09         3.01 o                         
   0  14   1         86.32         82.14         3.53 o                         
   1  14   1          0.78          1.14         3.21 o                         
   2  14   1         23.84         27.57         4.45 o                         
   3  14   1          3.47          0.16         3.28 o                         
   4  14   1          1.52         -0.39         3.63 o                         
   5  14   1          0.01          0.64         4.31 o                         
  -4  15   1          0.68         -3.18         4.21 o                         
  -3  15   1         18.28         18.19         3.80 o                         
  -2  15   1          2.42          3.33         3.25 o                         
  -1  15   1          2.04          3.66         2.61 o                         
   0  15   1          0.23          0.37         2.45 o                         
   1  15   1          0.36         -0.37         3.21 o                         
   2  15   1          8.86         11.06         3.55 o                         
   3  15   1          6.99          2.60         3.86 o                         
   4  15   1          6.34         17.74         5.33 o                         
  -2  16   1         23.62         30.70         4.70 o                         
  -1  16   1          0.31          2.94         3.38 o                         
   0  16   1          2.18         -0.97         2.83 o                         
   1  16   1          0.00          2.63         4.13 o                         
   2  16   1          7.40          6.22         4.32 o                         
  -9   0   2         12.51          6.00         6.57 o                         
  -8   0   2          1.07          3.05        13.53 o                         
  -7   0   2        200.09        197.50        11.71 o                         
  -6   0   2        218.45        240.84         9.90 o                         
  -5   0   2       1225.39       1225.67        15.37 o                         
  -4   0   2          3.06          5.39         6.51 o                         
  -3   0   2       9377.35       8905.10        85.89 o                         
  -2   0   2        973.29        771.95         9.10 o                         
  -1   0   2       2489.23       2662.18        29.70 o                         
   2   0   2      10402.46       9947.54       210.01 o                         
   3   0   2         65.94        105.78         4.64 o                         
   4   0   2        410.10        447.89         9.54 o                         
   5   0   2         22.32         15.25         4.24 o                         
   6   0   2         70.80         62.83         5.48 o                         
   7   0   2         11.03          5.85         5.57 o                         
   8   0   2          8.62         -0.46         5.93 o                         
   9   0   2          1.17         -2.24         9.01 o                         
  -9   1   2         16.60         11.67         4.86 o                         
  -8   1   2          6.18         17.63         4.62 o                         
  -7   1   2          7.76         10.69         4.14 o                         
  -6   1   2        522.55        543.12         7.41 o                         
  -5   1   2        201.72        244.09         4.91 o                         
  -4   1   2       1331.82       1334.89        11.12 o                         
  -3   1   2       1890.73       1868.45        14.01 o                         
  -2   1   2       1437.59       1413.54        10.58 o                         
  -1   1   2      10327.98      10219.16       141.12 o                         
   1   1   2       5575.58       2806.58        54.68 o                         
   2   1   2        176.64        192.62         3.50 o                         
   3   1   2       1925.85       1836.54        14.06 o                         
   4   1   2        199.50        231.16         4.63 o                         
   5   1   2         55.36         50.29         3.22 o                         
   6   1   2          3.13         -0.58         3.49 o                         
   7   1   2         91.40         84.38         4.78 o                         
   8   1   2          0.03          0.49         4.14 o                         
   9   1   2         10.81         10.23         4.72 o                         
  -9   2   2          3.17          6.44         5.56 o                         
  -8   2   2          0.84         -0.95         5.40 o                         
  -7   2   2          2.99         23.87         4.22 o                         
  -6   2   2         34.03         38.94         3.58 o                         
  -5   2   2        142.03        157.51         5.41 o                         
  -4   2   2         23.47         28.92         2.61 o                         
  -3   2   2        448.39        618.37        13.37 o                         
  -2   2   2      10170.89       8960.38       172.10 o                         
  -1   2   2       6312.76       5832.50        85.93 o                         
   0   2   2        443.12        384.97         3.62 o                         
   1   2   2        361.28        341.55         4.99 o                         
   2   2   2        268.82        416.00         4.62 o                         
   3   2   2       1021.17       1021.15         9.36 o                         
   4   2   2          3.77         11.13         2.67 o                         
   5   2   2        528.77        542.44         6.82 o                         
   6   2   2          0.38          0.33         3.66 o                         
   7   2   2          3.61          4.09         4.67 o                         
   8   2   2          6.30          2.36         4.24 o                         
   9   2   2          0.19         -0.05         6.65 o                         
  -9   3   2          9.27         -6.03         6.03 o                         
  -8   3   2         12.75         18.51         4.68 o                         
  -7   3   2         47.46         36.95         4.02 o                         
  -6   3   2         13.32         15.88         3.50 o                         
  -5   3   2        153.54        157.37         4.55 o                         
  -4   3   2        347.19        457.38         5.65 o                         
  -3   3   2        764.50        804.55         7.29 o                         
  -2   3   2        181.40        185.33         3.28 o                         
  -1   3   2       9061.24       8524.85       121.63 o                         
   0   3   2       8885.49       7922.69       110.34 o                         
   1   3   2       1336.92       1147.68         7.88 o                         
   2   3   2        615.18        595.49         5.42 o                         
   3   3   2       2574.28       2290.37        17.18 o                         
   4   3   2        342.88        287.85         4.94 o                         
   5   3   2        232.89        247.36         5.19 o                         
   6   3   2         48.42         59.71         3.97 o                         
   7   3   2         34.57         53.77         4.87 o                         
   8   3   2         63.90         46.00         5.02 o                         
   9   3   2          0.00         -0.58         5.07 o                         
  -9   4   2          4.27          1.74         5.81 o                         
  -8   4   2         28.03         38.54         4.81 o                         
  -7   4   2          7.13         21.01         3.89 o                         
  -6   4   2         24.08         20.43         3.46 o                         
  -5   4   2         15.46         20.54         2.97 o                         
  -4   4   2        468.04        435.74         5.59 o                         
  -3   4   2        156.04        195.62         4.67 o                         
  -2   4   2        390.65        314.44         3.66 o                         
  -1   4   2         75.86         75.45         3.47 o                         
   0   4   2        107.64        110.30         2.23 o                         
   1   4   2       8014.11       7655.67       104.67 o                         
   2   4   2        357.85        317.45         3.97 o                         
   3   4   2        287.57        314.46         4.73 o                         
   4   4   2          2.67         -0.24         2.58 o                         
   5   4   2        295.41        262.66         5.49 o                         
   6   4   2         56.13         62.72         4.26 o                         
   7   4   2        175.26        176.32        10.01 o                         
   8   4   2          5.63          8.84         4.69 o                         
   9   4   2          0.01         -1.60         4.90 o                         
  -9   5   2          4.61          5.63         6.64 o                         
  -8   5   2          1.74          8.09         4.32 o                         
  -7   5   2          8.68         13.47         3.98 o                         
  -6   5   2         47.54         37.36         3.79 o                         
  -5   5   2         49.40         47.86         3.34 o                         
  -4   5   2         75.83         73.86         2.84 o                         
  -3   5   2          1.35         -0.29         2.08 o                         
  -2   5   2          7.29         13.87         1.85 o                         
  -1   5   2       6591.02       6533.34        47.94 o                         
   0   5   2       1158.13       1385.44         8.93 o                         
   1   5   2       2209.79       2119.43        15.48 o                         
   2   5   2          1.20          5.38         1.64 o                         
   3   5   2         30.41         28.50         2.44 o                         
   4   5   2         49.05         39.79         3.09 o                         
   5   5   2         19.82         18.22         3.18 o                         
   6   5   2         78.87         77.55         4.93 o                         
   7   5   2         10.11         10.96         4.38 o                         
   8   5   2          0.86          2.75         4.31 o                         
   9   5   2         12.34         21.65         7.06 o                         
  -9   6   2          3.29         12.22         8.45 o                         
  -8   6   2          0.05         12.07         4.33 o                         
  -7   6   2         38.49         32.37         4.74 o                         
  -6   6   2         11.41          7.04         3.30 o                         
  -5   6   2          4.10          4.28         2.78 o                         
  -4   6   2         57.90         94.09         4.01 o                         
  -3   6   2        694.25        658.40         6.84 o                         
  -2   6   2        234.70        252.67         3.71 o                         
  -1   6   2        935.16        936.89         7.42 o                         
   0   6   2       1903.65       1797.06        11.41 o                         
   1   6   2       1020.47       1013.91         8.55 o                         
   2   6   2        757.43        871.12         7.96 o                         
   3   6   2         87.94        110.75         3.40 o                         
   4   6   2        351.62        371.62         5.86 o                         
   5   6   2         14.25         21.38         3.27 o                         
   6   6   2          3.46          5.14         3.41 o                         
   7   6   2         38.69         41.97         6.46 o                         
   8   6   2          0.91          3.05         4.45 o                         
  -8   7   2          0.30          1.40         4.67 o                         
  -7   7   2         43.07         45.92         4.08 o                         
  -6   7   2         60.55         74.11         4.18 o                         
  -5   7   2          0.83          6.08         2.82 o                         
  -4   7   2        377.61        376.05         5.38 o                         
  -3   7   2        199.40        192.67         3.97 o                         
  -2   7   2        483.38        515.10         6.43 o                         
  -1   7   2        543.10        564.74         5.25 o                         
   0   7   2        673.64        549.14         4.71 o                         
   1   7   2        136.50        120.56         3.15 o                         
   2   7   2          4.36          8.31         2.35 o                         
   3   7   2          1.31         -0.77         2.04 o                         
   4   7   2          0.26         11.68         3.03 o                         
   5   7   2         12.22         11.25         3.36 o                         
   6   7   2         48.48         44.67         3.84 o                         
   7   7   2         14.44         16.69         4.68 o                         
   8   7   2          9.47         10.07         4.55 o                         
  -8   8   2          8.09         10.97         4.75 o                         
  -7   8   2         39.51         49.70         4.36 o                         
  -6   8   2         54.94         57.16         3.70 o                         
  -5   8   2          0.92          0.76         4.88 o                         
  -4   8   2         21.00         17.82         2.80 o                         
  -3   8   2        117.88        108.89         4.98 o                         
  -2   8   2       1266.19       1182.57         8.55 o                         
  -1   8   2       2471.75       2419.63        15.44 o                         
   0   8   2        154.71        118.46         3.77 o                         
   1   8   2          0.00          0.91         1.95 o                         
   2   8   2        398.48        348.70         4.82 o                         
   3   8   2         26.26         25.61         2.17 o                         
   4   8   2        434.43        424.35         5.48 o                         
   5   8   2         67.94         50.21         4.73 o                         
   6   8   2         32.71         35.10         3.74 o                         
   7   8   2          7.35          5.65         3.57 o                         
   8   8   2          1.16         -1.09         4.98 o                         
  -8   9   2         34.26         39.69         4.98 o                         
  -7   9   2         73.63         73.38         4.72 o                         
  -6   9   2          8.16          9.17         3.89 o                         
  -5   9   2          1.95         11.23         3.10 o                         
  -4   9   2          3.48          7.81         2.86 o                         
  -3   9   2         59.90         60.40         2.98 o                         
  -2   9   2        200.62        194.36         3.53 o                         
  -1   9   2         64.78         68.27         3.06 o                         
   0   9   2        177.50        170.55         3.45 o                         
   1   9   2          0.11         -1.37         1.57 o                         
   2   9   2         37.22         48.94         2.92 o                         
   3   9   2          0.22         -1.09         1.83 o                         
   4   9   2         82.51         99.80         3.74 o                         
   5   9   2         53.31         46.33         3.49 o                         
   6   9   2         23.36         18.53         3.91 o                         
   7   9   2          5.33          5.68         3.60 o                         
   8   9   2          0.28          1.36         4.37 o                         
  -7  10   2         25.11         24.94         4.14 o                         
  -6  10   2          6.11          3.72         3.47 o                         
  -5  10   2        159.83        149.13         4.56 o                         
  -4  10   2         21.13         20.98         2.98 o                         
  -3  10   2        793.14        775.07         7.67 o                         
  -2  10   2         79.43        112.52         3.06 o                         
  -1  10   2        700.05        675.46         6.78 o                         
   0  10   2          0.83          2.68         2.25 o                         
   1  10   2         62.63         79.72         4.23 o                         
   2  10   2          1.01         -2.44         2.44 o                         
   3  10   2         80.99         79.96         4.49 o                         
   4  10   2         58.20         70.35         3.40 o                         
   5  10   2         10.89         13.37         3.45 o                         
   6  10   2         34.53         37.55         4.52 o                         
   7  10   2          0.44         -4.57         4.57 o                         
  -7  11   2         10.33          7.44         8.00 o                         
  -6  11   2         37.17         23.33         4.23 o                         
  -5  11   2         34.64         26.42         4.31 o                         
  -4  11   2         77.37         73.06         4.92 o                         
  -3  11   2        140.32        161.46         4.95 o                         
  -2  11   2         26.91         41.57         3.05 o                         
  -1  11   2        523.05        516.44         5.85 o                         
   0  11   2          5.16          3.62         2.13 o                         
   1  11   2        417.06        402.24         5.67 o                         
   2  11   2        100.34        109.14         5.80 o                         
   3  11   2          6.27          8.00         3.07 o                         
   4  11   2         41.32         34.24         3.50 o                         
   5  11   2         10.26         18.75         3.62 o                         
   6  11   2          0.06          1.70         4.32 o                         
   7  11   2          4.53         -4.04         4.04 o                         
  -6  12   2          1.86         -3.48         3.48 o                         
  -5  12   2          9.71          9.94         3.75 o                         
  -4  12   2          5.27         -2.03         2.77 o                         
  -3  12   2         32.22         29.66         3.19 o                         
  -2  12   2         82.95        112.94         5.57 o                         
  -1  12   2        120.28        120.85         5.88 o                         
   0  12   2        255.09        266.37         4.56 o                         
   1  12   2        186.21        180.04         5.04 o                         
   2  12   2         11.07          9.89         2.98 o                         
   3  12   2         13.88         13.93         3.74 o                         
   4  12   2         46.90         38.99         4.08 o                         
   5  12   2         31.63         39.43         4.22 o                         
   6  12   2          4.80          8.43         3.00 o                         
  -6  13   2          2.34          7.54         5.21 o                         
  -5  13   2          7.61         12.37         3.53 o                         
  -4  13   2          0.20         -1.71         3.67 o                         
  -3  13   2          4.43          1.29         3.48 o                         
  -2  13   2        129.08        128.47         4.43 o                         
  -1  13   2          3.50          2.32         2.70 o                         
   0  13   2         22.52         24.72         2.64 o                         
   1  13   2        127.23        149.78         7.19 o                         
   2  13   2          4.94          6.43         3.58 o                         
   3  13   2         75.28         81.48         4.14 o                         
   4  13   2         21.81         20.29         3.69 o                         
   5  13   2         41.91         45.48         5.21 o                         
  -5  14   2          0.43         -1.18         4.57 o                         
  -4  14   2          0.03         -2.98         2.98 o                         
  -3  14   2         40.89         35.35         3.57 o                         
  -2  14   2          3.10          4.49         3.25 o                         
  -1  14   2         15.81         16.50         2.98 o                         
   0  14   2         17.67         16.14         2.62 o                         
   1  14   2          3.62          4.07         3.56 o                         
   2  14   2          4.52          6.96         3.64 o                         
   3  14   2          0.19          0.33         3.42 o                         
   4  14   2         12.72         16.33         3.93 o                         
   5  14   2          0.47          3.49         4.43 o                         
  -4  15   2          8.58          5.77         3.96 o                         
  -3  15   2         11.35         16.98         4.69 o                         
  -2  15   2         55.66         63.32         3.78 o                         
  -1  15   2          2.19          6.77         2.61 o                         
   0  15   2          2.99         -0.96         2.68 o                         
   1  15   2          7.69          4.21         3.38 o                         
   2  15   2          6.34          5.66         3.64 o                         
   3  15   2         26.74         30.54         4.39 o                         
   4  15   2         85.82         89.32         5.13 o                         
  -2  16   2          2.67         13.52         3.62 o                         
  -1  16   2          0.23          0.60         2.67 o                         
   0  16   2          4.32         11.05         3.64 o                         
   1  16   2          0.93          5.05         4.57 o                         
   2  16   2          9.45         12.17         4.11 o                         
  -9   1   3          6.67         18.29         5.91 o                         
  -8   1   3         53.42         57.17         5.39 o                         
  -7   1   3          4.31         19.14         4.51 o                         
  -6   1   3          2.15         12.58         3.50 o                         
  -5   1   3         65.16        108.19         4.42 o                         
  -4   1   3        124.67        115.94         3.72 o                         
  -3   1   3       3504.45       3113.74        23.74 o                         
  -2   1   3       2353.60       2006.56        14.41 o                         
  -1   1   3       1937.37       1541.17        10.36 o                         
   0   1   3         13.66         10.30         2.36 o                         
   1   1   3        495.80        411.45         3.29 o                         
   2   1   3       7103.83       7196.85        56.78 o                         
   3   1   3        881.15        719.34         6.91 o                         
   4   1   3        313.44        254.17         4.73 o                         
   5   1   3         30.03         26.14         4.17 o                         
   6   1   3          1.58         -1.94         3.58 o                         
   7   1   3         61.97         48.32         4.40 o                         
   8   1   3          0.04          6.98         4.98 o                         
   9   1   3          0.02         -4.83         4.83 o                         
  -9   2   3          1.93         -4.21         5.72 o                         
  -8   2   3          0.93          9.77         4.55 o                         
  -7   2   3        304.59        315.72         7.35 o                         
  -6   2   3         11.17         10.64         3.26 o                         
  -5   2   3        602.12        581.45         6.82 o                         
  -4   2   3         99.47        127.92         3.78 o                         
  -3   2   3       2090.99       1931.90        14.56 o                         
  -2   2   3        200.41        171.75         2.75 o                         
  -1   2   3       1425.73       1452.98        10.99 o                         
   0   2   3       9258.74       9391.44       112.86 o                         
   1   2   3       9405.58       8667.11       258.55 o                         
   2   2   3        568.61        505.42         4.93 o                         
   3   2   3        371.41        267.26         5.32 o                         
   4   2   3        224.24        252.28         4.74 o                         
   5   2   3          1.55          1.72         3.06 o                         
   6   2   3          3.67          2.86         3.44 o                         
   7   2   3          4.42          0.45         4.01 o                         
   8   2   3         21.96         23.18         4.48 o                         
   9   2   3          0.06         14.70         6.35 o                         
  -9   3   3          0.07         -4.39         5.78 o                         
  -8   3   3         13.98         12.60         5.21 o                         
  -7   3   3          0.00          1.39         3.70 o                         
  -6   3   3         26.00         28.12         3.54 o                         
  -5   3   3         80.67         91.43         3.54 o                         
  -4   3   3        219.80        209.17         4.22 o                         
  -3   3   3        237.03        200.35         3.74 o                         
  -2   3   3        102.37         76.56         2.57 o                         
  -1   3   3        666.85        623.86         5.29 o                         
   0   3   3      33369.84      31568.32       338.21 o                         
   1   3   3        752.09        874.58         6.35 o                         
   2   3   3         59.37         53.26         2.27 o                         
   3   3   3       2818.99       3101.57        21.26 o                         
   4   3   3        515.88        565.05         6.55 o                         
   5   3   3        131.49        137.92         4.42 o                         
   6   3   3          2.97          0.90         3.41 o                         
   7   3   3        146.72        136.60         6.59 o                         
   8   3   3         11.71         21.25         4.79 o                         
   9   3   3          0.08         -1.56         6.26 o                         
  -9   4   3          0.68          3.50         6.35 o                         
  -8   4   3         17.47         24.48         4.47 o                         
  -7   4   3         29.07         34.59         4.04 o                         
  -6   4   3         53.28         71.00         3.95 o                         
  -5   4   3         19.93         10.07         2.79 o                         
  -4   4   3        717.14        741.65         7.39 o                         
  -3   4   3       2169.13       2124.56        15.03 o                         
  -2   4   3        108.22        153.42         2.95 o                         
  -1   4   3       1172.69       1311.17         8.89 o                         
   0   4   3         49.99         42.54         1.72 o                         
   1   4   3          4.97          3.95         2.26 o                         
   2   4   3        323.32        334.41         4.12 o                         
   3   4   3        813.08        713.45         6.75 o                         
   4   4   3        152.11        124.82         3.96 o                         
   5   4   3        160.38        157.35         5.32 o                         
   6   4   3        129.12        124.11         4.82 o                         
   7   4   3         25.74         28.53         4.68 o                         
   8   4   3          0.76         -0.24         4.17 o                         
   9   4   3          5.70          2.26         5.40 o                         
  -9   5   3          0.26          1.18         5.33 o                         
  -8   5   3          0.04          1.29         4.20 o                         
  -7   5   3         30.04         19.13         3.52 o                         
  -6   5   3         69.99         65.10         4.43 o                         
  -5   5   3         19.03         19.42         3.07 o                         
  -4   5   3          0.88         -1.90         2.20 o                         
  -3   5   3        452.97        458.89         5.02 o                         
  -2   5   3        129.51        129.24         3.59 o                         
  -1   5   3         34.70         36.16         1.78 o                         
   0   5   3       2894.60       2900.74        18.39 o                         
   1   5   3       6052.94       5881.63        40.54 o                         
   2   5   3        574.33        623.32         5.90 o                         
   3   5   3        354.80        311.61         5.06 o                         
   4   5   3        795.98        770.59         7.57 o                         
   5   5   3         14.07         14.60         3.03 o                         
   6   5   3        209.55        167.96         5.50 o                         
   7   5   3          1.54          0.66         4.28 o                         
   8   5   3          4.40          5.36         4.20 o                         
   9   5   3          1.50          3.28         5.70 o                         
  -8   6   3          5.89          3.85         4.26 o                         
  -7   6   3         11.62          5.13         4.36 o                         
  -6   6   3          2.27          1.16         3.15 o                         
  -5   6   3        202.64        194.91         4.72 o                         
  -4   6   3        140.29        150.69         4.63 o                         
  -3   6   3        577.40        582.31         6.25 o                         
  -2   6   3         45.56         48.54         2.06 o                         
  -1   6   3        954.29        904.69         7.26 o                         
   0   6   3        792.82        728.23         5.50 o                         
   1   6   3        297.74        309.94         5.59 o                         
   2   6   3        533.58        536.24         7.65 o                         
   3   6   3       1135.45       1088.57         9.71 o                         
   4   6   3        510.13        499.60         6.12 o                         
   5   6   3        260.39        289.35         5.61 o                         
   6   6   3          1.45          3.04         3.34 o                         
   7   6   3         24.12         29.26         5.52 o                         
   8   6   3          3.33         -0.04         4.04 o                         
  -8   7   3         21.71         23.15         4.46 o                         
  -7   7   3         37.82         40.30         4.18 o                         
  -6   7   3         22.56         17.18         3.29 o                         
  -5   7   3         67.38         79.74         3.45 o                         
  -4   7   3        591.52        601.25         7.42 o                         
  -3   7   3         27.93         43.81         2.48 o                         
  -2   7   3        125.55        144.16         3.88 o                         
  -1   7   3       6544.26       6545.65        42.69 o                         
   0   7   3         13.71         13.99         1.81 o                         
   1   7   3        496.57        545.06         6.80 o                         
   2   7   3        278.46        300.45         4.43 o                         
   3   7   3        226.27        200.99         3.64 o                         
   4   7   3         11.65         10.64         2.94 o                         
   5   7   3        119.92        124.01         5.18 o                         
   6   7   3         13.33         13.91         3.83 o                         
   7   7   3          0.07          4.83         4.41 o                         
   8   7   3          9.08          8.29         4.85 o                         
  -8   8   3          4.96          6.58         4.47 o                         
  -7   8   3         24.44         26.52         3.92 o                         
  -6   8   3          3.12          5.80         3.29 o                         
  -5   8   3         81.24         88.83         4.00 o                         
  -4   8   3         89.32         99.41         3.39 o                         
  -3   8   3        146.04        156.17         4.02 o                         
  -2   8   3         18.26         14.76         1.98 o                         
  -1   8   3         80.21        112.67         2.91 o                         
   0   8   3        413.18        367.43         3.93 o                         
   1   8   3         28.71         38.62         3.15 o                         
   2   8   3        260.90        258.58         4.36 o                         
   3   8   3         52.95         70.58         4.52 o                         
   4   8   3         43.48         41.13         2.72 o                         
   5   8   3         49.01         59.84         4.68 o                         
   6   8   3         24.34         15.82         4.50 o                         
   7   8   3          5.11          1.88         3.97 o                         
   8   8   3          0.01          3.34         5.13 o                         
  -8   9   3         40.84         52.94         7.41 o                         
  -7   9   3         19.22         41.56         4.23 o                         
  -6   9   3          0.52          2.28         3.76 o                         
  -5   9   3         58.55         66.36         3.71 o                         
  -4   9   3          1.97          3.98         2.71 o                         
  -3   9   3        233.06        247.03         4.55 o                         
  -2   9   3         69.68         60.99         2.40 o                         
  -1   9   3         11.55         12.65         1.87 o                         
   0   9   3          5.36          2.67         1.70 o                         
   1   9   3          7.24          9.63         2.23 o                         
   2   9   3         13.76         15.84         2.99 o                         
   3   9   3         78.76         88.61         3.45 o                         
   4   9   3         16.59         22.39         2.97 o                         
   5   9   3          6.81          3.34         3.55 o                         
   6   9   3          3.26          3.02         3.68 o                         
   7   9   3          0.58         -3.63         3.63 o                         
   8   9   3          4.10          4.28         4.59 o                         
  -7  10   3          0.73          3.69         3.97 o                         
  -6  10   3         46.49         40.00         3.88 o                         
  -5  10   3         21.75         24.79         3.24 o                         
  -4  10   3         24.43         11.70         3.35 o                         
  -3  10   3         57.30         57.73         3.43 o                         
  -2  10   3        101.93         87.15         3.75 o                         
  -1  10   3          1.81          2.41         2.01 o                         
   0  10   3         67.46         70.90         2.77 o                         
   1  10   3         28.77         39.53         3.31 o                         
   2  10   3         30.02         20.23         2.70 o                         
   3  10   3         10.38          0.77         3.26 o                         
   4  10   3          7.20          7.71         3.25 o                         
   5  10   3        117.21        107.85         5.76 o                         
   6  10   3         61.08         57.92         4.32 o                         
   7  10   3          1.07          0.06         4.24 o                         
  -7  11   3          1.68          1.92         4.65 o                         
  -6  11   3         47.85         57.89         4.55 o                         
  -5  11   3         15.31         12.44         3.39 o                         
  -4  11   3        233.88        239.70         6.35 o                         
  -3  11   3         11.20         11.61         2.67 o                         
  -2  11   3       1351.28       1337.30        11.12 o                         
  -1  11   3          0.38          5.54         2.30 o                         
   0  11   3        236.29        232.90         4.53 o                         
   1  11   3          0.00          0.97         2.75 o                         
   2  11   3          0.00         -0.56         2.89 o                         
   3  11   3         68.49         64.99         3.84 o                         
   4  11   3          2.85          3.87         2.98 o                         
   5  11   3         17.74         22.31         2.77 o                         
   6  11   3          6.86         10.62         3.61 o                         
   7  11   3          1.89         -0.58         4.10 o                         
  -6  12   3          4.65          4.12         3.68 o                         
  -5  12   3          0.83         -1.66         3.05 o                         
  -4  12   3         33.52         32.86         3.39 o                         
  -3  12   3          8.13         11.94         2.89 o                         
  -2  12   3        683.39        681.82         8.45 o                         
  -1  12   3        452.22        478.97         6.43 o                         
   0  12   3         78.93         91.00         3.39 o                         
   1  12   3         35.72         53.38         4.23 o                         
   2  12   3         13.56          5.68         4.05 o                         
   3  12   3          1.63         -1.31         3.05 o                         
   4  12   3          0.22          0.07         3.38 o                         
   5  12   3        126.40        122.73         4.87 o                         
   6  12   3         53.09         52.10         5.90 o                         
  -5  13   3          3.07          1.47         3.30 o                         
  -4  13   3          2.90         -2.95         2.95 o                         
  -3  13   3         38.74         36.55         3.67 o                         
  -2  13   3         13.72         10.27         2.87 o                         
  -1  13   3          4.29          9.58         2.84 o                         
   0  13   3        155.94        177.27         5.16 o                         
   1  13   3          7.09         11.55         3.36 o                         
   2  13   3         73.47         67.08         4.20 o                         
   3  13   3         59.03         63.08         4.79 o                         
   4  13   3          4.67          4.33         3.50 o                         
   5  13   3          0.10          8.73         4.61 o                         
  -5  14   3          0.54         -3.41         3.41 o                         
  -4  14   3          9.83          7.57         3.25 o                         
  -3  14   3         60.05         60.98         3.34 o                         
  -2  14   3         64.75         63.40         3.86 o                         
  -1  14   3         19.53         19.05         3.13 o                         
   0  14   3         16.34         21.69         3.35 o                         
   1  14   3          1.26          0.81         4.05 o                         
   2  14   3         21.73         13.98         3.48 o                         
   3  14   3         19.65         12.47         3.49 o                         
   4  14   3         83.33         85.53         4.63 o                         
   5  14   3        150.14        126.65         7.43 o                         
  -4  15   3          1.38         -1.04         3.61 o                         
  -3  15   3          1.93          2.26         3.42 o                         
  -2  15   3          1.29          5.83         3.20 o                         
  -1  15   3         12.21         14.27         2.83 o                         
   0  15   3         16.90         11.61         4.63 o                         
   1  15   3         18.38         37.13         4.07 o                         
   2  15   3          9.32          8.06         3.36 o                         
   3  15   3          7.29          3.17         4.49 o                         
   4  15   3         28.02         20.72         4.59 o                         
  -2  16   3         27.21         26.01         3.63 o                         
  -1  16   3         24.77         36.96         3.08 o                         
   0  16   3         28.10         40.51         3.79 o                         
   1  16   3         26.08         29.59         3.96 o                         
   2  16   3         23.19         36.96         4.57 o                         
  -9   0   4          4.25         17.88         8.93 o                         
  -8   0   4          5.30          9.32         6.91 o                         
  -7   0   4          0.98          1.67         6.14 o                         
  -6   0   4        201.02        186.53         8.02 o                         
  -5   0   4          0.30         10.55         4.16 o                         
  -4   0   4        345.61        354.89         7.29 o                         
  -3   0   4       1903.17       2313.93        23.90 o                         
  -2   0   4        190.88        243.86         6.05 o                         
  -1   0   4       1480.94       1296.87        11.15 o                         
   0   0   4      11505.50      10186.30       171.45 o                         
   1   0   4        726.94        739.09         7.75 o                         
   2   0   4       3514.76       3681.44        32.64 o                         
   3   0   4       8328.29       7853.09        68.33 o                         
   4   0   4        785.85        833.71        11.48 o                         
   5   0   4          5.08         -0.97         4.19 o                         
   6   0   4          0.78         -4.88         4.88 o                         
   7   0   4         66.35         40.66         6.05 o                         
   8   0   4         68.04         71.18         6.99 o                         
   9   0   4          1.93         -1.81         6.43 o                         
  -9   1   4         20.72         19.10         6.06 o                         
  -8   1   4          2.13          8.22         4.90 o                         
  -7   1   4        217.58        223.04         7.43 o                         
  -6   1   4        427.02        426.77         6.60 o                         
  -5   1   4        219.61        220.64         4.67 o                         
  -4   1   4        230.26        208.02         4.22 o                         
  -3   1   4       2026.10       2131.72        15.73 o                         
  -2   1   4        780.18        733.36         5.81 o                         
  -1   1   4       1569.15       1720.14        11.10 o                         
   0   1   4       3751.34       3745.76        21.84 o                         
   1   1   4          0.39          3.66         1.48 o                         
   2   1   4       1700.49       1693.13        11.96 o                         
   3   1   4       1239.49       1414.86        10.75 o                         
   4   1   4         29.33         17.16         2.82 o                         
   5   1   4        154.31        152.36         4.67 o                         
   6   1   4         30.25         17.29         3.56 o                         
   7   1   4          8.25          5.05         4.08 o                         
   8   1   4          0.47         -2.80         4.30 o                         
   9   1   4          5.26         14.94         4.82 o                         
  -9   2   4          0.82          1.44         6.61 o                         
  -8   2   4         54.34         50.29         4.97 o                         
  -7   2   4          1.84          8.39         3.68 o                         
  -6   2   4         97.18         80.44         4.28 o                         
  -5   2   4         54.82         67.05         3.33 o                         
  -4   2   4        171.66        210.02         4.31 o                         
  -3   2   4        276.99        260.45         5.91 o                         
  -2   2   4          2.08          0.43         1.46 o                         
  -1   2   4        272.63        393.76         3.84 o                         
   0   2   4       1185.53       1086.68         7.42 o                         
   1   2   4          1.09         17.14         1.32 o                         
   2   2   4        944.12        807.50         6.62 o                         
   3   2   4        124.49        132.09         3.59 o                         
   4   2   4          5.54          5.21         2.60 o                         
   5   2   4          6.91          3.80         3.34 o                         
   6   2   4          0.03         -0.75         5.50 o                         
   7   2   4         35.16         31.88         4.37 o                         
   8   2   4          8.22          7.39         4.35 o                         
   9   2   4          4.91         -4.95         4.95 o                         
  -9   3   4          2.48          1.84         6.26 o                         
  -8   3   4         52.01         51.93         5.05 o                         
  -7   3   4         12.55         26.79         3.96 o                         
  -6   3   4         25.69         25.91         3.43 o                         
  -5   3   4         94.88         92.56         3.53 o                         
  -4   3   4         19.46         17.88         2.41 o                         
  -3   3   4          8.16         14.06         1.98 o                         
  -2   3   4        757.58        680.03         5.58 o                         
  -1   3   4       1360.70       1194.59         8.50 o                         
   0   3   4        196.32        215.67         3.12 o                         
   1   3   4        552.07        552.44         4.04 o                         
   2   3   4        350.94        404.89         4.30 o                         
   3   3   4        614.85        571.21         6.26 o                         
   4   3   4          6.51         10.36         2.61 o                         
   5   3   4         88.83         99.23         4.11 o                         
   6   3   4          6.78         -0.42         3.65 o                         
   7   3   4          0.11         -0.58         4.03 o                         
   8   3   4          4.81         -3.25         4.43 o                         
   9   3   4          0.52         -3.34         5.26 o                         
  -9   4   4          0.33          1.17         6.44 o                         
  -8   4   4          0.97          0.82         4.23 o                         
  -7   4   4          2.11          9.25         3.76 o                         
  -6   4   4         17.02         23.34         3.52 o                         
  -5   4   4        153.58        173.71         4.77 o                         
  -4   4   4          2.91          3.72         2.17 o                         
  -3   4   4       1408.44       1391.70        10.46 o                         
  -2   4   4        349.20        349.80         3.76 o                         
  -1   4   4        104.25         95.92         2.18 o                         
   0   4   4         40.40         48.67         1.54 o                         
   1   4   4         78.99        100.28         2.48 o                         
   2   4   4         70.06         99.49         2.91 o                         
   3   4   4         36.10         26.40         2.49 o                         
   4   4   4        301.73        274.63         4.74 o                         
   5   4   4        136.96        148.37         4.47 o                         
   6   4   4          8.68          3.26         3.83 o                         
   7   4   4          0.32         -3.00         3.99 o                         
   8   4   4          4.70         -2.84         4.18 o                         
   9   4   4          2.92          3.89         6.20 o                         
  -9   5   4          1.17         -5.34         5.34 o                         
  -8   5   4          5.23          0.47         4.02 o                         
  -7   5   4         50.13         42.70         4.57 o                         
  -6   5   4        211.26        209.13         5.51 o                         
  -5   5   4         84.92         92.37         3.77 o                         
  -4   5   4         86.47        108.59         3.33 o                         
  -3   5   4        669.95        645.82         6.06 o                         
  -2   5   4        557.14        560.64         4.97 o                         
  -1   5   4       1826.00       1909.94        12.63 o                         
   0   5   4         53.54         64.81         2.57 o                         
   1   5   4       2504.37       2544.81        17.37 o                         
   2   5   4        694.23        697.88         6.46 o                         
   3   5   4       1568.24       1498.01        11.60 o                         
   4   5   4         89.60        101.51         4.80 o                         
   5   5   4        383.31        386.19         6.31 o                         
   6   5   4         59.09         49.53         4.41 o                         
   7   5   4         18.83         22.09         4.64 o                         
   8   5   4         15.19         13.50         4.62 o                         
   9   5   4          0.61          5.75         5.76 o                         
  -8   6   4         10.77          4.66         4.15 o                         
  -7   6   4          7.04          6.01         3.80 o                         
  -6   6   4          0.01         -0.76         3.18 o                         
  -5   6   4         29.64         33.36         3.22 o                         
  -4   6   4        522.15        536.06         6.16 o                         
  -3   6   4       2250.03       2297.87        17.36 o                         
  -2   6   4        111.78        106.45         3.09 o                         
  -1   6   4        224.77        261.07         3.64 o                         
   0   6   4         90.64        117.51         2.79 o                         
   1   6   4        331.74        322.72         4.05 o                         
   2   6   4        101.44        140.69         3.48 o                         
   3   6   4        399.02        340.98         5.20 o                         
   4   6   4        193.86        220.61         4.99 o                         
   5   6   4         77.34         73.73         3.60 o                         
   6   6   4         62.25         48.96         4.59 o                         
   7   6   4          2.85         -4.06         4.68 o                         
   8   6   4          2.78          3.36         4.08 o                         
  -8   7   4          0.53          4.57         3.89 o                         
  -7   7   4         18.51         20.32         4.22 o                         
  -6   7   4          9.39          8.55         3.19 o                         
  -5   7   4        161.08        177.52         5.11 o                         
  -4   7   4          8.23         10.31         2.62 o                         
  -3   7   4       2730.27       2748.17        19.25 o                         
  -2   7   4       1568.38       1535.03        10.85 o                         
  -1   7   4        857.11        851.88         9.65 o                         
   0   7   4        280.66        251.46         3.18 o                         
   1   7   4        593.13        643.92         6.07 o                         
   2   7   4        805.65        798.73         7.27 o                         
   3   7   4         14.14         25.43         1.68 o                         
   4   7   4         35.81         30.99         3.08 o                         
   5   7   4         74.28         79.23         4.67 o                         
   6   7   4         77.87         66.81         4.73 o                         
   7   7   4          7.96         10.12         4.67 o                         
   8   7   4          0.42         -4.06         5.12 o                         
  -8   8   4          6.07          7.09         4.31 o                         
  -7   8   4          5.09         -0.43         3.95 o                         
  -6   8   4          1.13          9.04         3.31 o                         
  -5   8   4          0.72         -1.11         3.31 o                         
  -4   8   4         72.21         84.27         3.66 o                         
  -3   8   4         14.34         13.91         2.41 o                         
  -2   8   4       1249.53       1270.84         9.47 o                         
  -1   8   4       1203.56       1270.71         9.93 o                         
   0   8   4        193.15        175.27         2.98 o                         
   1   8   4         47.73         58.90         3.85 o                         
   2   8   4         45.16         51.47         4.03 o                         
   3   8   4         86.64         91.35         3.68 o                         
   4   8   4         34.85         29.33         3.48 o                         
   5   8   4         78.80         79.19         4.07 o                         
   6   8   4          0.16          2.07         4.10 o                         
   7   8   4          0.33         -0.53         3.84 o                         
   8   8   4          0.13          1.59         5.27 o                         
  -8   9   4         10.64          6.41         4.87 o                         
  -7   9   4         49.45         57.20         4.27 o                         
  -6   9   4         66.55         75.85         5.18 o                         
  -5   9   4         10.62         16.18         3.43 o                         
  -4   9   4          8.40          9.94         2.92 o                         
  -3   9   4         40.38         47.54         2.75 o                         
  -2   9   4        443.43        441.60         4.97 o                         
  -1   9   4          5.78          5.81         1.92 o                         
   0   9   4          0.07         -1.15         1.63 o                         
   1   9   4         14.30         11.45         2.24 o                         
   2   9   4         29.02         37.90         2.71 o                         
   3   9   4         32.65         30.91         3.08 o                         
   4   9   4         91.25         93.88         3.01 o                         
   5   9   4         33.85         41.92         5.75 o                         
   6   9   4         84.12         75.04         5.00 o                         
   7   9   4          2.33          0.20         3.40 o                         
  -7  10   4          1.12          1.48         4.39 o                         
  -6  10   4         50.53         51.48         4.18 o                         
  -5  10   4          1.04         -2.98         2.98 o                         
  -4  10   4         10.79         17.61         2.94 o                         
  -3  10   4         15.56         16.42         2.89 o                         
  -2  10   4        833.34        765.84         7.81 o                         
  -1  10   4         39.45         36.38         2.32 o                         
   0  10   4          3.99          4.90         1.88 o                         
   1  10   4         14.94         11.11         2.57 o                         
   2  10   4          0.20          1.21         2.57 o                         
   3  10   4          4.64          3.29         3.11 o                         
   4  10   4         79.19         87.31         5.72 o                         
   5  10   4         28.10         27.91         3.18 o                         
   6  10   4          2.43          3.55         2.87 o                         
   7  10   4          7.89          1.63         4.11 o                         
  -7  11   4          0.35          3.59         3.98 o                         
  -6  11   4          2.94          5.50         3.59 o                         
  -5  11   4         51.62         56.45         3.95 o                         
  -4  11   4        184.92        198.28         6.71 o                         
  -3  11   4         60.42         53.10         3.89 o                         
  -2  11   4         98.85        100.14         5.59 o                         
  -1  11   4        286.72        291.67         4.63 o                         
   0  11   4         70.28         69.91         2.65 o                         
   1  11   4         38.23         45.82         3.12 o                         
   2  11   4        111.80        121.41         4.12 o                         
   3  11   4         14.25          4.70         3.08 o                         
   4  11   4          0.72          1.80         3.86 o                         
   5  11   4         19.75         17.94         4.27 o                         
   6  11   4          0.89          2.95         2.89 o                         
   7  11   4          9.50         12.91         4.02 o                         
  -6  12   4          0.54          2.42         3.51 o                         
  -5  12   4         26.14         27.37         3.41 o                         
  -4  12   4         29.70         31.36         3.14 o                         
  -3  12   4         57.04         55.53         3.97 o                         
  -2  12   4        239.66        248.95         5.36 o                         
  -1  12   4         10.51         16.83         2.61 o                         
   0  12   4          2.28          0.56         2.11 o                         
   1  12   4          2.11          5.16         2.91 o                         
   2  12   4         27.63         38.27         3.19 o                         
   3  12   4          4.66          4.97         3.14 o                         
   4  12   4          5.92         11.76         3.58 o                         
   5  12   4          3.16          9.74         3.71 o                         
   6  12   4         34.13         23.28         4.63 o                         
  -5  13   4          1.79         -3.43         5.18 o                         
  -4  13   4          0.18         -2.98         2.98 o                         
  -3  13   4         40.54         31.86         3.74 o                         
  -2  13   4        372.68        336.18         5.26 o                         
  -1  13   4         19.66         25.56         3.56 o                         
   0  13   4        171.76        171.87         6.28 o                         
   1  13   4          0.00          0.25         3.32 o                         
   2  13   4         50.59         62.71         4.36 o                         
   3  13   4          0.58          1.75         3.53 o                         
   4  13   4          3.22         10.39         3.65 o                         
   5  13   4          0.45         -4.07         5.40 o                         
  -5  14   4          0.12         -3.38         3.38 o                         
  -4  14   4          2.16         -1.72         3.31 o                         
  -3  14   4          9.20          9.20         3.03 o                         
  -2  14   4         70.55         75.91         3.96 o                         
  -1  14   4          0.76          4.85         2.74 o                         
   0  14   4         89.52        102.79         4.52 o                         
   1  14   4          1.72         -1.85         3.83 o                         
   2  14   4          0.70          5.45         3.21 o                         
   3  14   4         77.38         89.67         4.34 o                         
   4  14   4         22.41         26.56         5.40 o                         
   5  14   4         68.06         85.80         9.73 o                         
  -3  15   4         46.17         45.50         3.87 o                         
  -2  15   4          2.40          3.88         3.38 o                         
  -1  15   4         27.20         30.38         2.87 o                         
   0  15   4          2.11         -3.29         3.29 o                         
   1  15   4          0.00         -2.21         3.35 o                         
   2  15   4         13.07          9.45         3.84 o                         
   3  15   4          2.91          2.04         4.20 o                         
  -2  16   4         32.70         28.94         3.66 o                         
  -1  16   4         21.18         22.29         4.00 o                         
   0  16   4          4.00          4.40         3.44 o                         
   1  16   4          7.21          6.71         3.59 o                         
   2  16   4          7.84         21.12         4.41 o                         
  -9   1   5          0.86         -1.62         5.45 o                         
  -8   1   5          9.65         11.56         4.92 o                         
  -7   1   5          0.91         10.50         4.07 o                         
  -6   1   5          1.77          2.13         3.20 o                         
  -5   1   5        401.48        408.12         5.67 o                         
  -4   1   5        808.95        865.68         7.99 o                         
  -3   1   5         29.01         63.01         3.09 o                         
  -2   1   5       5267.80       4683.01        32.45 o                         
  -1   1   5       2628.34       2421.39        15.24 o                         
   0   1   5       7825.20       7799.26       150.45 o                         
   1   1   5        309.70        247.96         2.72 o                         
   2   1   5         73.95         78.05         2.40 o                         
   3   1   5        244.89        259.32         3.94 o                         
   4   1   5          0.02         -2.36         2.50 o                         
   5   1   5          0.37         -0.66         2.78 o                         
   6   1   5         15.15         11.60         3.60 o                         
   7   1   5          1.95          5.31         4.03 o                         
   8   1   5         22.63         22.59         4.46 o                         
   9   1   5          0.00         -3.53         4.25 o                         
  -9   2   5          1.89         -2.76         5.42 o                         
  -8   2   5         23.65         24.42         4.90 o                         
  -7   2   5         12.91         10.86         4.04 o                         
  -6   2   5        162.42        154.01         7.01 o                         
  -5   2   5         48.57         57.74         3.11 o                         
  -4   2   5        574.09        540.82         6.01 o                         
  -3   2   5         10.57          5.15         1.97 o                         
  -2   2   5        342.60        277.88         3.26 o                         
  -1   2   5          5.27          5.95         0.87 o                         
   0   2   5         84.98         69.62         1.98 o                         
   1   2   5        303.16        329.17         3.14 o                         
   2   2   5        684.30        686.62         5.47 o                         
   3   2   5        400.14        392.56         5.17 o                         
   4   2   5        500.35        497.70         5.83 o                         
   5   2   5          0.64         -2.77         2.77 o                         
   6   2   5          0.72          3.51         3.58 o                         
   7   2   5         48.83         38.15         4.19 o                         
   8   2   5          2.53          1.11         4.08 o                         
   9   2   5          2.84          1.63         4.96 o                         
  -9   3   5          0.05         -0.70         5.28 o                         
  -8   3   5          0.81          6.24         4.34 o                         
  -7   3   5          0.55         -0.22         3.36 o                         
  -6   3   5          4.05          9.53         3.38 o                         
  -5   3   5        120.11        118.08         6.59 o                         
  -4   3   5        213.60        203.53         4.00 o                         
  -3   3   5         28.43         38.83         2.12 o                         
  -2   3   5        893.61       1001.85         7.65 o                         
  -1   3   5       5725.90       5557.17        35.72 o                         
   0   3   5          0.18          0.31         0.62 o                         
   1   3   5       4586.98       4290.89        24.33 o                         
   2   3   5         27.11          9.56         1.68 o                         
   3   3   5        808.11        877.19         7.91 o                         
   4   3   5        467.22        517.83         5.66 o                         
   5   3   5         73.82         74.29         3.99 o                         
   6   3   5        121.43        112.13         4.58 o                         
   7   3   5         23.37          9.22         5.07 o                         
   8   3   5          3.73          6.30         4.44 o                         
   9   3   5          0.53          7.85         6.91 o                         
  -9   4   5          0.15         -5.48         5.48 o                         
  -8   4   5          1.35         -1.01         3.98 o                         
  -7   4   5         83.33         75.81         4.78 o                         
  -6   4   5        111.05        118.56         4.39 o                         
  -5   4   5         10.08          8.57         2.61 o                         
  -4   4   5          2.05         11.16         2.87 o                         
  -3   4   5       2339.25       2429.91        16.91 o                         
  -2   4   5         81.35        135.53         2.87 o                         
  -1   4   5        281.85        283.32         3.10 o                         
   0   4   5       3058.17       2874.99        18.24 o                         
   1   4   5          3.23          2.46         1.11 o                         
   2   4   5       2240.46       2351.38        15.51 o                         
   3   4   5         10.72         15.93         2.35 o                         
   4   4   5        202.95        261.81         4.43 o                         
   5   4   5        248.69        244.99         5.20 o                         
   6   4   5          0.68         -3.40         3.40 o                         
   7   4   5          2.66         -2.02         4.03 o                         
   8   4   5         31.73         24.19         4.46 o                         
   9   4   5          1.81          3.98         5.36 o                         
  -9   5   5          1.01         -2.26         4.82 o                         
  -8   5   5         13.81         16.10         3.96 o                         
  -7   5   5         58.02         62.82         4.32 o                         
  -6   5   5         37.60         39.15         3.52 o                         
  -5   5   5          0.00         -2.68         2.68 o                         
  -4   5   5         15.85          6.83         2.22 o                         
  -3   5   5        497.68        428.30         5.31 o                         
  -2   5   5        154.96        145.24         4.73 o                         
  -1   5   5        174.18        191.42         2.86 o                         
   0   5   5        494.77        433.42         3.97 o                         
   1   5   5        863.31        869.27         7.08 o                         
   2   5   5         15.56          7.89         1.66 o                         
   3   5   5        371.15        343.80         5.93 o                         
   4   5   5        236.83        184.67         4.11 o                         
   5   5   5         17.47         29.96         3.16 o                         
   6   5   5          1.47         -3.09         3.09 o                         
   7   5   5          4.43          0.98         4.07 o                         
   8   5   5          1.48          6.46         4.68 o                         
   9   5   5          3.90         -2.11         5.59 o                         
  -8   6   5          1.84          3.31         3.83 o                         
  -7   6   5         16.70         15.11         3.85 o                         
  -6   6   5          1.04         -2.85         3.28 o                         
  -5   6   5          0.35          5.71         2.71 o                         
  -4   6   5        265.12        213.11         4.19 o                         
  -3   6   5         17.86         18.54         2.29 o                         
  -2   6   5        925.50        965.58         7.85 o                         
  -1   6   5        427.72        432.76         4.51 o                         
   0   6   5       1883.81       1813.82        11.58 o                         
   1   6   5         11.50         10.33         1.98 o                         
   2   6   5        440.81        495.43         5.37 o                         
   3   6   5        179.78        178.04         3.70 o                         
   4   6   5         19.10         17.57         2.86 o                         
   5   6   5         16.67          9.37         3.69 o                         
   6   6   5          0.88         -3.11         3.11 o                         
   7   6   5          0.05         -3.81         4.11 o                         
   8   6   5          1.29          2.86         3.92 o                         
  -8   7   5         23.36         29.27         4.13 o                         
  -7   7   5         11.67          8.09         4.48 o                         
  -6   7   5          0.50         -1.68         3.13 o                         
  -5   7   5          0.03          4.83         2.82 o                         
  -4   7   5        102.61        106.73         3.97 o                         
  -3   7   5         67.05         76.34         2.63 o                         
  -2   7   5          8.96          8.18         1.73 o                         
  -1   7   5          2.63          1.59         1.72 o                         
   0   7   5          4.42          1.16         1.94 o                         
   1   7   5        374.14        411.65         4.56 o                         
   2   7   5        114.85        116.46         3.31 o                         
   3   7   5        221.69        205.52         3.07 o                         
   4   7   5          1.38          1.74         2.40 o                         
   5   7   5         22.48         19.76         3.04 o                         
   6   7   5          1.81          3.74         4.48 o                         
   7   7   5          7.95          6.19         3.94 o                         
   8   7   5          2.70         -1.06         5.54 o                         
  -8   8   5          1.37         -0.43         4.82 o                         
  -7   8   5         13.55         15.95         4.38 o                         
  -6   8   5         19.22         19.83         3.35 o                         
  -5   8   5          4.74          3.44         3.09 o                         
  -4   8   5        300.40        301.17         5.10 o                         
  -3   8   5         79.46         78.09         2.98 o                         
  -2   8   5          0.13          3.02         1.84 o                         
  -1   8   5        426.31        374.32         4.58 o                         
   0   8   5        412.65        423.47         4.21 o                         
   1   8   5        414.79        452.99         4.91 o                         
   2   8   5         11.81         19.16         2.41 o                         
   3   8   5          6.16         10.21         2.60 o                         
   4   8   5          7.94          6.24         2.40 o                         
   5   8   5          0.05         -0.31         3.01 o                         
   6   8   5         13.48         12.46         4.27 o                         
   7   8   5          0.53          0.51         3.52 o                         
   8   8   5          0.48          9.55         7.84 o                         
  -7   9   5          2.39          4.59         3.59 o                         
  -6   9   5          2.52          6.65         3.20 o                         
  -5   9   5         10.67         13.58         3.24 o                         
  -4   9   5         14.61         13.18         2.86 o                         
  -3   9   5         98.57        106.66         3.34 o                         
  -2   9   5        315.51        322.35         4.30 o                         
  -1   9   5        437.30        404.27         5.22 o                         
   0   9   5        445.92        399.47         4.90 o                         
   1   9   5        106.45        106.71         3.21 o                         
   2   9   5        102.96        110.89         3.95 o                         
   3   9   5          6.43          3.73         2.77 o                         
   4   9   5        156.32        142.29         4.85 o                         
   5   9   5          2.61          2.30         2.80 o                         
   6   9   5          4.59         -0.94         3.33 o                         
   7   9   5          6.11          5.20         3.33 o                         
  -7  10   5          0.02         -1.30         3.86 o                         
  -6  10   5          4.48          1.38         3.58 o                         
  -5  10   5          3.18         -0.67         3.00 o                         
  -4  10   5         32.12         31.25         3.32 o                         
  -3  10   5          1.23          6.27         2.83 o                         
  -2  10   5         74.81         83.79         3.89 o                         
  -1  10   5        172.13        162.81         3.67 o                         
   0  10   5        186.64        152.18         3.22 o                         
   1  10   5        303.28        274.35         4.90 o                         
   2  10   5          0.04          2.75         2.58 o                         
   3  10   5         29.99         34.25         3.43 o                         
   4  10   5          0.30         -3.11         3.43 o                         
   5  10   5         42.15         58.35         2.87 o                         
   6  10   5          0.00         -3.13         3.13 o                         
   7  10   5          0.83          1.93         3.57 o                         
  -7  11   5          6.60         -0.08         4.15 o                         
  -6  11   5          1.82          2.96         3.61 o                         
  -5  11   5         13.08         13.79         3.10 o                         
  -4  11   5          0.61          1.29         2.85 o                         
  -3  11   5          1.62         -2.26         2.60 o                         
  -2  11   5         41.65         42.82         2.55 o                         
  -1  11   5        658.41        672.87         6.66 o                         
   0  11   5         83.00         76.78         3.63 o                         
   1  11   5          0.44         -2.40         2.63 o                         
   2  11   5          1.05         -2.43         2.89 o                         
   3  11   5          1.03         -1.89         3.23 o                         
   4  11   5          1.40         -3.70         3.70 o                         
   5  11   5          1.63          6.11         4.49 o                         
   6  11   5          6.99          3.23         3.00 o                         
   7  11   5          0.01         -1.74         7.42 o                         
  -6  12   5          8.68         16.11         3.72 o                         
  -5  12   5          2.30          2.84         3.76 o                         
  -4  12   5          3.63          3.56         2.87 o                         
  -3  12   5         69.26         81.00         3.73 o                         
  -2  12   5          0.37          4.49         2.46 o                         
  -1  12   5         23.17         30.54         2.90 o                         
   0  12   5         33.98         42.15         2.44 o                         
   1  12   5          6.41          2.16         3.11 o                         
   2  12   5         52.67         46.65         3.65 o                         
   3  12   5        163.52        171.28         5.66 o                         
   4  12   5         52.93         57.88         4.29 o                         
   5  12   5          0.55          4.40         3.90 o                         
   6  12   5          2.70         -0.54         4.45 o                         
  -5  13   5          7.34         10.68         3.82 o                         
  -4  13   5          3.96          2.87         3.66 o                         
  -3  13   5         51.96         51.24         4.47 o                         
  -2  13   5         51.00         49.36         3.99 o                         
  -1  13   5        176.61        155.70         4.41 o                         
   0  13   5         14.81         14.16         3.09 o                         
   1  13   5          6.20          9.64         3.64 o                         
   2  13   5          0.00         -2.53         3.05 o                         
   3  13   5          4.02          1.86         3.29 o                         
   4  13   5         35.29         33.77         3.88 o                         
   5  13   5          0.33          4.10         4.89 o                         
  -4  14   5          2.66         -3.29         3.29 o                         
  -3  14   5         99.38         98.87         5.69 o                         
  -2  14   5         29.08         32.49         2.90 o                         
  -1  14   5         84.78         90.93         3.76 o                         
   0  14   5         32.21         41.47         3.78 o                         
   1  14   5         84.30         75.01         4.14 o                         
   2  14   5        118.89        130.54         4.42 o                         
   3  14   5          0.89          6.72         3.53 o                         
   4  14   5          6.55          4.91         4.42 o                         
  -3  15   5          6.37          4.42         3.21 o                         
  -2  15   5         32.28         23.65         3.71 o                         
  -1  15   5          0.04          1.92         2.56 o                         
   0  15   5          6.80          0.68         3.38 o                         
   1  15   5          7.99          3.99         3.28 o                         
   2  15   5          0.00         -3.51         3.51 o                         
   3  15   5         10.72          6.99         4.17 o                         
  -1  16   5          0.01          2.21         2.79 o                         
   0  16   5          3.84          6.93         3.65 o                         
   1  16   5          5.05         13.54         4.20 o                         
  -9   0   6          0.01          2.11         8.89 o                         
  -8   0   6         17.23         17.41         6.83 o                         
  -7   0   6         66.18         53.71         5.53 o                         
  -6   0   6        520.49        547.15        10.23 o                         
  -5   0   6          9.69          4.35         3.92 o                         
  -4   0   6        188.35        208.95         5.78 o                         
  -3   0   6       1676.86       1697.33        18.67 o                         
  -2   0   6         45.82         12.82         2.17 o                         
  -1   0   6        661.67        629.61         6.15 o                         
   0   0   6        375.17        308.65         3.94 o                         
   1   0   6       6317.02       5685.60        45.04 o                         
   2   0   6        602.31        539.40         6.44 o                         
   3   0   6         17.14          9.45         3.52 o                         
   4   0   6        610.06        691.98         9.40 o                         
   5   0   6          1.44         -3.66         3.66 o                         
   6   0   6          2.49          9.96         4.65 o                         
   7   0   6         15.17         19.12         7.22 o                         
   8   0   6         30.05         39.38         6.43 o                         
   9   0   6         14.94         14.55         6.02 o                         
  -9   1   6         22.23         19.28         5.45 o                         
  -8   1   6         13.62          4.11         4.66 o                         
  -7   1   6         17.13         18.74         4.03 o                         
  -6   1   6         49.91         52.64         3.54 o                         
  -5   1   6          6.19          7.12         2.65 o                         
  -4   1   6        900.22        959.90         8.52 o                         
  -3   1   6       2843.10       2938.90        19.93 o                         
  -2   1   6        618.85        551.88         4.57 o                         
  -1   1   6       2464.75       2370.32        14.35 o                         
   0   1   6        334.20        332.78         4.18 o                         
   1   1   6        384.43        403.20         3.46 o                         
   2   1   6        184.87        183.17         2.90 o                         
   3   1   6         54.63         69.60         3.61 o                         
   4   1   6         78.03         54.33         2.89 o                         
   5   1   6         38.61         38.23         2.94 o                         
   6   1   6          4.53          7.12         3.88 o                         
   7   1   6         15.41         11.33         3.75 o                         
   8   1   6         53.04         49.08         4.61 o                         
   9   1   6          0.54         -4.70         4.70 o                         
  -9   2   6          1.36         -4.28         5.14 o                         
  -8   2   6          1.04          6.34         4.82 o                         
  -7   2   6          0.11         -0.01         3.86 o                         
  -6   2   6        181.20        196.91         5.45 o                         
  -5   2   6        194.83        162.72         4.46 o                         
  -4   2   6        117.40        103.58         3.69 o                         
  -3   2   6         10.01         20.16         2.97 o                         
  -2   2   6       2020.61       1728.18        12.01 o                         
  -1   2   6        650.23        660.90         4.99 o                         
   0   2   6        468.07        524.83         4.30 o                         
   1   2   6        859.00        796.03         5.72 o                         
   2   2   6         49.43         95.88         2.52 o                         
   3   2   6       1215.70       1216.03        10.35 o                         
   4   2   6        261.85        276.30         4.51 o                         
   5   2   6         34.42         37.27         3.11 o                         
   6   2   6          9.86          7.40         3.24 o                         
   7   2   6         34.62         36.19         4.41 o                         
   8   2   6         10.56          2.95         4.72 o                         
   9   2   6          0.59         -0.26         5.13 o                         
  -9   3   6          1.67          6.23         5.62 o                         
  -8   3   6          2.22          5.05         4.09 o                         
  -7   3   6         19.89         12.01         3.91 o                         
  -6   3   6        262.34        249.61         5.68 o                         
  -5   3   6         48.33         39.77         2.81 o                         
  -4   3   6        168.50        151.43         3.60 o                         
  -3   3   6         25.73         37.11         2.03 o                         
  -2   3   6        214.72        257.74         3.32 o                         
  -1   3   6        980.54        989.26         8.83 o                         
   0   3   6       2403.60       2396.40        15.17 o                         
   1   3   6        555.47        513.55         4.02 o                         
   2   3   6        477.15        479.10         4.77 o                         
   3   3   6        160.27        123.62         3.55 o                         
   4   3   6        128.52        153.29         4.50 o                         
   5   3   6         11.44         10.86         2.87 o                         
   6   3   6          0.24          2.69         3.56 o                         
   7   3   6          0.74         -3.62         3.62 o                         
   8   3   6         12.14          7.25         4.40 o                         
   9   3   6          0.67          2.38         5.43 o                         
  -9   4   6          4.07          8.90         5.71 o                         
  -8   4   6          2.95         -3.73         3.73 o                         
  -7   4   6         39.20         29.52         4.18 o                         
  -6   4   6        119.12        123.94         5.58 o                         
  -5   4   6        172.21        186.67         4.43 o                         
  -4   4   6        517.28        501.24         5.50 o                         
  -3   4   6          6.76         32.96         2.04 o                         
  -2   4   6         95.37         61.58         2.24 o                         
  -1   4   6       1354.33       1286.57         9.92 o                         
   0   4   6        808.01        718.81         5.47 o                         
   1   4   6        205.70        245.33         3.84 o                         
   2   4   6        235.81        292.67         3.77 o                         
   3   4   6          9.79         17.07         2.38 o                         
   4   4   6        208.39        268.39         4.80 o                         
   5   4   6          0.99          2.79         2.72 o                         
   6   4   6         11.71          9.70         3.34 o                         
   7   4   6         16.49          5.89         4.17 o                         
   8   4   6          3.50          3.52         3.97 o                         
   9   4   6          0.38          3.35         5.19 o                         
  -8   5   6         21.52         16.73         3.94 o                         
  -7   5   6          5.98          6.58         3.26 o                         
  -6   5   6          0.52         -2.12         3.19 o                         
  -5   5   6         99.13         89.92         3.74 o                         
  -4   5   6        278.94        278.31         4.34 o                         
  -3   5   6        290.62        311.29         4.03 o                         
  -2   5   6       3435.37       3294.79        22.26 o                         
  -1   5   6        104.20         94.11         2.39 o                         
   0   5   6       1984.88       2020.80        13.32 o                         
   1   5   6         61.96         68.56         3.06 o                         
   2   5   6        608.84        640.02         5.42 o                         
   3   5   6        172.21        152.14         3.60 o                         
   4   5   6          0.63          4.28         2.37 o                         
   5   5   6         11.90          7.92         2.89 o                         
   6   5   6         19.46          6.60         3.09 o                         
   7   5   6         48.60         51.06         4.27 o                         
   8   5   6         31.00         26.28         4.55 o                         
  -8   6   6         15.22         10.87         3.91 o                         
  -7   6   6          3.76          8.36         3.75 o                         
  -6   6   6         30.53         26.52         3.52 o                         
  -5   6   6         15.17         17.74         2.79 o                         
  -4   6   6        127.78        129.30         4.63 o                         
  -3   6   6         73.46         90.70         3.03 o                         
  -2   6   6         12.37          2.74         1.65 o                         
  -1   6   6        194.85        187.73         4.50 o                         
   0   6   6         79.72         91.80         3.58 o                         
   1   6   6        130.91        110.97         3.09 o                         
   2   6   6       1080.15       1055.52         8.39 o                         
   3   6   6         15.15         21.06         2.16 o                         
   4   6   6         19.17         14.71         2.51 o                         
   5   6   6        113.18         91.34         3.76 o                         
   6   6   6          9.65          6.69         3.76 o                         
   7   6   6          0.04         -0.88         3.82 o                         
   8   6   6          1.11          1.25         4.00 o                         
  -8   7   6         24.63         19.30         4.22 o                         
  -7   7   6          2.09          2.26         3.84 o                         
  -6   7   6          3.91          7.53         4.30 o                         
  -5   7   6         15.65         14.71         3.01 o                         
  -4   7   6         60.45         75.34         3.26 o                         
  -3   7   6          0.61          5.42         2.00 o                         
  -2   7   6        269.50        273.69         4.54 o                         
  -1   7   6        157.84        224.59         3.46 o                         
   0   7   6         44.65         62.79         2.45 o                         
   1   7   6         39.91         43.22         2.20 o                         
   2   7   6         55.59         63.13         2.63 o                         
   3   7   6        121.23        106.56         4.11 o                         
   4   7   6          1.45          1.85         3.19 o                         
   5   7   6          2.34         -0.83         3.47 o                         
   6   7   6          2.79          6.17         3.56 o                         
   7   7   6          3.38         -1.16         3.47 o                         
   8   7   6         30.42         17.71         4.85 o                         
  -8   8   6          2.27          4.47         4.27 o                         
  -7   8   6          3.94          4.82         4.03 o                         
  -6   8   6          3.61          1.29         3.12 o                         
  -5   8   6          0.33          5.13         3.10 o                         
  -4   8   6          0.67          4.40         2.50 o                         
  -3   8   6        294.59        268.67         4.29 o                         
  -2   8   6         13.20          7.92         1.95 o                         
  -1   8   6        105.85        108.58         3.09 o                         
   0   8   6         25.30         14.48         1.62 o                         
   1   8   6        335.27        356.24         4.45 o                         
   2   8   6        443.55        439.05         5.46 o                         
   3   8   6          0.04         -2.58         2.58 o                         
   4   8   6         14.27          7.37         2.09 o                         
   5   8   6          2.13          0.59         2.90 o                         
   6   8   6          0.01          5.87         3.95 o                         
   7   8   6          1.20         -0.69         4.36 o                         
   8   8   6          0.01         -4.78         4.78 o                         
  -7   9   6          7.95          7.75         3.62 o                         
  -6   9   6         35.97         36.15         4.28 o                         
  -5   9   6          8.82          8.13         3.00 o                         
  -4   9   6         42.66         55.43         4.36 o                         
  -3   9   6        161.92        168.73         4.82 o                         
  -2   9   6         54.71         55.46         2.36 o                         
  -1   9   6          2.82          3.75         2.01 o                         
   0   9   6        382.57        319.02         3.56 o                         
   1   9   6         41.10         41.09         2.39 o                         
   2   9   6          0.01         -0.69         2.46 o                         
   3   9   6          4.75          0.94         2.82 o                         
   4   9   6         40.43         52.21         4.00 o                         
   5   9   6         11.74          8.64         2.48 o                         
   6   9   6          1.79         -0.89         4.16 o                         
   7   9   6         12.71          9.26         4.16 o                         
  -7  10   6          2.74         -4.40         4.40 o                         
  -6  10   6          0.36         -2.53         3.61 o                         
  -5  10   6         17.44         21.13         4.24 o                         
  -4  10   6         54.70         50.31         3.09 o                         
  -3  10   6        216.26        212.63         4.70 o                         
  -2  10   6         34.79         36.16         2.47 o                         
  -1  10   6          2.63         -1.28         2.06 o                         
   0  10   6        223.24        239.12         3.26 o                         
   1  10   6          4.60          5.72         2.49 o                         
   2  10   6          2.19         -2.71         2.71 o                         
   3  10   6         40.44         46.63         3.73 o                         
   4  10   6          7.27          8.21         3.57 o                         
   5  10   6         35.54         36.65         6.76 o                         
   6  10   6          0.06         -1.77         2.74 o                         
   7  10   6         13.06         10.16         3.55 o                         
  -6  11   6          0.80          5.27         3.43 o                         
  -5  11   6          2.23          4.88         3.16 o                         
  -4  11   6         47.57         44.58         3.24 o                         
  -3  11   6          0.59          0.77         2.69 o                         
  -2  11   6         15.37         10.07         2.27 o                         
  -1  11   6          1.70         -0.18         2.94 o                         
   0  11   6          0.24         -1.38         1.38 o                         
   1  11   6         85.10        106.18         6.97 o                         
   2  11   6          4.68          2.38         3.14 o                         
   3  11   6         52.89         55.39         3.81 o                         
   4  11   6         59.68         45.06         4.35 o                         
   5  11   6         26.54         21.42         4.25 o                         
   6  11   6          0.57          1.22         4.30 o                         
  -6  12   6          0.85          4.84         3.67 o                         
  -5  12   6         67.36         66.45         5.01 o                         
  -4  12   6          1.95         -2.33         2.92 o                         
  -3  12   6         34.75         35.67         3.06 o                         
  -2  12   6        184.23        223.05         6.10 o                         
  -1  12   6          8.74         14.32         2.53 o                         
   0  12   6          0.57          1.44         2.64 o                         
   1  12   6         77.60         91.20         4.58 o                         
   2  12   6         33.58         36.93         3.46 o                         
   3  12   6         14.07         12.59         3.41 o                         
   4  12   6         18.96         19.45         3.91 o                         
   5  12   6          0.79          0.92         3.74 o                         
   6  12   6         10.20         11.98         5.06 o                         
  -5  13   6         53.98         62.10         4.13 o                         
  -4  13   6          6.33         16.56         3.99 o                         
  -3  13   6          3.37         -2.82         2.82 o                         
  -2  13   6         81.86         81.54         3.60 o                         
  -1  13   6         12.55          8.59         3.58 o                         
   0  13   6         82.39         90.00         3.78 o                         
   1  13   6         82.08         85.55         4.22 o                         
   2  13   6          6.27          2.19         3.33 o                         
   3  13   6          4.55          1.84         3.41 o                         
   4  13   6          0.02          0.19         3.53 o                         
   5  13   6         10.62         16.34         4.94 o                         
  -4  14   6         16.62         13.55         3.54 o                         
  -3  14   6          6.69          5.29         3.09 o                         
  -2  14   6         24.34         21.52         2.79 o                         
  -1  14   6          0.12         -1.60         2.43 o                         
   0  14   6          0.01          2.21         2.77 o                         
   1  14   6          1.27         -2.62         3.59 o                         
   2  14   6         23.94         21.82         3.63 o                         
   3  14   6          5.15          0.62         3.36 o                         
   4  14   6          1.37          3.72         4.65 o                         
  -3  15   6         20.86         18.71         4.20 o                         
  -2  15   6          4.23          1.61         2.88 o                         
  -1  15   6          1.89          4.88         3.77 o                         
   0  15   6          7.48          6.20         3.24 o                         
   1  15   6          2.89          1.63         3.38 o                         
   2  15   6          8.64         10.01         3.63 o                         
   3  15   6          0.97         -3.98         4.00 o                         
  -1  16   6          0.12          1.33         3.51 o                         
   0  16   6          0.01         -1.60         3.56 o                         
   1  16   6          0.62          5.76         3.54 o                         
  -9   1   7          0.08         11.33         5.62 o                         
  -8   1   7          3.03          1.72         4.07 o                         
  -7   1   7          5.68         -1.86         3.78 o                         
  -6   1   7        156.63        148.62         5.01 o                         
  -5   1   7         95.82         99.40         3.52 o                         
  -4   1   7        139.62        142.58         3.98 o                         
  -3   1   7       1172.39       1142.60         8.82 o                         
  -2   1   7        548.43        639.15         5.18 o                         
  -1   1   7         17.71          2.01         1.13 o                         
   0   1   7         13.09         21.75         1.26 o                         
   1   1   7          2.48         13.13         1.44 o                         
   2   1   7       1255.25       1254.68         8.34 o                         
   3   1   7          8.21          5.03         2.35 o                         
   4   1   7        284.25        282.86         4.59 o                         
   5   1   7          0.57         -2.75         2.75 o                         
   6   1   7         30.23         30.70         3.42 o                         
   7   1   7          5.58          7.83         3.80 o                         
   8   1   7          1.95          9.35         4.37 o                         
   9   1   7          0.61         -3.06         8.27 o                         
  -9   2   7          1.25          2.33         6.96 o                         
  -8   2   7          0.24         -3.82         4.25 o                         
  -7   2   7         32.16         33.09         4.17 o                         
  -6   2   7          3.42         10.05         3.22 o                         
  -5   2   7        195.01        181.03         4.33 o                         
  -4   2   7         49.65         48.48         2.74 o                         
  -3   2   7        727.69        732.72         6.37 o                         
  -2   2   7       1717.53       1793.38        11.98 o                         
  -1   2   7         29.07         10.97         1.43 o                         
   0   2   7          1.62         16.74         1.30 o                         
   1   2   7        785.27        832.47         5.74 o                         
   2   2   7        278.81        292.14         3.45 o                         
   3   2   7        488.11        498.20         5.52 o                         
   4   2   7        186.21        158.06         3.92 o                         
   5   2   7          5.71          1.92         2.87 o                         
   6   2   7         39.31         38.84         3.59 o                         
   7   2   7         10.62         13.52         3.77 o                         
   8   2   7         27.98         31.14         6.04 o                         
   9   2   7          0.63          2.19         5.22 o                         
  -9   3   7          6.31          4.40         4.82 o                         
  -8   3   7         12.01          5.62         3.71 o                         
  -7   3   7         26.65         23.95         4.71 o                         
  -6   3   7        207.72        222.63         5.27 o                         
  -5   3   7        159.62        156.14         4.20 o                         
  -4   3   7          2.09          0.73         2.06 o                         
  -3   3   7         48.21         30.93         1.96 o                         
  -2   3   7        105.74        131.22         3.70 o                         
  -1   3   7         55.68         59.21         3.53 o                         
   0   3   7        353.78        316.47         3.42 o                         
   1   3   7       2722.36       2672.45        16.36 o                         
   2   3   7        204.38        285.54         3.45 o                         
   3   3   7        212.25        211.12         5.24 o                         
   4   3   7        371.20        354.10         4.94 o                         
   5   3   7          0.21          2.89         2.84 o                         
   6   3   7          6.20          4.64         3.50 o                         
   7   3   7          4.54          2.19         3.48 o                         
   8   3   7          7.62         15.28         4.23 o                         
   9   3   7          6.68          4.87         7.15 o                         
  -9   4   7          8.28          2.74         5.07 o                         
  -8   4   7          6.03          8.13         3.89 o                         
  -7   4   7          2.78          1.51         3.44 o                         
  -6   4   7          4.16          5.00         3.20 o                         
  -5   4   7        178.53        163.90         4.29 o                         
  -4   4   7         64.44         89.72         3.63 o                         
  -3   4   7       1922.54       2110.93        14.99 o                         
  -2   4   7        166.24        197.65         2.82 o                         
  -1   4   7        850.35        830.42         8.11 o                         
   0   4   7        132.72        122.28         2.69 o                         
   1   4   7        264.40        262.63         2.94 o                         
   2   4   7        260.30        266.36         3.62 o                         
   3   4   7         62.98        102.93         4.57 o                         
   4   4   7        223.60        245.33         4.45 o                         
   5   4   7        231.88        214.60         4.97 o                         
   6   4   7          0.71         -1.87         3.20 o                         
   7   4   7         29.40         29.18         4.08 o                         
   8   4   7          2.50          3.23         4.36 o                         
   9   4   7          1.94         12.96         6.22 o                         
  -8   5   7         14.11         16.34         3.88 o                         
  -7   5   7         24.02         21.59         3.49 o                         
  -6   5   7         71.80         75.11         4.26 o                         
  -5   5   7         13.29         16.80         3.01 o                         
  -4   5   7         91.58        110.28         4.30 o                         
  -3   5   7         27.36         25.89         2.00 o                         
  -2   5   7          0.98          9.79         1.30 o                         
  -1   5   7         65.62         54.23         1.92 o                         
   0   5   7        118.12        115.35         2.30 o                         
   1   5   7          0.14          1.46         1.32 o                         
   2   5   7        307.64        388.20         4.14 o                         
   3   5   7         38.01         38.93         2.47 o                         
   4   5   7         13.10          8.81         2.91 o                         
   5   5   7         35.11         34.96         3.58 o                         
   6   5   7          0.26         -2.11         3.94 o                         
   7   5   7          4.64          8.38         3.83 o                         
   8   5   7          3.55          5.27         5.24 o                         
  -8   6   7          5.56          4.04         3.76 o                         
  -7   6   7          3.79          0.23         3.69 o                         
  -6   6   7          0.02         -3.40         3.40 o                         
  -5   6   7         73.83         93.45         3.84 o                         
  -4   6   7        303.90        275.66         4.59 o                         
  -3   6   7         36.90         40.21         2.63 o                         
  -2   6   7         67.03         77.33         3.81 o                         
  -1   6   7        235.99        307.06         3.92 o                         
   0   6   7        654.99        685.96         6.06 o                         
   1   6   7          0.00         -0.94         1.81 o                         
   2   6   7         82.85         84.10         3.12 o                         
   3   6   7       1253.49       1149.10         9.16 o                         
   4   6   7        135.84        139.84         4.41 o                         
   5   6   7          4.22          3.27         3.00 o                         
   6   6   7         84.00         76.36         5.18 o                         
   7   6   7         57.09         52.19         4.85 o                         
   8   6   7          6.08          5.79         4.97 o                         
  -8   7   7         11.79         15.98         4.24 o                         
  -7   7   7         13.26         11.35         3.88 o                         
  -6   7   7          0.11         -0.83         3.22 o                         
  -5   7   7         45.95         36.84         3.03 o                         
  -4   7   7         51.54         61.57         3.09 o                         
  -3   7   7         17.34         27.47         2.33 o                         
  -2   7   7         14.11         17.19         1.79 o                         
  -1   7   7        163.86        172.93         3.63 o                         
   0   7   7        114.12        107.44         3.80 o                         
   1   7   7         93.00        105.49         3.84 o                         
   2   7   7        259.38        250.51         4.79 o                         
   3   7   7         24.46         37.61         2.45 o                         
   4   7   7         11.82         16.13         2.79 o                         
   5   7   7         21.34         20.36         3.05 o                         
   6   7   7          4.67         -0.91         3.74 o                         
   7   7   7          1.05         -3.41         3.51 o                         
   8   7   7          0.12         -3.68         4.82 o                         
  -8   8   7          0.04          5.38         4.47 o                         
  -7   8   7          4.27          4.56         3.50 o                         
  -6   8   7         55.69         48.32         3.55 o                         
  -5   8   7         27.31         27.34         3.32 o                         
  -4   8   7          0.00          5.70         2.85 o                         
  -3   8   7          0.01          2.31         2.28 o                         
  -2   8   7          4.30          4.40         2.00 o                         
  -1   8   7          9.45         15.74         2.15 o                         
   0   8   7         10.03         13.48         1.69 o                         
   1   8   7        833.50        866.75         8.36 o                         
   2   8   7        336.43        322.83         4.95 o                         
   3   8   7         77.97        103.67         3.50 o                         
   4   8   7         34.04         31.81         2.83 o                         
   5   8   7          0.40          0.70         2.84 o                         
   6   8   7         13.11         15.21         3.61 o                         
   7   8   7          0.69          2.35         3.55 o                         
   8   8   7         12.74         11.76         4.97 o                         
  -7   9   7          6.93         14.39         4.05 o                         
  -6   9   7          8.24          6.53         3.44 o                         
  -5   9   7          0.29          0.02         2.92 o                         
  -4   9   7          0.07         -0.69         2.60 o                         
  -3   9   7         71.86         79.58         3.58 o                         
  -2   9   7         86.31         80.30         3.00 o                         
  -1   9   7         60.01         86.91         3.03 o                         
   0   9   7         26.09         33.34         2.13 o                         
   1   9   7         58.60         80.49         3.06 o                         
   2   9   7         23.54         14.03         2.72 o                         
   3   9   7         21.20         26.57         3.13 o                         
   4   9   7          8.87         17.53         3.16 o                         
   5   9   7         49.18         43.39         3.35 o                         
   6   9   7          1.97         -2.56         4.16 o                         
   7   9   7          0.33          3.34         6.62 o                         
  -7  10   7          3.43          5.54         3.89 o                         
  -6  10   7         50.86         46.74         4.14 o                         
  -5  10   7        254.82        277.66         5.50 o                         
  -4  10   7         24.30         23.96         2.82 o                         
  -3  10   7         61.52         69.86         2.98 o                         
  -2  10   7        122.43        125.43         3.99 o                         
  -1  10   7          0.51          1.12         2.32 o                         
   0  10   7         63.35         46.10         1.89 o                         
   1  10   7          0.54          2.40         2.45 o                         
   2  10   7         54.67         68.96         3.30 o                         
   3  10   7         65.01         53.45         3.73 o                         
   4  10   7          9.51         15.03         3.56 o                         
   5  10   7          0.28          4.75         5.00 o                         
   6  10   7          0.00         -2.53         2.53 o                         
   7  10   7          0.00         -2.09         3.40 o                         
  -6  11   7         29.18         33.71         3.67 o                         
  -5  11   7          0.84         -0.05         3.08 o                         
  -4  11   7         13.09         11.15         2.89 o                         
  -3  11   7         94.34         93.68         3.30 o                         
  -2  11   7        109.40        121.93         4.88 o                         
  -1  11   7          5.49          9.09         2.36 o                         
   0  11   7          2.06          1.30         3.26 o                         
   1  11   7        164.43        161.77         5.03 o                         
   2  11   7         11.46         10.96         3.21 o                         
   3  11   7         48.58         65.40         3.88 o                         
   4  11   7          2.12          4.22         3.95 o                         
   5  11   7          0.47         -2.94         3.57 o                         
   6  11   7          5.31         -3.47         4.96 o                         
  -6  12   7          8.30          5.70         3.64 o                         
  -5  12   7          7.63         11.48         3.44 o                         
  -4  12   7          3.74          7.59         2.89 o                         
  -3  12   7         26.32         38.22         2.99 o                         
  -2  12   7          8.48          9.24         2.34 o                         
  -1  12   7         95.94         91.19         3.71 o                         
   0  12   7          5.87          2.20         2.71 o                         
   1  12   7         67.61         91.16         5.90 o                         
   2  12   7          0.67         -2.11         3.08 o                         
   3  12   7         35.54         68.09         6.90 o                         
   4  12   7          0.40          0.97         3.80 o                         
   5  12   7          2.27         13.55         4.05 o                         
   6  12   7          2.01         -4.84         4.84 o                         
  -5  13   7         20.00         24.09         3.45 o                         
  -4  13   7         16.95         17.82         2.74 o                         
  -3  13   7         65.36         69.50         3.37 o                         
  -2  13   7        284.16        246.97         4.92 o                         
  -1  13   7         82.20         60.23         4.03 o                         
   0  13   7         42.53         52.37         3.21 o                         
   1  13   7          3.48         -2.29         3.11 o                         
   2  13   7         12.25          7.00         3.28 o                         
   3  13   7          5.81          2.88         3.88 o                         
   4  13   7          7.88          2.54         4.00 o                         
   5  13   7          3.41         -1.60         5.66 o                         
  -4  14   7         17.16         14.76         3.44 o                         
  -3  14   7          0.88         -2.65         2.65 o                         
  -2  14   7          6.98          2.48         2.99 o                         
  -1  14   7          0.07         -2.26         2.31 o                         
   0  14   7          2.80          4.51         2.90 o                         
   1  14   7        118.46        106.44         7.50 o                         
   2  14   7         24.95         25.88         3.41 o                         
   3  14   7         19.68         16.08         3.77 o                         
   4  14   7          0.83         -2.44         4.72 o                         
  -3  15   7          7.45         -0.39         2.97 o                         
  -2  15   7         32.44         29.91         3.06 o                         
  -1  15   7         27.58         30.10         2.72 o                         
   0  15   7          3.80          2.08         3.68 o                         
   1  15   7         17.01         17.65         3.66 o                         
   2  15   7         11.72         14.27         3.60 o                         
   3  15   7         11.93         16.93         4.29 o                         
   0  16   7          0.75          5.57         3.69 o                         
  -9   0   8          0.01          6.41         7.72 o                         
  -8   0   8          0.15          1.96         5.49 o                         
  -7   0   8         20.82         13.33         5.98 o                         
  -6   0   8         37.15         29.71         5.40 o                         
  -5   0   8         58.10         54.76         4.74 o                         
  -4   0   8          0.03         10.68         2.87 o                         
  -3   0   8        229.87        207.42         4.74 o                         
  -2   0   8       1664.47       1582.79        15.08 o                         
  -1   0   8       1148.13        952.31         8.82 o                         
   0   0   8         16.04         14.50         1.89 o                         
   1   0   8        402.59        393.16         5.12 o                         
   2   0   8        450.03        476.87         6.22 o                         
   3   0   8          1.36          4.15         3.00 o                         
   4   0   8         31.43         23.24         3.66 o                         
   5   0   8        105.10        122.84         6.43 o                         
   6   0   8        291.16        261.61         8.61 o                         
   7   0   8        106.09         78.26         6.16 o                         
   8   0   8         56.47         55.98         7.05 o                         
   9   0   8         14.99          2.53         8.57 o                         
  -9   1   8          9.14         11.29         5.30 o                         
  -8   1   8         13.48         16.04         4.51 o                         
  -7   1   8          1.57         -0.07         3.22 o                         
  -6   1   8         37.12         51.24         4.06 o                         
  -5   1   8          0.33         -2.43         2.43 o                         
  -4   1   8          8.04         14.76         2.20 o                         
  -3   1   8        531.25        555.20         5.13 o                         
  -2   1   8        117.49        145.69         2.52 o                         
  -1   1   8       1164.63       1212.02         8.04 o                         
   0   1   8        150.21        163.25         2.42 o                         
   1   1   8       1847.64       1896.29        12.06 o                         
   2   1   8         17.64         20.62         1.84 o                         
   3   1   8        750.69        756.24         6.69 o                         
   4   1   8        399.47        447.23         5.44 o                         
   5   1   8        231.81        226.04         4.90 o                         
   6   1   8         60.64         65.40         4.21 o                         
   7   1   8         18.03         12.39         3.68 o                         
   8   1   8          7.84          3.93         4.62 o                         
   9   1   8          6.69         -4.83         5.92 o                         
  -9   2   8          2.40         -2.52         4.77 o                         
  -8   2   8          2.11          1.78         3.96 o                         
  -7   2   8          4.31          1.54         3.98 o                         
  -6   2   8         49.04         69.81         3.66 o                         
  -5   2   8         43.57         46.89         2.83 o                         
  -4   2   8        610.92        639.05         6.27 o                         
  -3   2   8         78.37        130.47         3.05 o                         
  -2   2   8        492.07        620.11         5.20 o                         
  -1   2   8       3252.77       3118.92        20.83 o                         
   0   2   8          8.64         11.44         1.42 o                         
   1   2   8       3619.02       3785.93        21.77 o                         
   2   2   8        201.36        200.71         3.18 o                         
   3   2   8        127.82        146.73         3.63 o                         
   4   2   8          9.42          8.99         2.99 o                         
   5   2   8         24.67         25.25         2.90 o                         
   6   2   8        146.36        122.86         4.39 o                         
   7   2   8        143.49        142.76         5.67 o                         
   8   2   8         23.51         11.05         4.09 o                         
   9   2   8          6.80         -1.11         6.34 o                         
  -9   3   8          0.41          7.77         5.10 o                         
  -8   3   8          0.87          1.45         3.67 o                         
  -7   3   8         45.54         48.00         3.79 o                         
  -6   3   8          8.04         12.53         3.75 o                         
  -5   3   8        162.04        160.20         4.23 o                         
  -4   3   8         31.35         38.42         3.40 o                         
  -3   3   8        374.82        423.72         4.56 o                         
  -2   3   8        241.11        210.14         3.68 o                         
  -1   3   8        416.59        376.98         5.21 o                         
   0   3   8       1825.17       1760.33        11.12 o                         
   1   3   8        726.84        775.51         5.60 o                         
   2   3   8        171.10        217.60         3.56 o                         
   3   3   8        193.36        229.22         3.82 o                         
   4   3   8        605.46        555.37         6.06 o                         
   5   3   8        133.35        141.50         5.82 o                         
   6   3   8          0.32          4.98         3.50 o                         
   7   3   8          0.10         -0.54         3.79 o                         
   8   3   8          1.91          3.68         3.89 o                         
   9   3   8          0.16         -1.09         7.33 o                         
  -8   4   8          1.54          3.81         3.75 o                         
  -7   4   8         12.93          8.27         3.43 o                         
  -6   4   8        105.54         99.47         6.80 o                         
  -5   4   8         69.48         81.92         3.80 o                         
  -4   4   8         47.64         53.86         3.13 o                         
  -3   4   8       1237.10       1202.00         9.90 o                         
  -2   4   8        545.22        595.06         6.22 o                         
  -1   4   8          0.74          9.50         2.64 o                         
   0   4   8        281.57        305.02         2.86 o                         
   1   4   8        277.35        306.90         3.32 o                         
   2   4   8        109.89        115.98         2.73 o                         
   3   4   8          0.15         -0.46         2.30 o                         
   4   4   8         26.10         30.87         2.67 o                         
   5   4   8        241.74        263.98         5.49 o                         
   6   4   8         66.13         61.51         5.54 o                         
   7   4   8          1.47          4.83         3.74 o                         
   8   4   8          0.00          2.54         5.29 o                         
  -8   5   8         17.86         15.22         3.85 o                         
  -7   5   8          1.44         -0.80         3.30 o                         
  -6   5   8         61.74         59.21         4.03 o                         
  -5   5   8          6.96          2.34         2.76 o                         
  -4   5   8         10.55         19.24         2.66 o                         
  -3   5   8          0.55          4.11         2.01 o                         
  -2   5   8        448.98        424.61         3.79 o                         
  -1   5   8        187.32        229.61         5.08 o                         
   0   5   8        119.85        124.37         2.00 o                         
   1   5   8          2.14         -0.87         1.37 o                         
   2   5   8        121.04        115.26         2.90 o                         
   3   5   8        320.90        367.70         4.88 o                         
   4   5   8        216.36        233.73         4.97 o                         
   5   5   8          0.58          2.02         2.93 o                         
   6   5   8         20.54         31.76         4.23 o                         
   7   5   8         24.35         16.04         4.02 o                         
   8   5   8          0.02          0.63         4.12 o                         
  -8   6   8          0.36          4.44         4.21 o                         
  -7   6   8          0.01          1.90         3.80 o                         
  -6   6   8         12.83         12.29         3.35 o                         
  -5   6   8        266.42        247.24         4.90 o                         
  -4   6   8         53.80         53.10         2.62 o                         
  -3   6   8          0.00          2.60         2.13 o                         
  -2   6   8         15.40         19.99         1.51 o                         
  -1   6   8        488.37        475.90         4.95 o                         
   0   6   8          9.02          0.59         1.15 o                         
   1   6   8         18.55         35.46         1.76 o                         
   2   6   8        170.75        167.03         3.56 o                         
   3   6   8         20.39         22.03         2.65 o                         
   4   6   8        408.07        397.24         5.66 o                         
   5   6   8         25.55         27.77         3.14 o                         
   6   6   8          3.32          4.79         3.84 o                         
   7   6   8          2.74         16.50         4.62 o                         
   8   6   8          0.68          0.27         4.89 o                         
  -8   7   8          0.90         -3.71         4.04 o                         
  -7   7   8          1.56          3.73         3.73 o                         
  -6   7   8         10.99         10.48         3.15 o                         
  -5   7   8         51.59         57.38         3.23 o                         
  -4   7   8          5.08          6.16         2.61 o                         
  -3   7   8        380.18        399.76         5.49 o                         
  -2   7   8          0.93          0.47         1.36 o                         
  -1   7   8         38.78         45.17         2.61 o                         
   0   7   8        599.27        641.92         5.56 o                         
   1   7   8        588.43        620.59         5.45 o                         
   2   7   8        207.32        243.28         4.09 o                         
   3   7   8         30.07         30.24         2.26 o                         
   4   7   8        119.13        118.22         3.75 o                         
   5   7   8        181.87        184.27         5.76 o                         
   6   7   8          2.21          5.77         3.63 o                         
   7   7   8         30.27         24.60         3.74 o                         
   8   7   8         16.30          6.86         4.70 o                         
  -8   8   8          1.09         -0.32         4.76 o                         
  -7   8   8          0.44         -3.20         3.38 o                         
  -6   8   8          1.43         -0.32         3.38 o                         
  -5   8   8          2.89         -3.06         3.06 o                         
  -4   8   8         79.53         90.68         5.08 o                         
  -3   8   8          0.07          0.95         2.35 o                         
  -2   8   8          5.75          3.68         1.59 o                         
  -1   8   8         42.50         47.70         1.99 o                         
   0   8   8          1.51         -1.92         1.92 o                         
   1   8   8         43.95         59.92         3.48 o                         
   2   8   8          0.04          1.17         2.23 o                         
   3   8   8         86.87        117.04         3.93 o                         
   4   8   8         36.93         37.51         2.68 o                         
   5   8   8         24.31         29.61         3.19 o                         
   6   8   8          0.04          0.55         3.35 o                         
   7   8   8          6.56         10.00         3.74 o                         
  -7   9   8          1.52          2.43         4.02 o                         
  -6   9   8          7.29         16.50         3.74 o                         
  -5   9   8         11.57          9.38         2.87 o                         
  -4   9   8          2.69          4.24         2.75 o                         
  -3   9   8         19.21         16.27         2.68 o                         
  -2   9   8        117.45        124.74         3.27 o                         
  -1   9   8         17.07         12.48         2.04 o                         
   0   9   8         11.04          9.72         1.85 o                         
   1   9   8        210.15        181.88         3.97 o                         
   2   9   8          1.01          3.78         2.89 o                         
   3   9   8         83.09         89.95         3.88 o                         
   4   9   8         23.29         29.02         3.38 o                         
   5   9   8         14.21         12.07         3.83 o                         
   6   9   8         12.59          9.32         3.62 o                         
   7   9   8          7.63          6.67         4.85 o                         
  -7  10   8          3.15         -4.09         4.09 o                         
  -6  10   8          1.79          2.70         3.65 o                         
  -5  10   8          0.67          7.03         2.85 o                         
  -4  10   8         98.20        110.70         4.37 o                         
  -3  10   8         21.40         25.15         3.09 o                         
  -2  10   8        220.52        227.43         4.43 o                         
  -1  10   8          5.50          0.33         2.52 o                         
   0  10   8          4.79          0.40         1.47 o                         
   1  10   8          1.95          2.08         2.55 o                         
   2  10   8         39.50         55.21         3.17 o                         
   3  10   8         10.46          5.93         3.05 o                         
   4  10   8         17.87          8.66         3.36 o                         
   5  10   8          3.70          2.56         4.61 o                         
   6  10   8          0.21          6.34         3.93 o                         
   7  10   8         18.25         17.42         3.61 o                         
  -6  11   8          0.29          4.96         3.38 o                         
  -5  11   8         17.29         10.95         3.07 o                         
  -4  11   8         45.63         42.60         3.01 o                         
  -3  11   8          6.87          4.72         3.47 o                         
  -2  11   8         77.26         93.12         3.83 o                         
  -1  11   8         26.52         21.62         2.63 o                         
   0  11   8         41.39         46.74         2.92 o                         
   1  11   8          4.81          9.82         2.62 o                         
   2  11   8        123.15        138.07         4.61 o                         
   3  11   8          1.97          4.26         3.32 o                         
   4  11   8          1.48         -3.78         3.80 o                         
   5  11   8          0.15          1.27         3.65 o                         
   6  11   8          0.13         -3.10         7.74 o                         
  -6  12   8         12.48          3.86         3.72 o                         
  -5  12   8         55.28         56.17         3.80 o                         
  -4  12   8         11.93          9.05         3.24 o                         
  -3  12   8         31.36         41.59         3.21 o                         
  -2  12   8         13.21         25.32         3.29 o                         
  -1  12   8         52.72         70.83         3.06 o                         
   0  12   8         28.91         21.69         2.93 o                         
   1  12   8        110.49        121.74         7.27 o                         
   2  12   8         29.17          9.30         3.54 o                         
   3  12   8         16.73         13.50         3.76 o                         
   4  12   8          0.03         -1.37         3.60 o                         
   5  12   8          4.50          2.50         4.62 o                         
  -5  13   8         53.74         61.49         4.08 o                         
  -4  13   8         18.65         23.13         3.37 o                         
  -3  13   8          2.18          1.95         2.88 o                         
  -2  13   8          0.49          1.63         2.47 o                         
  -1  13   8          0.45         -1.97         1.97 o                         
   0  13   8          4.97          5.32         2.82 o                         
   1  13   8         43.35         44.73         3.66 o                         
   2  13   8         46.04         25.18         3.25 o                         
   3  13   8         11.21          2.84         3.33 o                         
   4  13   8          0.03          4.21         4.30 o                         
   5  13   8          0.72         -3.75         4.72 o                         
  -4  14   8         26.70         30.98         4.62 o                         
  -3  14   8          1.84         -2.84         2.84 o                         
  -2  14   8         16.04         21.77         2.78 o                         
  -1  14   8         43.04         52.63         2.38 o                         
   0  14   8          8.71          3.92         2.79 o                         
   1  14   8         27.67         25.99         3.64 o                         
   2  14   8         16.17         17.89         3.50 o                         
   3  14   8          1.71          3.68         3.63 o                         
   4  14   8          0.19         -1.98         4.40 o                         
  -3  15   8          3.15          0.35         3.67 o                         
  -2  15   8          0.50         -2.81         3.33 o                         
  -1  15   8          7.29         10.93         3.19 o                         
   0  15   8          3.56         -0.41         3.81 o                         
   1  15   8          0.09          2.77         4.25 o                         
   2  15   8          4.47          7.71         3.56 o                         
  -9   1   9          1.15         15.64         6.97 o                         
  -8   1   9          0.48         -3.86         3.86 o                         
  -7   1   9          9.20          7.40         3.53 o                         
  -6   1   9          0.14          5.89         3.09 o                         
  -5   1   9         48.67         55.32         3.30 o                         
  -4   1   9          0.69         -1.19         2.06 o                         
  -3   1   9        135.91        130.85         2.96 o                         
  -2   1   9         25.96         18.76         1.56 o                         
  -1   1   9       1019.63        881.85         6.02 o                         
   0   1   9        196.36        193.17         2.68 o                         
   1   1   9         54.93         43.68         1.84 o                         
   2   1   9       1689.82       1577.64        10.68 o                         
   3   1   9        187.59        211.17         3.79 o                         
   4   1   9         24.02         26.00         2.70 o                         
   5   1   9         72.10         90.29         4.50 o                         
   6   1   9          8.30         18.90         4.78 o                         
   7   1   9         42.88         51.52         4.39 o                         
   8   1   9          2.88          1.42         4.52 o                         
   9   1   9          1.80          6.14         5.91 o                         
  -9   2   9          8.53          8.32         4.72 o                         
  -8   2   9          0.02         -2.01         3.83 o                         
  -7   2   9          1.60          6.30         3.49 o                         
  -6   2   9        114.60        128.75         5.38 o                         
  -5   2   9        252.31        270.11         5.02 o                         
  -4   2   9         41.97         49.83         2.62 o                         
  -3   2   9        169.23        165.55         3.12 o                         
  -2   2   9        126.24        167.97         2.94 o                         
  -1   2   9        863.99        906.22         6.86 o                         
   0   2   9          0.33          5.19         1.38 o                         
   1   2   9          2.14          3.47         1.58 o                         
   2   2   9       1897.59       1941.95        12.15 o                         
   3   2   9         31.04         33.67         2.43 o                         
   4   2   9          0.64          3.34         2.43 o                         
   5   2   9        110.71        114.99         3.95 o                         
   6   2   9         67.62         57.53         3.77 o                         
   7   2   9         20.46         30.25         4.09 o                         
   8   2   9          5.88          6.25         4.25 o                         
  -8   3   9          8.39          7.43         3.72 o                         
  -7   3   9        100.10         95.11         5.14 o                         
  -6   3   9         33.72         29.31         3.20 o                         
  -5   3   9          2.32          6.41         2.93 o                         
  -4   3   9        439.10        407.20         4.93 o                         
  -3   3   9          0.56          5.28         1.69 o                         
  -2   3   9        978.44       1085.94         7.98 o                         
  -1   3   9       1760.68       1699.35        14.23 o                         
   0   3   9       1111.69       1355.34         9.58 o                         
   1   3   9       1627.89       1734.60        10.78 o                         
   2   3   9        255.32        229.06         3.47 o                         
   3   3   9         45.06         53.64         2.49 o                         
   4   3   9         28.40         42.22         2.74 o                         
   5   3   9         20.16         23.05         3.00 o                         
   6   3   9          1.94          3.94         3.31 o                         
   7   3   9          5.15          8.10         3.84 o                         
   8   3   9          2.83          7.19         4.28 o                         
  -8   4   9          1.97          4.69         3.76 o                         
  -7   4   9         42.31         50.31         5.20 o                         
  -6   4   9         32.20         36.36         3.97 o                         
  -5   4   9         13.51         12.13         2.67 o                         
  -4   4   9        407.74        430.24         5.15 o                         
  -3   4   9        192.24        177.07         3.79 o                         
  -2   4   9          1.81          8.89         1.49 o                         
  -1   4   9          8.48         10.22         2.39 o                         
   0   4   9          1.99          6.10         1.10 o                         
   1   4   9        102.06         95.02         2.37 o                         
   2   4   9        190.61        212.12         3.57 o                         
   3   4   9          0.44         -0.45         1.99 o                         
   4   4   9        113.66        115.49         3.58 o                         
   5   4   9          9.79         10.45         3.01 o                         
   6   4   9         28.88         26.24         3.87 o                         
   7   4   9         19.04         27.54         4.12 o                         
   8   4   9         13.01          8.43         4.01 o                         
  -8   5   9         17.62         29.60         4.34 o                         
  -7   5   9         15.24         14.60         4.00 o                         
  -6   5   9        234.84        216.05         5.64 o                         
  -5   5   9        113.35        109.17         3.92 o                         
  -4   5   9        144.76        149.67         4.14 o                         
  -3   5   9         76.39         81.51         3.76 o                         
  -2   5   9        106.86         87.23         5.45 o                         
  -1   5   9         90.92         94.60         4.08 o                         
   0   5   9         84.25         74.03         2.76 o                         
   1   5   9        353.48        305.58         3.65 o                         
   2   5   9        409.03        371.59         3.95 o                         
   3   5   9        669.61        658.01         6.38 o                         
   4   5   9         14.97         12.71         2.72 o                         
   5   5   9         27.30         29.66         3.32 o                         
   6   5   9          5.10          6.68         4.51 o                         
   7   5   9          1.06         -3.77         3.77 o                         
   8   5   9          0.11         -4.86         4.86 o                         
  -8   6   9          7.93         10.82         4.13 o                         
  -7   6   9          0.33          2.50         3.62 o                         
  -6   6   9          0.11          6.46         3.31 o                         
  -5   6   9        135.73        139.83         4.09 o                         
  -4   6   9        240.84        237.54         4.94 o                         
  -3   6   9         49.59         61.30         2.17 o                         
  -2   6   9         62.84         64.94         4.04 o                         
  -1   6   9        161.58        155.01         4.38 o                         
   0   6   9        327.13        380.16         3.84 o                         
   1   6   9        704.54        707.49         6.47 o                         
   2   6   9        318.84        329.37         4.04 o                         
   3   6   9         54.78         62.25         2.60 o                         
   4   6   9         79.30        102.27         3.64 o                         
   5   6   9         20.44         17.90         3.41 o                         
   6   6   9         86.78         81.55         4.65 o                         
   7   6   9         21.32         24.50         3.90 o                         
   8   6   9          2.16          4.78         4.73 o                         
  -8   7   9          9.34         14.38         4.06 o                         
  -7   7   9          5.79          8.40         3.79 o                         
  -6   7   9         73.65         77.13         3.68 o                         
  -5   7   9        234.58        215.76         4.72 o                         
  -4   7   9        197.77        202.93         5.09 o                         
  -3   7   9        166.89        160.29         3.36 o                         
  -2   7   9         66.67         95.07         3.20 o                         
  -1   7   9        325.58        319.31         4.49 o                         
   0   7   9        220.29        190.32         2.65 o                         
   1   7   9         54.61         67.95         2.56 o                         
   2   7   9        272.28        292.40         4.42 o                         
   3   7   9         40.49         44.00         2.92 o                         
   4   7   9        137.80        115.30         5.19 o                         
   5   7   9        103.57        113.95         4.62 o                         
   6   7   9          0.29          1.70         3.53 o                         
   7   7   9          1.94         12.36         3.94 o                         
   8   7   9          2.53          5.74         4.72 o                         
  -7   8   9          1.44         -1.45         3.52 o                         
  -6   8   9         30.24         17.02         3.23 o                         
  -5   8   9          9.88          8.19         3.06 o                         
  -4   8   9         66.31         76.25         3.30 o                         
  -3   8   9        254.14        242.62         3.90 o                         
  -2   8   9        217.81        240.93         3.12 o                         
  -1   8   9         11.44          7.40         1.46 o                         
   0   8   9         13.63         17.51         1.74 o                         
   1   8   9        193.95        219.35         4.46 o                         
   2   8   9         78.06         80.14         2.94 o                         
   3   8   9         49.76         48.01         3.19 o                         
   4   8   9         16.06         21.30         2.86 o                         
   5   8   9        105.11        110.62         6.76 o                         
   6   8   9         35.66         26.27         4.06 o                         
   7   8   9         41.75         37.28         4.67 o                         
  -7   9   9          0.65          1.02         4.35 o                         
  -6   9   9          3.82          6.68         3.44 o                         
  -5   9   9         79.33         85.05         4.17 o                         
  -4   9   9         26.12         39.10         3.38 o                         
  -3   9   9          0.60          1.40         1.96 o                         
  -2   9   9          5.75          1.03         1.64 o                         
  -1   9   9        131.94        128.76         2.62 o                         
   0   9   9         67.31         93.55         2.79 o                         
   1   9   9          9.28         13.22         2.51 o                         
   2   9   9        203.80        193.66         4.54 o                         
   3   9   9        151.56        164.52         5.06 o                         
   4   9   9        300.95        317.71         6.26 o                         
   5   9   9         59.90         53.88         4.14 o                         
   6   9   9         13.16          5.18         3.32 o                         
   7   9   9          0.31          3.99         4.32 o                         
  -7  10   9         12.84         17.99         4.06 o                         
  -6  10   9          6.65          6.46         2.94 o                         
  -5  10   9         93.05         93.02         5.14 o                         
  -4  10   9         26.63         22.15         5.29 o                         
  -3  10   9         80.47         77.74         2.93 o                         
  -2  10   9        158.85        164.50         3.58 o                         
  -1  10   9         90.32        109.57         4.57 o                         
   0  10   9         40.02         48.00         2.32 o                         
   1  10   9          0.14         -1.01         2.35 o                         
   2  10   9         14.61          4.12         2.66 o                         
   3  10   9         16.00         11.85         3.11 o                         
   4  10   9         34.35         39.46         3.96 o                         
   5  10   9         26.81         26.24         3.94 o                         
   6  10   9         23.38         28.26         2.97 o                         
  -6  11   9          0.04         -0.22         3.41 o                         
  -5  11   9         25.59         27.71         3.20 o                         
  -4  11   9          0.13          0.68         2.83 o                         
  -3  11   9         79.63         65.82         3.28 o                         
  -2  11   9         29.25         37.53         2.66 o                         
  -1  11   9         17.78         13.37         2.58 o                         
   0  11   9         30.66         19.30         2.71 o                         
   1  11   9        108.52        106.32         3.59 o                         
   2  11   9        280.13        291.87         6.20 o                         
   3  11   9        201.63        180.25         7.21 o                         
   4  11   9         12.01          2.75         4.22 o                         
   5  11   9          6.16          6.92         3.74 o                         
   6  11   9         10.21         13.09         5.09 o                         
  -5  12   9         12.88         11.39         3.15 o                         
  -4  12   9         10.05          3.26         3.14 o                         
  -3  12   9          2.48          3.14         1.69 o                         
  -2  12   9          9.19          3.29         2.19 o                         
  -1  12   9         36.30         40.22         2.65 o                         
   0  12   9         90.81         90.31         3.27 o                         
   1  12   9         80.76         66.85         4.27 o                         
   2  12   9          0.01          5.01         2.98 o                         
   3  12   9         28.60         17.99         3.72 o                         
   4  12   9         24.95         35.57         3.92 o                         
   5  12   9          0.04         -0.41         4.11 o                         
  -5  13   9          5.70          5.30         4.24 o                         
  -4  13   9          8.46         -1.88         3.56 o                         
  -3  13   9          6.84          5.12         2.40 o                         
  -2  13   9          1.96          4.11         2.15 o                         
  -1  13   9         24.80         22.40         2.82 o                         
   0  13   9          4.36         10.59         2.94 o                         
   1  13   9         52.03         64.65         3.47 o                         
   2  13   9          0.04         -2.88         2.88 o                         
   3  13   9          4.83          3.99         3.29 o                         
   4  13   9         19.94         22.96         4.15 o                         
   5  13   9          7.01          8.17         5.63 o                         
  -4  14   9         28.42         25.36         5.39 o                         
  -3  14   9         31.62         33.99         4.89 o                         
  -2  14   9          0.02          0.44         2.35 o                         
  -1  14   9         18.90         23.58         2.56 o                         
   0  14   9         14.35         13.91         3.08 o                         
   1  14   9        100.67        107.08         4.22 o                         
   2  14   9         11.05         12.21         3.62 o                         
   3  14   9         11.04          8.99         3.86 o                         
   4  14   9         17.73         20.94         5.93 o                         
  -2  15   9          4.85          1.05         2.53 o                         
  -1  15   9          1.52         -0.03         3.24 o                         
   0  15   9          0.60          2.74         3.71 o                         
   1  15   9          8.38         10.87         3.78 o                         
   2  15   9         14.40         10.77         3.60 o                         
  -9   0  10          3.44          9.43         9.47 o                         
  -8   0  10          7.05          8.20         6.54 o                         
  -7   0  10          1.18         -1.87         5.96 o                         
  -6   0  10          8.07          9.28         4.12 o                         
  -5   0  10        103.72        113.96         5.25 o                         
  -4   0  10          1.48          2.29         2.94 o                         
  -3   0  10        387.64        343.19         5.76 o                         
  -2   0  10        992.37       1053.17        10.90 o                         
  -1   0  10         82.22         70.05         2.99 o                         
   0   0  10       4195.59       4539.06        36.62 o                         
   1   0  10       6779.27       7113.47        62.10 o                         
   2   0  10        592.35        534.20         8.89 o                         
   3   0  10         25.20         36.81         3.21 o                         
   4   0  10        403.90        426.65         7.75 o                         
   5   0  10        228.33        231.41         8.00 o                         
   6   0  10        572.47        567.28        10.53 o                         
   7   0  10         24.42         21.14         6.81 o                         
   8   0  10          0.07         -2.40         5.85 o                         
  -8   1  10          4.54          2.23         3.71 o                         
  -7   1  10        119.23        114.31         5.04 o                         
  -6   1  10        222.90        222.59         5.25 o                         
  -5   1  10        320.00        285.96         4.77 o                         
  -4   1  10        359.22        364.19         4.72 o                         
  -3   1  10          2.32         15.36         1.91 o                         
  -2   1  10        992.03        957.14         6.94 o                         
  -1   1  10        333.59        392.87         3.68 o                         
   0   1  10       5815.00       6069.25        34.21 o                         
   1   1  10        647.67        694.21         5.37 o                         
   2   1  10       2013.70       2211.87        13.75 o                         
   3   1  10        467.77        516.51         5.10 o                         
   4   1  10        202.21        213.29         4.46 o                         
   5   1  10        298.69        292.67         5.40 o                         
   6   1  10        152.61        153.17         7.47 o                         
   7   1  10         50.40         47.35         4.58 o                         
   8   1  10         17.59         16.82         4.37 o                         
  -8   2  10          0.02          2.87         3.86 o                         
  -7   2  10          2.35          0.76         3.32 o                         
  -6   2  10         88.66         94.16         3.92 o                         
  -5   2  10         33.07         26.58         2.76 o                         
  -4   2  10        528.46        544.84         5.56 o                         
  -3   2  10          1.19          2.35         1.72 o                         
  -2   2  10          6.15         11.69         1.53 o                         
  -1   2  10         98.69         76.57         2.26 o                         
   0   2  10         73.03         69.08         2.17 o                         
   1   2  10         33.77         62.27         2.10 o                         
   2   2  10        562.29        522.93         4.80 o                         
   3   2  10        189.02        203.20         3.66 o                         
   4   2  10        247.61        228.76         4.75 o                         
   5   2  10        190.64        176.88         4.97 o                         
   6   2  10         21.52         25.45         3.87 o                         
   7   2  10         15.01         14.39         4.02 o                         
   8   2  10         19.92         30.38         4.51 o                         
  -8   3  10          3.38          1.00         3.58 o                         
  -7   3  10         19.91         12.83         3.42 o                         
  -6   3  10         78.03         92.99         5.00 o                         
  -5   3  10        148.97        157.88         4.64 o                         
  -4   3  10         37.31         53.75         2.64 o                         
  -3   3  10        533.00        576.83         5.61 o                         
  -2   3  10          5.56          9.06         1.27 o                         
  -1   3  10          0.00         -1.03         2.87 o                         
   0   3  10        133.52        162.64         2.51 o                         
   1   3  10       1663.73       1856.88        11.56 o                         
   2   3  10          4.40          8.86         1.80 o                         
   3   3  10        282.17        308.74         4.32 o                         
   4   3  10         92.32         85.97         4.06 o                         
   5   3  10          3.12          3.79         2.94 o                         
   6   3  10         36.56         34.04         4.16 o                         
   7   3  10         20.07         15.85         4.09 o                         
   8   3  10          1.20          2.52         4.82 o                         
  -8   4  10         15.85         16.06         4.35 o                         
  -7   4  10          2.76         -1.16         3.87 o                         
  -6   4  10        161.43        145.25         5.87 o                         
  -5   4  10          1.19          0.60         2.65 o                         
  -4   4  10          6.81          3.76         2.05 o                         
  -3   4  10        215.39        202.28         3.34 o                         
  -2   4  10         75.04         60.65         3.74 o                         
  -1   4  10        880.55        783.35         8.19 o                         
   0   4  10          6.98          1.91         1.19 o                         
   1   4  10        364.20        353.15         3.67 o                         
   2   4  10         19.00          7.68         1.78 o                         
   3   4  10          4.49          7.85         2.63 o                         
   4   4  10         23.85         36.11         2.97 o                         
   5   4  10          7.91         10.13         3.19 o                         
   6   4  10          0.14         -1.65         4.01 o                         
   7   4  10         33.15         30.37         4.20 o                         
   8   4  10          5.86          6.47         5.11 o                         
  -8   5  10          5.51          4.67         3.98 o                         
  -7   5  10          5.63         14.14         3.87 o                         
  -6   5  10         48.89         59.15         3.89 o                         
  -5   5  10         10.26          5.31         2.75 o                         
  -4   5  10          2.59          5.90         2.28 o                         
  -3   5  10          3.20          2.79         1.45 o                         
  -2   5  10         50.98         40.59         2.97 o                         
  -1   5  10          2.99          3.78         2.57 o                         
   0   5  10        108.37        154.01         2.68 o                         
   1   5  10        400.36        375.44         3.94 o                         
   2   5  10          0.35          2.38         2.05 o                         
   3   5  10         55.28         56.55         2.67 o                         
   4   5  10          2.96          1.28         2.55 o                         
   5   5  10          8.47          7.73         3.23 o                         
   6   5  10          0.88          3.76         4.04 o                         
   7   5  10          2.06         -2.51         3.89 o                         
   8   5  10         22.45         19.13         5.21 o                         
  -8   6  10          5.67          8.15         3.99 o                         
  -7   6  10         15.17         16.19         4.11 o                         
  -6   6  10        158.79        157.77         5.73 o                         
  -5   6  10        150.03        170.12         4.58 o                         
  -4   6  10         12.65         17.16         2.54 o                         
  -3   6  10          1.23         -1.37         1.37 o                         
  -2   6  10          5.85          7.87         2.76 o                         
  -1   6  10          6.82         -0.63         2.54 o                         
   0   6  10         29.72         28.72         1.70 o                         
   1   6  10        175.74        195.26         3.29 o                         
   2   6  10         11.14         16.72         1.78 o                         
   3   6  10        128.54        129.14         3.53 o                         
   4   6  10         50.72         66.72         3.26 o                         
   5   6  10        222.57        231.91         5.61 o                         
   6   6  10         17.57         14.47         4.08 o                         
   7   6  10          0.18         -3.51         3.51 o                         
   8   6  10          0.02         11.44         4.89 o                         
  -8   7  10          3.91         11.45         4.01 o                         
  -7   7  10          5.09          5.84         4.02 o                         
  -6   7  10         15.56         21.72         3.14 o                         
  -5   7  10         49.55         73.15         3.86 o                         
  -4   7  10         54.59         71.86         3.63 o                         
  -3   7  10          7.63          9.95         1.45 o                         
  -2   7  10        201.69        175.44         5.11 o                         
  -1   7  10          1.24         -2.53         2.63 o                         
   0   7  10        341.49        300.97         4.10 o                         
   1   7  10          4.27         10.57         2.09 o                         
   2   7  10        230.94        229.10         4.26 o                         
   3   7  10          1.93          3.56         2.38 o                         
   4   7  10         20.90         40.53         3.09 o                         
   5   7  10          0.02          5.85         3.10 o                         
   6   7  10          0.21          3.21         3.76 o                         
   7   7  10         25.28         24.90         3.95 o                         
  -7   8  10          2.47          3.08         3.91 o                         
  -6   8  10          2.23          1.62         3.35 o                         
  -5   8  10        136.86        112.84         4.79 o                         
  -4   8  10        172.23        153.11         3.94 o                         
  -3   8  10          6.07          5.37         2.28 o                         
  -2   8  10         59.15         36.72         3.52 o                         
  -1   8  10         14.33          7.70         2.93 o                         
   0   8  10         54.30         68.57         2.22 o                         
   1   8  10        131.84        127.78         4.40 o                         
   2   8  10         16.40         24.16         2.77 o                         
   3   8  10         61.05         78.43         4.56 o                         
   4   8  10         38.15         34.06         3.25 o                         
   5   8  10         60.05         55.15         3.57 o                         
   6   8  10         33.50         32.24         3.73 o                         
   7   8  10         17.18         15.45         5.57 o                         
  -7   9  10          0.14         -3.03         4.23 o                         
  -6   9  10          8.74          3.85         3.02 o                         
  -5   9  10         16.11          8.24         3.07 o                         
  -4   9  10         37.84         43.82         2.49 o                         
  -3   9  10         20.13         17.56         1.78 o                         
  -2   9  10          8.28         12.00         2.95 o                         
  -1   9  10         45.37         54.43         2.29 o                         
   0   9  10         42.40         66.80         3.04 o                         
   1   9  10        218.72        211.28         4.36 o                         
   2   9  10         51.23         52.30         3.03 o                         
   3   9  10         10.50         31.15         3.33 o                         
   4   9  10         35.21         55.45         3.68 o                         
   5   9  10         27.10         20.63         3.87 o                         
   6   9  10         22.21         24.54         3.46 o                         
   7   9  10          5.95         16.85         4.52 o                         
  -6  10  10          2.74          3.75         2.77 o                         
  -5  10  10         13.72         26.57         5.13 o                         
  -4  10  10          4.65          5.17         2.40 o                         
  -3  10  10        100.04        104.81         3.11 o                         
  -2  10  10         36.80         25.44         2.33 o                         
  -1  10  10          1.17          5.73         1.94 o                         
   0  10  10          0.25         -0.54         1.89 o                         
   1  10  10         51.50         62.00         2.88 o                         
   2  10  10         51.13         44.27         3.09 o                         
   3  10  10         22.99         29.60         3.35 o                         
   4  10  10         33.35         37.20         3.95 o                         
   5  10  10         52.89         52.87         4.26 o                         
   6  10  10          1.07          2.00         4.62 o                         
  -6  11  10          1.38         -1.25         4.62 o                         
  -5  11  10         51.31         44.04         5.19 o                         
  -4  11  10         12.35         16.48         2.96 o                         
  -3  11  10          0.31          2.36         1.92 o                         
  -2  11  10         41.53         36.67         2.31 o                         
  -1  11  10        150.46        140.68         4.73 o                         
   0  11  10         15.06          7.39         2.45 o                         
   1  11  10         95.69        109.89         5.16 o                         
   2  11  10         65.00         70.51         3.52 o                         
   3  11  10          4.74          2.32         3.19 o                         
   4  11  10          0.57         -3.62         3.62 o                         
   5  11  10          3.72          7.54         3.77 o                         
   6  11  10          6.93         12.11         4.98 o                         
  -5  12  10         34.57         31.92         3.30 o                         
  -4  12  10         26.32         29.17         2.61 o                         
  -3  12  10         29.14         16.34         2.25 o                         
  -2  12  10          0.13          1.49         2.45 o                         
  -1  12  10         31.45         22.06         3.17 o                         
   0  12  10          9.41          1.65         3.13 o                         
   1  12  10          4.38          6.89         2.66 o                         
   2  12  10          3.04          0.00         2.89 o                         
   3  12  10          0.59          2.76         3.49 o                         
   4  12  10          4.32          7.94         4.11 o                         
   5  12  10          0.85          6.58         4.59 o                         
  -4  13  10          5.15         -3.11         4.05 o                         
  -3  13  10          3.18          4.02         2.27 o                         
  -2  13  10         12.42         13.65         2.69 o                         
  -1  13  10          1.75         -2.27         2.33 o                         
   0  13  10          2.28          4.82         3.16 o                         
   1  13  10          0.43          5.88         2.74 o                         
   2  13  10         93.53         85.95         4.98 o                         
   3  13  10         50.33         57.92         3.90 o                         
   4  13  10          7.20         11.95         3.96 o                         
  -3  14  10          2.18         -2.60         2.66 o                         
  -2  14  10          1.30          2.36         2.82 o                         
  -1  14  10          1.10          1.33         3.41 o                         
   0  14  10          7.63          4.77         3.73 o                         
   1  14  10          0.56          0.63         2.73 o                         
   2  14  10          0.42          0.76         3.66 o                         
   3  14  10          1.36          3.46         3.92 o                         
  -2  15  10          0.30         -2.54         2.55 o                         
  -1  15  10        112.21        104.40         7.81 o                         
   0  15  10         19.96         19.34         4.59 o                         
   1  15  10          0.92          5.06         3.24 o                         
   2  15  10          0.26         -2.59        15.85 o                         
  -8   1  11         11.62         11.90         3.64 o                         
  -7   1  11         11.48         18.26         4.13 o                         
  -6   1  11         54.44         49.57         3.31 o                         
  -5   1  11         19.17         22.34         2.66 o                         
  -4   1  11        201.27        211.16         3.98 o                         
  -3   1  11        830.17        746.11         6.34 o                         
  -2   1  11        518.11        526.31         4.62 o                         
  -1   1  11       1385.83       1307.85         8.98 o                         
   0   1  11       1329.85       1617.82        10.23 o                         
   1   1  11       2239.38       2338.02        14.21 o                         
   2   1  11        961.06       1033.90         7.50 o                         
   3   1  11        121.27        120.63         3.24 o                         
   4   1  11         85.87         94.19         3.97 o                         
   5   1  11         90.68         90.63         4.51 o                         
   6   1  11          3.00          9.03         3.66 o                         
   7   1  11         48.74         43.38         4.29 o                         
   8   1  11          0.77          0.84         3.97 o                         
  -8   2  11         33.57         31.37         4.06 o                         
  -7   2  11         22.53         19.73         3.77 o                         
  -6   2  11        110.02        119.49         4.32 o                         
  -5   2  11          8.35          7.30         2.58 o                         
  -4   2  11          5.72          7.71         2.20 o                         
  -3   2  11         58.30         66.05         2.30 o                         
  -2   2  11        565.20        570.09         5.17 o                         
  -1   2  11        197.78        224.48         3.00 o                         
   0   2  11         23.75         17.93         1.69 o                         
   1   2  11        179.76        194.42         3.42 o                         
   2   2  11          0.30          6.92         1.97 o                         
   3   2  11        174.26        147.96         3.55 o                         
   4   2  11          0.12          0.61         2.63 o                         
   5   2  11         37.83         43.79         3.76 o                         
   6   2  11          2.36          5.70         3.86 o                         
   7   2  11         13.78         10.57         4.05 o                         
   8   2  11          1.68          3.62         4.47 o                         
  -8   3  11          0.78          3.39         3.96 o                         
  -7   3  11        104.93         95.19         4.56 o                         
  -6   3  11          0.40          1.05         2.93 o                         
  -5   3  11         18.79         16.59         2.88 o                         
  -4   3  11          3.47          6.81         2.06 o                         
  -3   3  11         77.13         82.02         2.70 o                         
  -2   3  11        348.85        353.05         3.72 o                         
  -1   3  11        147.41        195.13         2.89 o                         
   0   3  11       1614.90       1704.93        11.84 o                         
   1   3  11        421.08        488.29         4.38 o                         
   2   3  11        454.77        444.54         4.48 o                         
   3   3  11        136.63        153.65         3.54 o                         
   4   3  11         81.62         91.76         3.35 o                         
   5   3  11         67.14         76.56         4.70 o                         
   6   3  11        144.29        123.62         4.63 o                         
   7   3  11         13.48          5.72         3.97 o                         
   8   3  11          1.54          1.59         4.80 o                         
  -8   4  11          1.61         -3.93         3.95 o                         
  -7   4  11          3.26          4.56         3.79 o                         
  -6   4  11         11.14          8.66         3.19 o                         
  -5   4  11          0.63          4.72         2.64 o                         
  -4   4  11         19.21         26.40         2.76 o                         
  -3   4  11          3.24          4.63         1.53 o                         
  -2   4  11         81.68         74.44         4.03 o                         
  -1   4  11        265.51        281.37         5.07 o                         
   0   4  11        162.16        128.73         1.93 o                         
   1   4  11         69.89         80.10         2.31 o                         
   2   4  11          2.71          3.35         1.76 o                         
   3   4  11         29.04         26.84         2.53 o                         
   4   4  11         14.70         20.66         2.74 o                         
   5   4  11         21.04         27.61         3.27 o                         
   6   4  11          7.66          8.42         3.88 o                         
   7   4  11         12.78         21.72         4.04 o                         
   8   4  11          1.09          5.67         4.88 o                         
  -8   5  11         10.86          7.79         3.92 o                         
  -7   5  11         43.33         37.73         4.15 o                         
  -6   5  11         96.50         87.97         3.89 o                         
  -5   5  11          4.17          7.97         2.57 o                         
  -4   5  11          2.90         -2.25         2.25 o                         
  -3   5  11         42.69         35.08         1.97 o                         
  -2   5  11        429.62        429.80         6.38 o                         
  -1   5  11        774.20        705.56         8.01 o                         
   0   5  11          0.02         -0.56         2.41 o                         
   1   5  11          0.93         -0.58         1.64 o                         
   2   5  11         45.76         51.96         2.18 o                         
   3   5  11         27.88         33.15         3.42 o                         
   4   5  11         43.59         46.29         4.16 o                         
   5   5  11        264.34        238.37         5.68 o                         
   6   5  11         56.50         46.61         4.37 o                         
   7   5  11         15.16         15.00         3.92 o                         
   8   5  11          3.92          9.20         5.63 o                         
  -8   6  11          1.51          4.78         3.91 o                         
  -7   6  11          3.40          0.24         3.51 o                         
  -6   6  11          0.54          0.38         4.33 o                         
  -5   6  11         15.77          8.27         2.78 o                         
  -4   6  11          1.74          1.87         1.59 o                         
  -3   6  11         23.37         26.39         2.98 o                         
  -2   6  11         47.71         69.60         3.63 o                         
  -1   6  11          2.16          5.20         2.66 o                         
   0   6  11        131.53        110.96         4.66 o                         
   1   6  11        106.98        112.99         4.15 o                         
   2   6  11         33.15         34.51         2.07 o                         
   3   6  11         64.48         76.12         3.07 o                         
   4   6  11          1.51          6.38         2.74 o                         
   5   6  11         60.89         73.03         6.18 o                         
   6   6  11          3.01          2.04         3.95 o                         
   7   6  11          7.25         10.87         3.87 o                         
   8   6  11          0.64         -4.91         6.20 o                         
  -7   7  11          0.73          2.32         3.61 o                         
  -6   7  11         32.08         32.07         3.31 o                         
  -5   7  11         70.55         69.20         5.02 o                         
  -4   7  11         73.94         75.68         3.28 o                         
  -3   7  11         36.38         23.24         3.55 o                         
  -2   7  11          0.37          1.28         3.00 o                         
  -1   7  11         90.45         97.80         3.98 o                         
   0   7  11         26.78         25.36         2.14 o                         
   1   7  11        438.27        459.39         5.51 o                         
   2   7  11         34.04         46.66         2.75 o                         
   3   7  11         30.91         24.23         2.47 o                         
   4   7  11        156.70        159.74         4.41 o                         
   5   7  11         83.54         78.37         4.07 o                         
   6   7  11          1.22          1.84         3.95 o                         
   7   7  11          0.07          2.27         5.34 o                         
  -7   8  11          8.19          6.11         3.60 o                         
  -6   8  11          5.08          3.08         3.24 o                         
  -5   8  11         26.49         14.32         3.00 o                         
  -4   8  11          9.62          4.77         3.94 o                         
  -3   8  11         40.22         30.42         3.84 o                         
  -2   8  11         54.51         50.63         3.92 o                         
  -1   8  11        419.35        428.59         7.39 o                         
   0   8  11          4.03          2.08         2.57 o                         
   1   8  11          0.07          2.29         2.96 o                         
   2   8  11        548.27        548.96         6.12 o                         
   3   8  11         66.18         62.29         2.82 o                         
   4   8  11         35.47         26.54         3.18 o                         
   5   8  11         82.36         82.24         3.93 o                         
   6   8  11          0.16         -1.87         3.42 o                         
   7   8  11         19.23         11.82         4.79 o                         
  -7   9  11          7.79          1.72         4.03 o                         
  -6   9  11         14.98         15.57         3.19 o                         
  -5   9  11         32.62         33.66         3.02 o                         
  -4   9  11          4.39          6.33         1.98 o                         
  -3   9  11         41.59         39.52         4.03 o                         
  -2   9  11         26.92         32.46         4.02 o                         
  -1   9  11          8.62         16.53         4.00 o                         
   0   9  11        153.19        138.54         2.65 o                         
   1   9  11          9.47          6.07         2.73 o                         
   2   9  11        362.91        318.26         5.25 o                         
   3   9  11        209.81        227.93         5.31 o                         
   4   9  11          0.39          3.44         3.20 o                         
   5   9  11          6.19         14.94         5.55 o                         
   6   9  11         16.98         18.12         3.52 o                         
   7   9  11          2.50         -1.33         4.73 o                         
  -6  10  11          4.89          6.61         3.88 o                         
  -5  10  11          0.05         -1.73         2.89 o                         
  -4  10  11         86.88         87.51         4.17 o                         
  -3  10  11        262.95        235.81         4.91 o                         
  -2  10  11         26.91         29.63         3.79 o                         
  -1  10  11        117.10        142.67         4.99 o                         
   0  10  11         41.73         37.45         1.95 o                         
   1  10  11         79.36         87.32         3.49 o                         
   2  10  11          0.12          1.42         2.61 o                         
   3  10  11          9.31          7.78         3.11 o                         
   4  10  11         43.50         45.34         3.95 o                         
   5  10  11          2.21          5.01         3.96 o                         
   6  10  11         42.95         43.10         5.66 o                         
  -6  11  11          4.10         -2.42         3.25 o                         
  -5  11  11          2.30          3.91         2.44 o                         
  -4  11  11        110.50        108.49         5.10 o                         
  -3  11  11         85.46         66.69         3.13 o                         
  -2  11  11         31.62         42.24         4.43 o                         
  -1  11  11          4.14          1.65         2.64 o                         
   0  11  11         54.72         55.22         3.01 o                         
   1  11  11         11.97         10.21         2.75 o                         
   2  11  11         17.44         17.57         2.94 o                         
   3  11  11          9.09          7.59         3.17 o                         
   4  11  11         60.87         56.28         4.20 o                         
   5  11  11          0.17          5.66         3.84 o                         
  -5  12  11          0.03         -2.14         3.03 o                         
  -4  12  11          0.23         -3.77         3.77 o                         
  -3  12  11          1.51          3.46         2.46 o                         
  -2  12  11         57.02         56.95         2.83 o                         
  -1  12  11          0.06         -1.91         1.91 o                         
   0  12  11          0.15          0.31         2.43 o                         
   1  12  11          5.26          7.12         2.59 o                         
   2  12  11         14.20          6.20         3.02 o                         
   3  12  11         15.79          8.04         3.67 o                         
   4  12  11         59.23         53.12         4.33 o                         
   5  12  11          9.31         -0.64         4.80 o                         
  -4  13  11          2.94          1.70         3.23 o                         
  -3  13  11         50.33         59.68         3.82 o                         
  -2  13  11         88.76         99.38         3.96 o                         
  -1  13  11         19.39         29.82         2.03 o                         
   0  13  11         24.33         32.84         3.35 o                         
   1  13  11         16.36         24.58         3.09 o                         
   2  13  11         14.20         12.22         2.92 o                         
   3  13  11          0.02          3.04         3.70 o                         
   4  13  11         22.89         25.53         4.04 o                         
  -3  14  11          0.11         -1.99         3.83 o                         
  -2  14  11         25.25         26.43         3.94 o                         
  -1  14  11          0.36          1.11         2.22 o                         
   0  14  11         95.38         96.28         4.02 o                         
   1  14  11         17.10         13.06         4.16 o                         
   2  14  11          2.68         -0.71         3.77 o                         
   3  14  11          1.22         -1.68         3.51 o                         
  -1  15  11          4.88         11.69         2.71 o                         
   0  15  11         10.41          6.30         3.12 o                         
   1  15  11         20.32         20.09         3.47 o                         
  -8   0  12          0.01          0.88         5.57 o                         
  -7   0  12        192.73        185.52         8.10 o                         
  -6   0  12         84.46         70.82         4.91 o                         
  -5   0  12        190.28        188.05         6.26 o                         
  -4   0  12          0.09         -0.14         2.97 o                         
  -3   0  12        455.70        421.84         6.49 o                         
  -2   0  12        140.89        135.39         3.84 o                         
  -1   0  12       5375.22       5295.75        42.73 o                         
   0   0  12        978.41       1101.31        10.68 o                         
   1   0  12       4113.65       3942.94        35.76 o                         
   2   0  12         88.01         95.41         3.63 o                         
   3   0  12          8.73          2.22         2.99 o                         
   4   0  12         78.38         92.26         4.80 o                         
   5   0  12        197.80        165.24        10.81 o                         
   6   0  12         83.79         88.71         6.54 o                         
   7   0  12          0.10         -5.07         5.51 o                         
   8   0  12          1.75         -4.09         7.13 o                         
  -8   1  12          0.75          5.43         3.93 o                         
  -7   1  12         55.36         47.81         3.90 o                         
  -6   1  12         22.51         23.18         3.10 o                         
  -5   1  12          0.33         -1.22         2.55 o                         
  -4   1  12         16.78         16.83         2.49 o                         
  -3   1  12        163.93        148.91         3.17 o                         
  -2   1  12         46.61         47.10         1.91 o                         
  -1   1  12        485.08        549.07         6.32 o                         
   0   1  12        144.25        185.07         2.96 o                         
   1   1  12         10.23         12.40         1.83 o                         
   2   1  12        445.26        430.86         4.53 o                         
   3   1  12        238.16        276.46         4.47 o                         
   4   1  12        610.28        639.97         7.20 o                         
   5   1  12          0.01         -3.02         3.02 o                         
   6   1  12          0.15          0.12         3.96 o                         
   7   1  12          1.63         -1.76         3.93 o                         
   8   1  12          4.87          0.33         5.08 o                         
  -8   2  12          8.18          2.75         5.14 o                         
  -7   2  12          4.34          4.85         3.55 o                         
  -6   2  12         55.42         52.97         3.40 o                         
  -5   2  12         78.54         77.49         3.43 o                         
  -4   2  12        302.66        301.05         4.36 o                         
  -3   2  12          0.28          3.09         1.81 o                         
  -2   2  12          4.46          2.18         2.77 o                         
  -1   2  12        496.13        388.60         4.01 o                         
   0   2  12         30.54         43.21         1.86 o                         
   1   2  12          0.93         11.94         1.70 o                         
   2   2  12        861.52        873.28         7.17 o                         
   3   2  12         93.69        102.79         2.90 o                         
   4   2  12        240.83        219.66         4.72 o                         
   5   2  12         84.04         97.11         3.96 o                         
   6   2  12         20.74         16.08         3.69 o                         
   7   2  12          1.56          0.16         3.72 o                         
   8   2  12          0.87          1.54         4.70 o                         
  -8   3  12         11.80         13.35         4.08 o                         
  -7   3  12          9.51         10.31         3.44 o                         
  -6   3  12         16.76         21.35         3.21 o                         
  -5   3  12        223.35        217.47         4.54 o                         
  -4   3  12        104.54        100.66         3.08 o                         
  -3   3  12        133.84        118.00         3.41 o                         
  -2   3  12        434.69        448.05         4.35 o                         
  -1   3  12          0.20          0.37         0.98 o                         
   0   3  12        114.41         79.12         3.53 o                         
   1   3  12          8.08         11.82         1.66 o                         
   2   3  12        241.00        229.99         3.54 o                         
   3   3  12        164.43        161.60         3.78 o                         
   4   3  12         97.49        103.70         5.27 o                         
   5   3  12         94.92        103.81         3.91 o                         
   6   3  12         59.17         59.64         5.04 o                         
   7   3  12          7.51          8.91         3.87 o                         
   8   3  12          5.36         -3.62         6.06 o                         
  -8   4  12          8.61          6.47         3.93 o                         
  -7   4  12          0.07         -3.94         3.94 o                         
  -6   4  12          9.13          5.11         3.14 o                         
  -5   4  12        269.58        243.14         4.61 o                         
  -4   4  12        119.38        121.27         4.31 o                         
  -3   4  12          0.68         -1.41         1.41 o                         
  -2   4  12        232.13        233.26         5.11 o                         
  -1   4  12        113.84        123.75         4.25 o                         
   0   4  12          9.53          2.42         1.46 o                         
   1   4  12        371.02        359.74         4.24 o                         
   2   4  12        704.58        728.61         6.03 o                         
   3   4  12        134.61        142.96         3.69 o                         
   4   4  12         51.86         48.80         3.12 o                         
   5   4  12         62.03         64.83         3.67 o                         
   6   4  12         13.54          5.79         3.96 o                         
   7   4  12         28.63         33.86         3.96 o                         
   8   4  12          0.20          6.33        10.18 o                         
  -8   5  12          0.10          3.81         3.87 o                         
  -7   5  12          4.44          5.35         3.58 o                         
  -6   5  12          4.23          8.08         3.08 o                         
  -5   5  12          8.16          1.18         2.97 o                         
  -4   5  12        325.85        329.99         4.79 o                         
  -3   5  12         62.04         67.77         2.59 o                         
  -2   5  12        148.67        159.92         5.10 o                         
  -1   5  12        121.88        125.06         4.00 o                         
   0   5  12        517.98        531.07         7.12 o                         
   1   5  12        112.87        115.15         2.74 o                         
   2   5  12        167.70        160.12         4.03 o                         
   3   5  12          1.62         -0.07         2.34 o                         
   4   5  12          4.22          7.04         2.90 o                         
   5   5  12         35.82         40.67         3.56 o                         
   6   5  12         11.03          6.65         3.64 o                         
   7   5  12          5.68         12.51         3.79 o                         
   8   5  12         21.74         21.86         5.60 o                         
  -7   6  12          0.56          2.83         3.87 o                         
  -6   6  12          0.07         -1.57         2.96 o                         
  -5   6  12         99.74         92.05         4.71 o                         
  -4   6  12          4.52          4.01         2.11 o                         
  -3   6  12         22.78         23.27         3.40 o                         
  -2   6  12         72.53         59.56         3.77 o                         
  -1   6  12         98.19        104.58         4.37 o                         
   0   6  12         52.42         77.41         5.21 o                         
   1   6  12         30.20         42.51         2.43 o                         
   2   6  12         92.17         96.63         2.76 o                         
   3   6  12        105.41        125.10         4.99 o                         
   4   6  12        124.40        148.83         6.32 o                         
   5   6  12          0.02          5.55         3.32 o                         
   6   6  12         36.51         31.37         4.03 o                         
   7   6  12          0.03          4.87         3.80 o                         
  -7   7  12         21.75         23.03         4.02 o                         
  -6   7  12          2.89         -3.05         3.05 o                         
  -5   7  12          8.52          3.61         3.92 o                         
  -4   7  12         14.83          6.99         1.98 o                         
  -3   7  12         52.16         54.76         4.04 o                         
  -2   7  12         38.83         55.86         4.35 o                         
  -1   7  12        329.17        278.65         6.03 o                         
   0   7  12        499.52        495.81         7.13 o                         
   1   7  12        177.00        194.35         3.89 o                         
   2   7  12          0.02         -1.89         1.89 o                         
   3   7  12          4.58          3.36         2.37 o                         
   4   7  12         24.35         20.43         2.86 o                         
   5   7  12          0.43          2.57         3.59 o                         
   6   7  12         36.03         38.71         4.05 o                         
   7   7  12          3.82          5.83         5.26 o                         
  -7   8  12         15.30         22.49         3.67 o                         
  -6   8  12          5.95          1.92         3.58 o                         
  -5   8  12          5.07          8.86         3.11 o                         
  -4   8  12          0.12         -0.35         2.93 o                         
  -3   8  12         93.77         75.25         4.42 o                         
  -2   8  12        189.09        189.47         5.91 o                         
  -1   8  12         19.78         15.95         3.40 o                         
   0   8  12        109.35        132.62         5.22 o                         
   1   8  12         75.20         77.64         2.71 o                         
   2   8  12         49.29         42.85         2.81 o                         
   3   8  12         19.42         22.59         3.45 o                         
   4   8  12        268.56        218.37         4.85 o                         
   5   8  12         36.12         38.43         3.87 o                         
   6   8  12         20.63         14.14         3.63 o                         
   7   8  12          2.79         -0.74         4.66 o                         
  -6   9  12         37.97         46.55         3.52 o                         
  -5   9  12         68.48         70.59         4.90 o                         
  -4   9  12         27.34         38.62         3.81 o                         
  -3   9  12        130.54        126.56         5.16 o                         
  -2   9  12        407.47        367.32         7.45 o                         
  -1   9  12        263.15        294.02         6.56 o                         
   0   9  12         96.57         87.99         4.80 o                         
   1   9  12         33.36         30.64         2.62 o                         
   2   9  12        221.55        217.42         4.58 o                         
   3   9  12          1.44          8.42         3.19 o                         
   4   9  12         88.12        110.87         4.64 o                         
   5   9  12         63.61         63.18         4.37 o                         
   6   9  12         12.83         10.93         3.61 o                         
  -6  10  12          9.39         15.47         2.63 o                         
  -5  10  12         33.23         26.74         3.17 o                         
  -4  10  12         61.61         61.97         3.08 o                         
  -3  10  12          7.55          3.59         3.84 o                         
  -2  10  12        322.48        372.63         7.64 o                         
  -1  10  12        165.44        179.11         5.92 o                         
   0  10  12         62.18         67.92         2.94 o                         
   1  10  12        193.18        210.61         4.50 o                         
   2  10  12          7.10          3.56         2.60 o                         
   3  10  12         31.05         37.95         3.44 o                         
   4  10  12          0.61          1.97         3.63 o                         
   5  10  12         51.16         56.77         4.23 o                         
   6  10  12          0.95          0.07         4.99 o                         
  -5  11  12          1.00          5.59         4.52 o                         
  -4  11  12         35.55         39.84         3.74 o                         
  -3  11  12         10.01         20.25         4.13 o                         
  -2  11  12         34.52         36.77         4.08 o                         
  -1  11  12          3.11          7.37         3.52 o                         
   0  11  12        110.87        112.72         5.77 o                         
   1  11  12        221.99        252.59         4.96 o                         
   2  11  12          0.58         -2.93         3.39 o                         
   3  11  12          6.71          7.57         3.12 o                         
   4  11  12          1.84          5.77         3.64 o                         
   5  11  12         34.19         39.37         5.19 o                         
  -5  12  12          0.26          8.48         4.23 o                         
  -4  12  12          0.14         -3.06         4.58 o                         
  -3  12  12         24.21         22.00         4.17 o                         
  -2  12  12          0.31         -2.02         3.64 o                         
  -1  12  12         81.25         83.59         3.07 o                         
   0  12  12          1.33          0.50         2.40 o                         
   1  12  12          5.82          2.81         2.75 o                         
   2  12  12          1.13          2.04         2.80 o                         
   3  12  12          3.63          6.55         4.24 o                         
   4  12  12         19.31         20.32         3.92 o                         
   5  12  12          0.21         -1.55         6.85 o                         
  -4  13  12          3.93         -5.07         6.05 o                         
  -3  13  12          3.40         -2.61         3.94 o                         
  -2  13  12         69.55         68.84         4.63 o                         
  -1  13  12          2.98         12.58         3.35 o                         
   0  13  12          6.97          8.04         2.55 o                         
   1  13  12         11.01         11.91         3.20 o                         
   2  13  12          1.01         -1.49         2.70 o                         
   3  13  12         27.65         32.19         4.07 o                         
   4  13  12         10.23          6.56         4.56 o                         
  -2  14  12         83.88         67.78         4.14 o                         
  -1  14  12          0.05         -1.98         2.90 o                         
   0  14  12          0.19          3.02         2.80 o                         
   1  14  12         12.78         11.04         3.06 o                         
   2  14  12          9.86         11.68         3.31 o                         
  -8   1  13          0.16         -3.23         3.92 o                         
  -7   1  13        118.88        123.46         4.45 o                         
  -6   1  13          4.16         -0.08         2.94 o                         
  -5   1  13         12.41         18.06         2.92 o                         
  -4   1  13         11.55          8.68         2.37 o                         
  -3   1  13        346.46        340.35         4.20 o                         
  -2   1  13        109.82         95.96         2.60 o                         
  -1   1  13        112.41         85.86         3.27 o                         
   0   1  13         58.48         40.60         1.84 o                         
   1   1  13          2.24          6.03         1.74 o                         
   2   1  13          6.23          6.56         2.04 o                         
   3   1  13         28.62         33.93         2.52 o                         
   4   1  13         59.44         60.00         3.20 o                         
   5   1  13         14.49         15.59         3.28 o                         
   6   1  13         35.61         38.54         4.40 o                         
   7   1  13          0.42         -1.88         3.45 o                         
   8   1  13          0.13         -0.57         4.89 o                         
  -8   2  13          8.74         13.33         4.03 o                         
  -7   2  13          0.14          6.85         3.49 o                         
  -6   2  13          4.33          4.85         3.12 o                         
  -5   2  13         15.97         15.65         2.97 o                         
  -4   2  13         11.35         10.30         2.27 o                         
  -3   2  13         28.56         20.37         2.13 o                         
  -2   2  13          2.76          4.26         1.84 o                         
  -1   2  13       1734.91       1738.02        12.23 o                         
   0   2  13        289.18        350.22         3.85 o                         
   1   2  13       2295.11       2446.96        15.74 o                         
   2   2  13       1059.16       1071.56         8.03 o                         
   3   2  13        370.40        320.59         5.19 o                         
   4   2  13          1.91          1.69         2.62 o                         
   5   2  13        121.42        119.59         4.79 o                         
   6   2  13         20.09         11.47         3.43 o                         
   7   2  13          3.83          3.56         5.86 o                         
   8   2  13          0.14         -4.91         4.91 o                         
  -8   3  13          0.49         -2.21         3.84 o                         
  -7   3  13         41.88         43.47         4.17 o                         
  -6   3  13          0.04         -1.69         3.00 o                         
  -5   3  13          1.97          3.01         2.58 o                         
  -4   3  13        137.56        128.89         4.33 o                         
  -3   3  13        208.98        227.22         3.70 o                         
  -2   3  13         15.70         19.20         1.42 o                         
  -1   3  13          3.12          7.09         1.28 o                         
   0   3  13         38.42         24.77         1.73 o                         
   1   3  13        230.35        242.67         3.36 o                         
   2   3  13         82.15         78.51         3.45 o                         
   3   3  13          5.35          4.08         2.39 o                         
   4   3  13        148.73        173.11         4.56 o                         
   5   3  13         42.29         37.54         3.42 o                         
   6   3  13         61.27         55.36         4.37 o                         
   7   3  13         15.19         14.16         4.12 o                         
   8   3  13          0.84         -4.71         4.71 o                         
  -8   4  13          0.02          2.28         3.78 o                         
  -7   4  13          0.10         -1.51         3.46 o                         
  -6   4  13         23.43         16.54         3.17 o                         
  -5   4  13         69.16         64.69         2.99 o                         
  -4   4  13         93.78        107.62         5.93 o                         
  -3   4  13         94.91         97.27         2.15 o                         
  -2   4  13        574.24        531.27         8.17 o                         
  -1   4  13          3.04          5.66         2.66 o                         
   0   4  13       1032.58       1032.98         7.39 o                         
   1   4  13        155.12        159.17         3.11 o                         
   2   4  13        339.57        326.62         4.10 o                         
   3   4  13         90.65        107.07         3.24 o                         
   4   4  13         19.90          9.52         2.91 o                         
   5   4  13         51.17         65.49         4.02 o                         
   6   4  13          4.19          9.32         3.71 o                         
   7   4  13         34.44         33.30         5.64 o                         
   8   4  13          0.74         -4.52         5.80 o                         
  -7   5  13          5.65          1.61         3.61 o                         
  -6   5  13          3.67          5.28         3.39 o                         
  -5   5  13          0.09         -2.86         2.86 o                         
  -4   5  13         90.59        102.54         4.23 o                         
  -3   5  13        197.66        194.31         5.65 o                         
  -2   5  13         24.67         24.54         3.21 o                         
  -1   5  13          0.68          6.82         2.98 o                         
   0   5  13         30.42         23.68         3.20 o                         
   1   5  13         42.87         45.58         3.18 o                         
   2   5  13         92.59         87.96         2.62 o                         
   3   5  13          4.66          6.66         2.43 o                         
   4   5  13         53.19         43.63         4.51 o                         
   5   5  13         47.37         46.51         3.67 o                         
   6   5  13          0.69          3.59         4.00 o                         
   7   5  13         11.79         10.48         3.84 o                         
  -7   6  13          6.33          1.70         3.72 o                         
  -6   6  13          0.42         -2.08         2.85 o                         
  -5   6  13         31.48         38.67         3.31 o                         
  -4   6  13         43.58         38.75         2.95 o                         
  -3   6  13          9.30          6.24         3.52 o                         
  -2   6  13          6.92          7.70         3.18 o                         
  -1   6  13        311.73        302.27         5.97 o                         
   0   6  13         32.24         45.24         3.34 o                         
   1   6  13        381.50        411.74         4.48 o                         
   2   6  13        162.79        170.13         3.48 o                         
   3   6  13         12.06         17.25         2.62 o                         
   4   6  13        516.03        563.94         7.29 o                         
   5   6  13          0.89          3.33         3.31 o                         
   6   6  13         64.80         63.29         4.25 o                         
   7   6  13         23.61         26.59         4.76 o                         
  -7   7  13          0.01         -0.73         3.55 o                         
  -6   7  13         13.43         14.83         4.71 o                         
  -5   7  13         15.98         12.06         3.02 o                         
  -4   7  13         11.37          5.92         2.99 o                         
  -3   7  13        201.70        173.15         7.11 o                         
  -2   7  13          3.72          8.89         3.51 o                         
  -1   7  13         24.59         30.48         3.47 o                         
   0   7  13         63.67         79.69         3.94 o                         
   1   7  13       1044.95       1030.79         8.88 o                         
   2   7  13        246.17        233.03         3.92 o                         
   3   7  13        149.81        166.44         4.31 o                         
   4   7  13        168.26        168.76         4.92 o                         
   5   7  13        100.91        110.68         5.38 o                         
   6   7  13         11.40         11.62         3.70 o                         
   7   7  13          6.22         10.58         5.62 o                         
  -7   8  13          9.29         12.16         4.20 o                         
  -6   8  13          0.13          6.47         3.12 o                         
  -5   8  13          4.93          2.95         2.33 o                         
  -4   8  13        110.52        108.53        10.66 o                         
  -3   8  13          3.21          4.94         3.83 o                         
  -2   8  13         44.09         61.25         4.17 o                         
  -1   8  13        659.00        669.70        10.04 o                         
   0   8  13        231.27        206.53         6.02 o                         
   1   8  13          2.35          5.52         1.77 o                         
   2   8  13        178.24        181.34         4.63 o                         
   3   8  13          3.74          2.49         2.48 o                         
   4   8  13         39.87         48.49         3.18 o                         
   5   8  13         19.68         21.49         3.28 o                         
   6   8  13          0.31          0.49         3.40 o                         
  -6   9  13         28.24         34.08         4.09 o                         
  -5   9  13        144.86        138.40         6.29 o                         
  -4   9  13         15.11         17.46         4.71 o                         
  -3   9  13        142.41        133.62         6.06 o                         
  -2   9  13         99.05        107.64         4.99 o                         
  -1   9  13        313.47        294.98         7.63 o                         
   0   9  13        239.12        239.17         7.05 o                         
   1   9  13          1.67         -1.79         1.89 o                         
   2   9  13         18.52         13.38         2.62 o                         
   3   9  13        102.45        119.77         4.54 o                         
   4   9  13         18.15         26.94         3.81 o                         
   5   9  13         30.42         41.48         3.55 o                         
   6   9  13          1.36          9.27         3.93 o                         
  -6  10  13         54.38         66.66         5.23 o                         
  -5  10  13          0.22         11.54         4.88 o                         
  -4  10  13        101.65        104.67         5.79 o                         
  -3  10  13        127.04        135.63         5.55 o                         
  -2  10  13        406.53        384.51         8.18 o                         
  -1  10  13         13.26          9.34         3.64 o                         
   0  10  13          0.05         -1.13         2.27 o                         
   1  10  13          5.47          7.12         2.45 o                         
   2  10  13          1.08         -2.57         2.57 o                         
   3  10  13          1.23         -1.66         2.95 o                         
   4  10  13          2.00          1.95         3.65 o                         
   5  10  13          6.86          7.61         3.72 o                         
   6  10  13          0.70          4.97         5.24 o                         
  -5  11  13          0.80          9.63         5.62 o                         
  -4  11  13         83.62         84.48         5.83 o                         
  -3  11  13        111.80         89.20         5.05 o                         
  -2  11  13        174.69        169.72         6.18 o                         
  -1  11  13         66.16         70.49         4.28 o                         
   0  11  13        113.56         94.26         3.91 o                         
   1  11  13         33.32         40.82         2.40 o                         
   2  11  13          4.56          0.99         3.06 o                         
   3  11  13         11.51          2.07         2.97 o                         
   4  11  13         16.52         11.20         3.79 o                         
   5  11  13         64.32         50.76         4.96 o                         
  -4  12  13          2.28          5.20         5.38 o                         
  -3  12  13         11.06          8.25         4.09 o                         
  -2  12  13         10.26         12.80         4.15 o                         
  -1  12  13         74.44         74.31         4.33 o                         
   0  12  13          1.71          1.32         3.29 o                         
   1  12  13          0.81          2.83         2.08 o                         
   2  12  13         16.95         19.60         3.00 o                         
   3  12  13          3.36          5.27         3.61 o                         
   4  12  13         47.50         50.48         4.28 o                         
  -3  13  13         31.23         38.75         5.02 o                         
  -2  13  13          4.27          6.67         3.98 o                         
  -1  13  13        113.97        127.84         7.43 o                         
   0  13  13         41.11         40.87         3.88 o                         
   1  13  13         42.45         42.92         2.59 o                         
   2  13  13          0.69          4.75         2.74 o                         
   3  13  13          2.99         -0.46         3.60 o                         
  -2  14  13         13.35          4.19         5.57 o                         
  -1  14  13          1.83          0.31         4.20 o                         
   0  14  13         22.16         17.41         3.80 o                         
   1  14  13          3.12          2.06         2.46 o                         
   2  14  13          9.05          8.82         3.22 o                         
  -8   0  14         18.35         20.13         6.68 o                         
  -7   0  14          1.65          9.59         5.36 o                         
  -6   0  14        238.76        223.40        13.02 o                         
  -5   0  14        802.23        785.97        17.01 o                         
  -4   0  14          3.35         12.14         3.34 o                         
  -3   0  14         30.65         28.41         3.03 o                         
  -2   0  14        488.38        573.68         7.09 o                         
  -1   0  14        199.63        252.58         7.84 o                         
   0   0  14       1418.99       1333.29        12.72 o                         
   1   0  14        618.12        647.03         7.83 o                         
   2   0  14        683.32        656.76         9.43 o                         
   3   0  14       1108.81       1185.51        12.69 o                         
   4   0  14        112.11        116.09         6.94 o                         
   5   0  14        168.40        177.98         8.36 o                         
   6   0  14         32.65         20.04         5.75 o                         
   7   0  14          2.01         -5.14         5.37 o                         
   8   0  14          0.00          2.62         6.54 o                         
  -8   1  14         13.46         12.77         4.11 o                         
  -7   1  14         21.16         18.34         3.41 o                         
  -6   1  14         90.61         90.42         3.93 o                         
  -5   1  14        480.16        461.69         5.91 o                         
  -4   1  14         67.17         65.91         3.05 o                         
  -3   1  14        529.23        550.63         5.48 o                         
  -2   1  14          0.75          2.14         1.68 o                         
  -1   1  14        157.43        160.95         2.98 o                         
   0   1  14        962.67        977.98         7.08 o                         
   1   1  14        211.92        210.88         3.41 o                         
   2   1  14        909.96        876.21         7.00 o                         
   3   1  14        459.20        444.03         7.12 o                         
   4   1  14         34.41         28.08         3.24 o                         
   5   1  14         86.98         85.08         4.55 o                         
   6   1  14          0.11         -3.43         3.43 o                         
   7   1  14          8.81          8.10         4.11 o                         
   8   1  14          1.51         -4.74         4.74 o                         
  -8   2  14          4.40          7.39         3.87 o                         
  -7   2  14         36.35         39.30         3.59 o                         
  -6   2  14          0.34         -0.41         3.08 o                         
  -5   2  14          7.39          8.05         2.72 o                         
  -4   2  14         66.10         67.60         3.96 o                         
  -3   2  14          0.93         -2.27         2.27 o                         
  -2   2  14        300.38        269.06         4.20 o                         
  -1   2  14        129.74        110.37         2.92 o                         
   0   2  14         23.75         50.09         2.60 o                         
   1   2  14         50.66         59.89         2.87 o                         
   2   2  14        136.80        153.77         3.56 o                         
   3   2  14        590.45        593.78         6.35 o                         
   4   2  14         17.70         27.12         3.32 o                         
   5   2  14         13.06         17.94         3.49 o                         
   6   2  14          1.29          0.84         3.79 o                         
   7   2  14          9.56          6.18         3.51 o                         
   8   2  14          0.02          3.41         4.95 o                         
  -8   3  14          0.03          3.40         3.72 o                         
  -7   3  14         25.34         21.47         3.53 o                         
  -6   3  14          4.60          4.42         3.12 o                         
  -5   3  14          2.78         -0.01         2.52 o                         
  -4   3  14        280.16        250.93         4.63 o                         
  -3   3  14        257.82        219.56         3.62 o                         
  -2   3  14        942.06        896.57         6.81 o                         
  -1   3  14        950.68        976.18         6.89 o                         
   0   3  14         51.57         58.88         1.99 o                         
   1   3  14         57.06         64.89         2.36 o                         
   2   3  14        152.76        137.51         3.38 o                         
   3   3  14         39.24         50.76         2.83 o                         
   4   3  14         80.06         73.11         3.64 o                         
   5   3  14         50.44         39.98         3.50 o                         
   6   3  14          0.36          2.67         3.61 o                         
   7   3  14          2.86          0.45         3.73 o                         
  -7   4  14          1.36          3.65         3.59 o                         
  -6   4  14          3.76          3.17         2.85 o                         
  -5   4  14         19.61         16.22         2.57 o                         
  -4   4  14         24.36         21.29         2.43 o                         
  -3   4  14         35.97         35.69         1.84 o                         
  -2   4  14         47.73         40.79         3.41 o                         
  -1   4  14        136.00        156.21         5.31 o                         
   0   4  14         83.14         94.04         4.01 o                         
   1   4  14         46.27         47.33         2.26 o                         
   2   4  14         64.24         63.86         2.47 o                         
   3   4  14         54.94         60.28         2.80 o                         
   4   4  14          0.07         -1.55         3.32 o                         
   5   4  14          0.01          4.76         2.86 o                         
   6   4  14          1.85         -0.50         3.84 o                         
   7   4  14         10.58          5.56         4.09 o                         
  -7   5  14          0.32          4.06         3.62 o                         
  -6   5  14          0.01          1.54         2.72 o                         
  -5   5  14          6.06          2.20         2.74 o                         
  -4   5  14          1.31         -0.57         1.98 o                         
  -3   5  14        376.63        360.03         7.14 o                         
  -2   5  14          0.01         -3.02         3.02 o                         
  -1   5  14        163.59        199.11         5.28 o                         
   0   5  14         37.59         46.95         3.54 o                         
   1   5  14         80.47         89.07         2.68 o                         
   2   5  14         40.57         37.77         2.28 o                         
   3   5  14         33.55         24.79         2.56 o                         
   4   5  14          7.14          7.65         2.76 o                         
   5   5  14        251.45        262.22         6.92 o                         
   6   5  14          3.53          3.19         3.59 o                         
   7   5  14         12.67         19.36         4.76 o                         
  -7   6  14          1.44         11.60         4.54 o                         
  -6   6  14          0.55         -0.09         3.65 o                         
  -5   6  14         13.14          9.52         2.48 o                         
  -4   6  14          0.57         -2.47         2.47 o                         
  -3   6  14        101.21         87.67         4.51 o                         
  -2   6  14         48.55         47.30         4.34 o                         
  -1   6  14        417.41        400.57         6.84 o                         
   0   6  14        166.29        152.38         5.06 o                         
   1   6  14        455.68        444.70         4.77 o                         
   2   6  14        150.15        135.93         4.47 o                         
   3   6  14       1258.42       1274.41        11.10 o                         
   4   6  14         20.87         28.95         3.24 o                         
   5   6  14        115.85        118.98         5.92 o                         
   6   6  14          2.01          7.19         3.73 o                         
   7   6  14          3.56          3.69         4.68 o                         
  -7   7  14         19.10         16.48         3.70 o                         
  -6   7  14          4.14          6.93         2.56 o                         
  -5   7  14         60.38         54.98         3.44 o                         
  -4   7  14          2.03         -4.54         4.64 o                         
  -3   7  14        484.41        500.68         9.07 o                         
  -2   7  14        464.24        436.85        10.70 o                         
  -1   7  14        173.70        214.78         6.05 o                         
   0   7  14          0.61         -0.26         3.46 o                         
   1   7  14        905.28        870.63         7.27 o                         
   2   7  14         32.75         32.69         2.30 o                         
   3   7  14        145.27        118.81         3.90 o                         
   4   7  14         58.76         61.55         4.04 o                         
   5   7  14        104.79         93.15         4.22 o                         
   6   7  14          0.08         -0.14         3.40 o                         
   7   7  14         14.53         13.41         4.91 o                         
  -6   8  14          9.50          5.38         2.61 o                         
  -5   8  14         32.67         42.89         2.93 o                         
  -4   8  14          9.39         18.09         5.13 o                         
  -3   8  14        544.19        526.96         9.38 o                         
  -2   8  14        117.37        119.24         6.52 o                         
  -1   8  14        435.97        398.31         7.49 o                         
   0   8  14         68.15         75.78         4.20 o                         
   1   8  14         79.77         83.08         4.34 o                         
   2   8  14         48.36         56.33         2.68 o                         
   3   8  14          8.39          8.30         2.66 o                         
   4   8  14        195.76        189.23         5.15 o                         
   5   8  14          2.83          4.27         3.34 o                         
   6   8  14         14.10          5.81         3.62 o                         
  -6   9  14          5.86          9.27         4.03 o                         
  -5   9  14         23.01         27.81         5.54 o                         
  -4   9  14          8.59         11.36         4.88 o                         
  -3   9  14         44.15         43.04         4.27 o                         
  -2   9  14        271.61        264.84         6.97 o                         
  -1   9  14        331.22        353.59         7.37 o                         
   0   9  14         10.27          2.81         3.40 o                         
   1   9  14         39.42         48.08         3.10 o                         
   2   9  14          2.94          3.18         2.70 o                         
   3   9  14         33.87         39.53         3.18 o                         
   4   9  14         11.94         13.05         3.21 o                         
   5   9  14         69.51         60.20         3.71 o                         
   6   9  14          1.88          0.44         4.09 o                         
  -5  10  14          0.78         15.14         6.73 o                         
  -4  10  14         47.84         44.66         5.06 o                         
  -3  10  14         20.64         29.94         4.29 o                         
  -2  10  14        164.64        169.23         7.54 o                         
  -1  10  14        191.87        206.54         6.57 o                         
   0  10  14         38.69         32.75         4.71 o                         
   1  10  14          9.85         12.75         2.02 o                         
   2  10  14          0.12          2.59         2.80 o                         
   3  10  14          1.63          2.91         3.28 o                         
   4  10  14         56.94         67.84         4.08 o                         
   5  10  14         28.40         34.68         4.62 o                         
  -5  11  14          5.41         -1.97         7.83 o                         
  -4  11  14         15.72         14.88         4.82 o                         
  -3  11  14          6.14          8.30         4.11 o                         
  -2  11  14          8.78         14.87         4.22 o                         
  -1  11  14          0.13          5.75         3.62 o                         
   0  11  14          5.09          8.89         3.24 o                         
   1  11  14          0.38         -0.62         2.60 o                         
   2  11  14         16.78         21.41         3.52 o                         
   3  11  14         22.21         17.67         3.56 o                         
   4  11  14          1.38          3.85         3.49 o                         
   5  11  14         33.27         37.16         5.51 o                         
  -4  12  14         13.00         19.54         5.47 o                         
  -3  12  14         63.38         60.90         4.87 o                         
  -2  12  14         40.89         41.09         4.57 o                         
  -1  12  14          2.95          7.32         3.74 o                         
   0  12  14          9.12          7.74         6.28 o                         
   1  12  14         55.59         62.82         3.12 o                         
   2  12  14         22.22         22.47         3.66 o                         
   3  12  14          0.88         -3.10         3.44 o                         
   4  12  14          0.49          3.80         3.88 o                         
  -3  13  14          1.66         -2.86         4.98 o                         
  -2  13  14         37.73         30.40         4.40 o                         
  -1  13  14          4.60          2.19         4.97 o                         
   0  13  14         28.24         23.30         6.99 o                         
   1  13  14          2.69          3.69         2.31 o                         
   2  13  14          2.23          1.00         2.97 o                         
   3  13  14         13.05         11.10         4.19 o                         
  -1  14  14          8.00          2.80         3.38 o                         
   0  14  14          3.55          0.53         3.40 o                         
  -8   1  15         20.79         32.36         5.89 o                         
  -7   1  15         12.20          8.10         3.47 o                         
  -6   1  15          4.70          1.42         3.06 o                         
  -5   1  15          0.27          6.61         2.74 o                         
  -4   1  15        230.38        243.56         4.64 o                         
  -3   1  15         80.70         76.21         2.67 o                         
  -2   1  15          0.73          0.99         1.90 o                         
  -1   1  15         61.68         38.42         2.01 o                         
   0   1  15         74.94         80.74         2.64 o                         
   1   1  15        145.41        138.93         3.27 o                         
   2   1  15        133.08        137.77         3.54 o                         
   3   1  15          1.08          9.12         2.39 o                         
   4   1  15        271.17        251.88         4.92 o                         
   5   1  15          1.19         -1.62         3.07 o                         
   6   1  15          0.09         -0.06         4.15 o                         
   7   1  15          0.49         -3.95         3.95 o                         
  -7   2  15          0.12          1.82         3.21 o                         
  -6   2  15        108.10        101.91         4.04 o                         
  -5   2  15         14.04         17.16         2.72 o                         
  -4   2  15       1278.77       1199.41         9.74 o                         
  -3   2  15         52.59         62.46         2.94 o                         
  -2   2  15        654.11        596.25         6.96 o                         
  -1   2  15         58.27         67.32         2.62 o                         
   0   2  15          9.97         13.66         1.81 o                         
   1   2  15          2.27         -0.05         1.92 o                         
   2   2  15          1.22          3.31         2.10 o                         
   3   2  15        534.47        534.42         6.09 o                         
   4   2  15         12.80         16.35         3.27 o                         
   5   2  15          9.74          0.12         3.11 o                         
   6   2  15          7.71         -1.24         4.69 o                         
   7   2  15          0.48         -3.84         4.23 o                         
  -7   3  15         14.68         17.48         3.57 o                         
  -6   3  15         65.77         66.62         3.41 o                         
  -5   3  15         63.22         54.30         3.69 o                         
  -4   3  15          0.34         -0.01         2.71 o                         
  -3   3  15        374.07        376.26         4.63 o                         
  -2   3  15        803.65        797.99         6.28 o                         
  -1   3  15        215.05        199.79         2.79 o                         
   0   3  15         80.61         77.68         3.10 o                         
   1   3  15         98.94         99.63         4.32 o                         
   2   3  15         43.79         43.49         2.43 o                         
   3   3  15          6.59          9.29         2.62 o                         
   4   3  15        472.05        438.74         6.50 o                         
   5   3  15          0.48          0.89         3.12 o                         
   6   3  15          9.06         15.36         3.65 o                         
   7   3  15          0.88         -0.12         3.92 o                         
  -7   4  15          5.96          7.32         3.44 o                         
  -6   4  15          0.00         -1.46         2.80 o                         
  -5   4  15          9.71          9.48         3.32 o                         
  -4   4  15          0.86         -0.92         1.96 o                         
  -3   4  15         47.02         52.11         2.90 o                         
  -2   4  15          8.86         16.55         3.26 o                         
  -1   4  15        544.46        507.00         7.29 o                         
   0   4  15        851.07        795.89         6.08 o                         
   1   4  15         71.27         84.15         2.92 o                         
   2   4  15        443.00        458.06         5.05 o                         
   3   4  15        593.56        588.20         6.13 o                         
   4   4  15        214.96        238.34         5.37 o                         
   5   4  15         56.29         54.73         5.30 o                         
   6   4  15         54.18         51.65         4.25 o                         
   7   4  15         15.20         22.38         5.15 o                         
  -7   5  15         18.44         19.08         4.38 o                         
  -6   5  15         79.24         67.90         3.95 o                         
  -5   5  15         30.38         26.90         2.99 o                         
  -4   5  15          0.11         -0.92         1.88 o                         
  -3   5  15         33.27         42.75         3.95 o                         
  -2   5  15         43.65         47.17         3.90 o                         
  -1   5  15         39.16         52.11         3.59 o                         
   0   5  15         99.45        117.43         4.42 o                         
   1   5  15          0.90         -1.58         1.58 o                         
   2   5  15         17.03         29.43         2.93 o                         
   3   5  15          0.01         -2.36         2.42 o                         
   4   5  15         48.92         63.36         3.50 o                         
   5   5  15         57.88         53.12         4.19 o                         
   6   5  15          0.28          0.15         3.50 o                         
   7   5  15          6.10          7.65         4.50 o                         
  -7   6  15          3.55          7.45         6.04 o                         
  -6   6  15         20.95         22.90         3.42 o                         
  -5   6  15         38.01         30.67         3.63 o                         
  -4   6  15          0.02          3.44         5.17 o                         
  -3   6  15         26.18         16.37         3.56 o                         
  -2   6  15        425.16        398.43         7.65 o                         
  -1   6  15        786.81        789.05         9.98 o                         
   0   6  15        180.22        157.72         5.96 o                         
   1   6  15        299.29        294.18         3.95 o                         
   2   6  15        164.30        181.40         3.82 o                         
   3   6  15        212.70        230.34         4.89 o                         
   4   6  15        248.49        259.43         5.49 o                         
   5   6  15          0.10          4.35         3.59 o                         
   6   6  15         42.29         41.42         4.53 o                         
   7   6  15          0.43         -0.54         4.70 o                         
  -6   7  15         35.69         27.37         3.08 o                         
  -5   7  15          9.38          7.73         5.15 o                         
  -4   7  15         21.14         27.77         5.17 o                         
  -3   7  15         95.96        110.76         5.51 o                         
  -2   7  15       1002.33       1034.89        13.26 o                         
  -1   7  15        143.09        148.43         6.05 o                         
   0   7  15        102.87        106.83         7.78 o                         
   1   7  15         51.26         54.12         2.91 o                         
   2   7  15          0.52         -2.27         2.27 o                         
   3   7  15          0.09         -0.65         2.94 o                         
   4   7  15          6.05          7.15         3.13 o                         
   5   7  15         18.63         17.74         3.38 o                         
   6   7  15          2.11         -0.53         3.64 o                         
  -6   8  15         33.38         43.76         3.48 o                         
  -5   8  15          8.59          3.70         4.60 o                         
  -4   8  15        513.62        493.93        10.60 o                         
  -3   8  15        289.64        274.94         8.68 o                         
  -2   8  15        111.61         91.11         5.06 o                         
  -1   8  15        236.80        237.55         7.16 o                         
   0   8  15          9.45          9.86         3.72 o                         
   1   8  15         16.74          6.20         2.49 o                         
   2   8  15        356.88        375.52         5.75 o                         
   3   8  15          8.10          5.00         2.63 o                         
   4   8  15          0.39          3.08         2.81 o                         
   5   8  15          1.81         -0.92         3.12 o                         
   6   8  15          0.40         -1.05         4.45 o                         
  -6   9  15         32.13         32.61         3.20 o                         
  -5   9  15         91.37         96.21         6.22 o                         
  -4   9  15          0.02          2.20         4.52 o                         
  -3   9  15          0.30          1.06         3.92 o                         
  -2   9  15         53.64         46.37         4.38 o                         
  -1   9  15        150.37        165.27         5.72 o                         
   0   9  15          2.10         -0.13         4.44 o                         
   1   9  15         38.58         51.16         3.36 o                         
   2   9  15          3.71         -3.42         3.42 o                         
   3   9  15          8.09         -2.81         2.91 o                         
   4   9  15         54.55         51.51         4.09 o                         
   5   9  15          1.77          7.22         3.40 o                         
  -5  10  15         10.78          3.62         6.08 o                         
  -4  10  15         21.29         27.05         4.94 o                         
  -3  10  15         52.68         52.91         5.41 o                         
  -2  10  15          6.74         12.09         4.16 o                         
  -1  10  15        213.83        198.41         6.58 o                         
   0  10  15        287.92        271.43         9.00 o                         
   1  10  15         77.12         76.58         6.52 o                         
   2  10  15          1.02         -2.54         2.72 o                         
   3  10  15          2.49          3.75         2.96 o                         
   4  10  15          5.71         12.21         3.57 o                         
   5  10  15         12.71         14.71         4.83 o                         
  -4  11  15         30.30         47.62         6.09 o                         
  -3  11  15         16.55         14.16         4.38 o                         
  -2  11  15         11.67          9.07         4.14 o                         
  -1  11  15          0.12         -3.17         3.99 o                         
   0  11  15          4.64          1.39         4.00 o                         
   1  11  15          0.53         -4.14         4.14 o                         
   2  11  15          9.53         10.27         3.00 o                         
   3  11  15         15.61         19.49         4.50 o                         
   4  11  15         42.63         40.21         4.63 o                         
  -3  12  15         66.14         66.06         7.73 o                         
  -2  12  15          4.67          5.50         4.11 o                         
  -1  12  15        154.31        159.11         8.21 o                         
   0  12  15         53.66         61.39         3.80 o                         
   1  12  15          2.48          1.90         3.12 o                         
   2  12  15          3.94          5.98         3.53 o                         
   3  12  15         11.78          8.18         4.68 o                         
  -2  13  15         50.07         51.24         5.61 o                         
  -1  13  15          0.82         -2.91         4.28 o                         
   0  13  15          2.29          7.79         8.29 o                         
   1  13  15          3.31          4.98         6.54 o                         
   2  13  15          2.00          1.24         3.20 o                         
  -7   0  16          1.88          3.37         4.74 o                         
  -6   0  16         19.60         22.33         5.56 o                         
  -5   0  16        122.42        119.63         6.66 o                         
  -4   0  16        454.28        452.19         8.10 o                         
  -3   0  16         24.41         39.19         3.84 o                         
  -2   0  16        142.87        166.53         4.65 o                         
  -1   0  16        187.50        201.42         4.69 o                         
   0   0  16        191.50        209.22         4.93 o                         
   1   0  16         69.28         58.36         3.41 o                         
   2   0  16         13.88         11.77         3.28 o                         
   3   0  16        829.62        765.83        10.10 o                         
   4   0  16         75.84         95.55         4.96 o                         
   5   0  16         47.54         42.29         5.93 o                         
   6   0  16          0.79         -3.06         6.95 o                         
   7   0  16          0.34         -0.28         6.35 o                         
  -7   1  16          8.65         20.98         3.53 o                         
  -6   1  16          4.21          2.88         2.98 o                         
  -5   1  16         16.11         24.16         3.10 o                         
  -4   1  16          3.02         10.52         2.62 o                         
  -3   1  16        509.71        490.38         5.45 o                         
  -2   1  16        116.17        120.26         3.89 o                         
  -1   1  16        151.75        139.51         3.17 o                         
   0   1  16         26.31         28.32         2.03 o                         
   1   1  16          2.25          4.05         2.09 o                         
   2   1  16        337.08        367.24         4.98 o                         
   3   1  16         42.44         49.18         3.16 o                         
   4   1  16         52.85         46.51         3.19 o                         
   5   1  16          7.22          0.99         3.62 o                         
   6   1  16          4.23          6.05         3.64 o                         
   7   1  16          6.55          7.14         4.89 o                         
  -7   2  16         15.00         11.81         3.64 o                         
  -6   2  16         47.15         53.22         3.62 o                         
  -5   2  16         11.78         19.30         2.76 o                         
  -4   2  16        196.62        206.91         4.34 o                         
  -3   2  16         31.99         37.75         2.58 o                         
  -2   2  16        117.80        113.44         3.68 o                         
  -1   2  16         73.73         61.29         2.95 o                         
   0   2  16        350.85        321.11         4.04 o                         
   1   2  16        159.97        172.98         3.65 o                         
   2   2  16         70.34         77.42         2.82 o                         
   3   2  16         54.32         63.23         3.40 o                         
   4   2  16          0.01          1.32         2.92 o                         
   5   2  16          8.91          1.57         3.31 o                         
   6   2  16          1.29          0.36         3.52 o                         
   7   2  16          2.67          1.54         4.65 o                         
  -7   3  16         48.69         37.54         4.84 o                         
  -6   3  16        124.94        129.83         4.29 o                         
  -5   3  16          0.69          6.92         2.64 o                         
  -4   3  16         76.28         83.04         3.09 o                         
  -3   3  16         12.17         16.77         2.46 o                         
  -2   3  16         66.17         60.61         2.11 o                         
  -1   3  16          0.26          0.38         1.46 o                         
   0   3  16        201.65        174.10         3.72 o                         
   1   3  16         11.80          9.29         2.01 o                         
   2   3  16        155.67        151.73         3.98 o                         
   3   3  16          0.72          3.88         2.66 o                         
   4   3  16        102.98        111.70         4.08 o                         
   5   3  16         12.50         17.92         4.10 o                         
   6   3  16         78.94         78.62         4.21 o                         
   7   3  16          0.11          0.36         5.07 o                         
  -7   4  16          8.46         12.20         3.53 o                         
  -6   4  16          5.15          7.40         2.91 o                         
  -5   4  16          0.17          1.12         3.00 o                         
  -4   4  16        539.84        526.29         5.45 o                         
  -3   4  16         32.33         25.53         3.76 o                         
  -2   4  16        410.68        392.18         7.22 o                         
  -1   4  16         72.93         82.67         3.98 o                         
   0   4  16         84.15         70.16         2.17 o                         
   1   4  16         25.90         20.39         2.19 o                         
   2   4  16        195.86        194.58         4.12 o                         
   3   4  16          0.02          4.59         2.54 o                         
   4   4  16        338.60        354.83         6.45 o                         
   5   4  16         63.51         75.26         4.72 o                         
   6   4  16          0.83          3.62         3.45 o                         
   7   4  16          3.99          1.65         4.19 o                         
  -7   5  16          7.32         10.12         3.38 o                         
  -6   5  16         17.87         16.44         3.11 o                         
  -5   5  16          2.79          4.13         2.39 o                         
  -4   5  16        103.60        101.99         3.83 o                         
  -3   5  16         39.01         25.86         3.86 o                         
  -2   5  16        408.88        394.63         7.47 o                         
  -1   5  16        153.32        160.90         5.89 o                         
   0   5  16        851.14        774.99         7.65 o                         
   1   5  16          0.13         -0.46         1.51 o                         
   2   5  16       1917.47       1951.91        15.02 o                         
   3   5  16          2.68          9.54         3.00 o                         
   4   5  16        459.16        521.73         7.47 o                         
   5   5  16          3.17          2.99         4.03 o                         
   6   5  16          0.27          0.04         4.09 o                         
   7   5  16          0.60         -1.72         4.57 o                         
  -6   6  16         11.69          9.27         2.68 o                         
  -5   6  16          3.93          6.61         3.07 o                         
  -4   6  16        230.16        221.01         9.45 o                         
  -3   6  16          0.28          4.95         4.11 o                         
  -2   6  16        253.04        246.98         7.20 o                         
  -1   6  16          8.18          6.39         3.53 o                         
   0   6  16         69.23         74.25         5.02 o                         
   1   6  16        134.38        121.42         4.04 o                         
   2   6  16          0.34          0.89         2.30 o                         
   3   6  16          7.01          7.86         2.57 o                         
   4   6  16        167.13        191.21         7.03 o                         
   5   6  16          2.87          4.08         3.28 o                         
   6   6  16          2.08          1.08         3.74 o                         
  -6   7  16         59.47         65.67         3.60 o                         
  -5   7  16          4.11         -0.71         4.62 o                         
  -4   7  16         65.22         74.31         5.85 o                         
  -3   7  16         36.05         48.20         4.81 o                         
  -2   7  16        215.60        183.72         6.95 o                         
  -1   7  16          0.27         -3.92         3.92 o                         
   0   7  16         72.14         65.91         5.05 o                         
   1   7  16         75.71         81.99         3.31 o                         
   2   7  16         99.41         92.97         3.19 o                         
   3   7  16         12.72         16.21         2.96 o                         
   4   7  16          2.17         -1.30         2.81 o                         
   5   7  16         20.72         34.12         3.58 o                         
   6   7  16          7.21         20.82         5.93 o                         
  -6   8  16          1.66          0.67         3.38 o                         
  -5   8  16         26.38         30.20         5.54 o                         
  -4   8  16          0.97          2.23         4.76 o                         
  -3   8  16          9.35          4.84         4.46 o                         
  -2   8  16          6.78         -3.76         4.11 o                         
  -1   8  16         47.75         40.74         4.54 o                         
   0   8  16          1.60          0.89         3.61 o                         
   1   8  16         60.34         53.51         3.24 o                         
   2   8  16         29.57         31.13         2.86 o                         
   3   8  16          5.50          3.42         2.61 o                         
   4   8  16          3.08         -0.37         3.15 o                         
   5   8  16          1.90         -3.70         3.81 o                         
   6   8  16          0.43         -4.33         4.33 o                         
  -5   9  16         10.96         25.94         5.84 o                         
  -4   9  16         21.23         22.23         4.75 o                         
  -3   9  16         47.68         53.99         4.63 o                         
  -2   9  16         27.93         35.84         4.37 o                         
  -1   9  16        111.92        117.96         5.09 o                         
   0   9  16          8.16          4.54         3.81 o                         
   1   9  16         80.20         84.54         3.04 o                         
   2   9  16         20.44         25.30         2.96 o                         
   3   9  16         16.30         19.10         3.70 o                         
   4   9  16          5.78          0.17         3.01 o                         
   5   9  16          3.36          4.98         3.40 o                         
  -5  10  16         23.49         23.34         6.04 o                         
  -4  10  16          7.89          4.87         5.79 o                         
  -3  10  16          0.35         -0.56         4.07 o                         
  -2  10  16          8.85         10.07         4.05 o                         
  -1  10  16         42.30         33.29         4.46 o                         
   0  10  16         14.98          8.62         3.99 o                         
   1  10  16         35.18         43.50         3.01 o                         
   2  10  16         20.76         11.33         2.25 o                         
   3  10  16          5.68         -2.04         2.89 o                         
   4  10  16         28.48         37.99         4.25 o                         
  -4  11  16          9.63          6.81         5.38 o                         
  -3  11  16          5.07          6.66         5.16 o                         
  -2  11  16         15.64         17.77         4.71 o                         
  -1  11  16          5.84          7.42         3.90 o                         
   0  11  16         13.35         16.27         4.08 o                         
   1  11  16         18.58         21.35         3.39 o                         
   2  11  16         88.43         79.88         4.56 o                         
   3  11  16         26.39         26.20         3.96 o                         
   4  11  16          4.81          9.29         4.09 o                         
  -3  12  16          0.01         -1.71         4.87 o                         
  -2  12  16          0.14         -2.82         4.64 o                         
  -1  12  16         33.50         28.46         4.24 o                         
   0  12  16         22.42         17.15         3.52 o                         
   1  12  16          1.42         -2.29         4.93 o                         
   2  12  16          2.47          5.62         3.23 o                         
   3  12  16          1.52          4.45         3.47 o                         
  -1  13  16          0.16         -4.61         4.61 o                         
   0  13  16         12.16         13.84        13.10 o                         
   1  13  16         73.50         72.39         5.62 o                         
  -7   1  17          1.50          7.53         3.29 o                         
  -6   1  17          8.51          8.08         3.41 o                         
  -5   1  17        107.63         96.53         4.06 o                         
  -4   1  17         65.93         75.54         3.19 o                         
  -3   1  17        119.20        122.42         3.58 o                         
  -2   1  17         98.78         88.40         2.88 o                         
  -1   1  17          4.42          6.50         1.96 o                         
   0   1  17        277.86        226.35         3.71 o                         
   1   1  17          0.99         -1.20         2.14 o                         
   2   1  17        193.53        196.44         4.70 o                         
   3   1  17         93.57        105.78         5.01 o                         
   4   1  17         35.27         40.77         3.08 o                         
   5   1  17          7.64          9.66         3.83 o                         
   6   1  17          1.48         -0.82         3.89 o                         
   7   1  17          9.64          7.47         4.44 o                         
  -7   2  17          4.30          2.58         3.42 o                         
  -6   2  17          0.53          0.31         2.66 o                         
  -5   2  17         16.13         15.86         3.07 o                         
  -4   2  17         47.63         52.23         2.80 o                         
  -3   2  17        190.21        182.36         4.37 o                         
  -2   2  17        522.83        491.14         5.42 o                         
  -1   2  17        391.48        352.63         4.76 o                         
   0   2  17         11.50         12.87         2.01 o                         
   1   2  17          2.97         -1.68         2.07 o                         
   2   2  17         17.17         14.03         2.75 o                         
   3   2  17        146.23        150.05         4.21 o                         
   4   2  17         23.16         20.88         3.19 o                         
   5   2  17         34.21         29.46         3.96 o                         
   6   2  17          0.17          3.28         4.78 o                         
   7   2  17          0.79         -1.01         4.89 o                         
  -7   3  17          6.74         11.64         5.22 o                         
  -6   3  17          3.54         12.72         2.94 o                         
  -5   3  17        370.70        342.80         5.63 o                         
  -4   3  17         98.46        104.71         3.95 o                         
  -3   3  17        328.51        356.10         5.20 o                         
  -2   3  17         84.39         88.03         2.95 o                         
  -1   3  17        225.21        196.75         3.77 o                         
   0   3  17         15.56         21.00         2.59 o                         
   1   3  17         27.07         32.22         2.30 o                         
   2   3  17         60.72         80.33         3.78 o                         
   3   3  17        284.72        245.88         8.00 o                         
   4   3  17        174.64        169.51         5.57 o                         
   5   3  17         50.52         34.90         3.78 o                         
   6   3  17         26.94         30.33         3.81 o                         
   7   3  17          0.61          1.29         4.98 o                         
  -7   4  17         23.65         20.26         3.61 o                         
  -6   4  17          0.98         -1.32         3.05 o                         
  -5   4  17        192.40        189.08         5.15 o                         
  -4   4  17        225.90        240.35         4.16 o                         
  -3   4  17        675.68        663.54         7.17 o                         
  -2   4  17       1136.45       1118.54        12.79 o                         
  -1   4  17         13.03         25.79         3.81 o                         
   0   4  17         31.69         32.93         1.89 o                         
   1   4  17        232.04        256.06         4.18 o                         
   2   4  17         74.73         74.64         2.93 o                         
   3   4  17        481.83        423.30         6.26 o                         
   4   4  17         21.08         21.25         3.44 o                         
   5   4  17          1.19          1.65         3.64 o                         
   6   4  17         12.95         12.31         3.73 o                         
  -6   5  17         14.31         11.75         2.37 o                         
  -5   5  17          4.78          5.07         2.26 o                         
  -4   5  17         28.15         32.89         5.62 o                         
  -3   5  17          7.83          8.85         3.86 o                         
  -2   5  17        285.81        277.60         6.84 o                         
  -1   5  17        540.93        542.58         8.80 o                         
   0   5  17         11.20          4.81         2.35 o                         
   1   5  17          0.06         -1.19         1.98 o                         
   2   5  17        390.98        372.43         5.50 o                         
   3   5  17        351.50        376.10         8.08 o                         
   4   5  17         52.68         59.93         3.92 o                         
   5   5  17          0.81         -3.29         3.29 o                         
   6   5  17          0.00          4.00         4.66 o                         
  -6   6  17          1.57          0.85         2.74 o                         
  -5   6  17          6.66          2.21         2.56 o                         
  -4   6  17         16.41         20.06         4.70 o                         
  -3   6  17         62.17         63.42         4.95 o                         
  -2   6  17          5.32          9.60         3.45 o                         
  -1   6  17        271.38        334.80         8.63 o                         
   0   6  17        112.37        111.33         5.60 o                         
   1   6  17        287.65        302.56         4.55 o                         
   2   6  17        233.53        223.50         4.92 o                         
   3   6  17          0.23          4.65         2.83 o                         
   4   6  17         39.66         37.41         5.16 o                         
   5   6  17          1.82          1.70         3.32 o                         
   6   6  17          0.18          4.90         5.09 o                         
  -6   7  17         59.00         46.34         3.37 o                         
  -5   7  17         20.17         12.46         5.05 o                         
  -4   7  17         58.00         57.00         5.38 o                         
  -3   7  17          2.13         11.62         4.59 o                         
  -2   7  17         46.92         49.58         4.66 o                         
  -1   7  17          0.55          0.44         4.24 o                         
   0   7  17        117.37        124.24         5.71 o                         
   1   7  17         21.64         35.01         2.47 o                         
   2   7  17        220.04        211.62         6.37 o                         
   3   7  17         14.92         24.84         3.12 o                         
   4   7  17          9.01          5.90         3.21 o                         
   5   7  17         17.71         21.74         3.59 o                         
   6   7  17          7.36         11.31         4.56 o                         
  -5   8  17          2.42          0.95         5.59 o                         
  -4   8  17         23.09         21.61         5.12 o                         
  -3   8  17         11.80          7.76         4.51 o                         
  -2   8  17         31.63         30.27         4.95 o                         
  -1   8  17          1.64         -4.18         4.18 o                         
   0   8  17        111.93        141.16         6.81 o                         
   1   8  17         11.52         10.17         3.32 o                         
   2   8  17         96.92        104.96         4.55 o                         
   3   8  17         11.35         15.59         2.79 o                         
   4   8  17         25.59         25.59         3.43 o                         
   5   8  17          6.12         -0.12         4.61 o                         
  -5   9  17          5.23          4.02         5.58 o                         
  -4   9  17         25.94         31.38         6.20 o                         
  -3   9  17          7.48         12.86         4.40 o                         
  -2   9  17          9.85         11.22         4.12 o                         
  -1   9  17          1.78          2.46         4.80 o                         
   0   9  17         32.13         30.59         4.41 o                         
   1   9  17         63.59         59.65         4.78 o                         
   2   9  17          2.76          0.33         2.83 o                         
   3   9  17         32.63         28.33         3.09 o                         
   4   9  17          3.79          3.42         3.01 o                         
   5   9  17          2.14         -2.93         3.47 o                         
  -4  10  17          0.23          9.40        10.33 o                         
  -3  10  17         21.30         26.38         4.59 o                         
  -2  10  17          1.27          0.97         6.78 o                         
  -1  10  17          1.07         -3.90         3.90 o                         
   0  10  17         47.89         47.28         4.67 o                         
   1  10  17         18.84         20.91         4.28 o                         
   2  10  17          0.19          4.08         2.35 o                         
   3  10  17          9.85          3.94         2.62 o                         
   4  10  17          2.35          3.21         3.89 o                         
  -3  11  17          0.07         -5.89         5.89 o                         
  -2  11  17          8.31          9.10         4.82 o                         
  -1  11  17          0.32         -1.25         4.00 o                         
   0  11  17         18.25         18.89         4.17 o                         
   1  11  17        135.47        143.83         8.10 o                         
   2  11  17          0.23          7.13         3.78 o                         
   3  11  17         55.37         64.55         4.40 o                         
  -2  12  17         13.10         20.15         4.82 o                         
  -1  12  17         17.88          8.79         4.37 o                         
   0  12  17         18.90         14.49         4.26 o                         
   1  12  17          4.16         21.78         6.64 o                         
   2  12  17         10.99         11.37         6.51 o                         
  -7   0  18         18.54         11.80         4.86 o                         
  -6   0  18         61.50         85.09         6.21 o                         
  -5   0  18         62.29         62.55         5.32 o                         
  -4   0  18         95.94         93.80         6.91 o                         
  -3   0  18        385.61        396.88         7.20 o                         
  -2   0  18          2.65          1.43         3.25 o                         
  -1   0  18         24.91         38.58         3.37 o                         
   0   0  18         83.54         83.21         4.67 o                         
   1   0  18         11.21          6.29         3.18 o                         
   2   0  18        113.75        117.26         8.16 o                         
   3   0  18        154.42        170.95        10.91 o                         
   4   0  18         39.08         45.41         5.10 o                         
   5   0  18          4.98         -0.47         4.42 o                         
   6   0  18          1.74          2.18         5.36 o                         
   7   0  18          0.33          1.94        12.94 o                         
  -7   1  18          2.28          1.68         3.49 o                         
  -6   1  18          0.19          2.34         3.22 o                         
  -5   1  18         46.68         52.03         3.54 o                         
  -4   1  18          6.62          6.73         2.69 o                         
  -3   1  18        329.73        336.82         4.76 o                         
  -2   1  18        236.87        210.00         3.84 o                         
  -1   1  18          0.63         -1.33         2.03 o                         
   0   1  18         23.61         15.06         2.18 o                         
   1   1  18         31.17         33.66         2.61 o                         
   2   1  18         52.66         60.07         3.12 o                         
   3   1  18        371.27        340.11         5.29 o                         
   4   1  18          1.39         -2.62         3.30 o                         
   5   1  18          7.17          3.10         3.64 o                         
   6   1  18          7.94          7.38         4.14 o                         
  -7   2  18          4.49          3.23         3.59 o                         
  -6   2  18         17.19         11.15         3.97 o                         
  -5   2  18         14.92         20.81         3.57 o                         
  -4   2  18         10.07         15.26         2.92 o                         
  -3   2  18        254.97        238.60         7.37 o                         
  -2   2  18        264.94        273.85         6.77 o                         
  -1   2  18          0.74          3.90         2.30 o                         
   0   2  18        111.38        104.21         3.26 o                         
   1   2  18         72.34         84.79         2.98 o                         
   2   2  18         95.24        112.25         3.23 o                         
   3   2  18         65.95         76.74         3.29 o                         
   4   2  18          1.39          8.12         4.29 o                         
   5   2  18         20.03         24.22         3.96 o                         
   6   2  18         12.54         19.49         4.98 o                         
  -6   3  18         21.92         28.30         3.83 o                         
  -5   3  18         20.04         18.88         3.10 o                         
  -4   3  18         57.17         66.75         3.26 o                         
  -3   3  18         73.25         70.87         2.58 o                         
  -2   3  18         25.98         33.10         1.91 o                         
  -1   3  18        152.21        146.43         3.01 o                         
   0   3  18        265.33        240.79         4.11 o                         
   1   3  18         62.17         64.21         2.68 o                         
   2   3  18         64.02         48.52         3.27 o                         
   3   3  18          1.44          0.40         2.60 o                         
   4   3  18          3.92          2.28         2.97 o                         
   5   3  18          0.20          5.39         3.68 o                         
   6   3  18          0.14          2.12         3.92 o                         
  -6   4  18         34.57         43.53         3.43 o                         
  -5   4  18         44.64         59.99         2.74 o                         
  -4   4  18        241.23        241.65         6.59 o                         
  -3   4  18         13.70         13.29         4.02 o                         
  -2   4  18         71.58         79.80         4.69 o                         
  -1   4  18        160.81        143.23         6.27 o                         
   0   4  18         67.63         60.26         3.31 o                         
   1   4  18        239.80        222.56         4.29 o                         
   2   4  18        198.31        206.48         4.48 o                         
   3   4  18         37.83         46.93         3.36 o                         
   4   4  18          0.34          0.32         3.35 o                         
   5   4  18          2.40          5.02         3.28 o                         
   6   4  18          0.42         15.32         6.08 o                         
  -6   5  18          0.23          2.81         3.46 o                         
  -5   5  18        104.53         85.71         4.92 o                         
  -4   5  18         62.04         64.64         7.14 o                         
  -3   5  18        303.65        303.20         7.95 o                         
  -2   5  18        114.95         93.88         4.98 o                         
  -1   5  18       1130.62       1186.58        13.70 o                         
   0   5  18        476.74        481.88         7.90 o                         
   1   5  18          3.01          0.84         1.73 o                         
   2   5  18         56.84         58.66         3.01 o                         
   3   5  18         99.80        126.52         5.95 o                         
   4   5  18         19.72         29.11         3.82 o                         
   5   5  18          2.15         -3.28         3.28 o                         
   6   5  18          5.94          7.43         5.01 o                         
  -6   6  18          7.05          9.94         2.66 o                         
  -5   6  18          0.38          0.64         5.23 o                         
  -4   6  18          9.63         17.19         4.82 o                         
  -3   6  18          1.43          7.94         4.17 o                         
  -2   6  18         97.38        105.09         5.31 o                         
  -1   6  18         57.28         73.24         4.98 o                         
   0   6  18         36.29         43.59         6.17 o                         
   1   6  18        388.23        415.90         4.71 o                         
   2   6  18         56.72         70.86         3.55 o                         
   3   6  18         11.50         17.65         2.87 o                         
   4   6  18         24.63         18.35         3.30 o                         
   5   6  18          8.38          4.27         3.51 o                         
   6   6  18          4.63          5.58         4.41 o                         
  -5   7  18         15.78          8.99         5.89 o                         
  -4   7  18         79.32         85.64         5.89 o                         
  -3   7  18         69.95         72.82         5.10 o                         
  -2   7  18          8.51          1.27         4.26 o                         
  -1   7  18         63.01         54.82         6.10 o                         
   0   7  18        505.41        491.57         9.15 o                         
   1   7  18        278.15        272.80         5.23 o                         
   2   7  18        107.08        112.73         5.54 o                         
   3   7  18        166.91        168.27         4.59 o                         
   4   7  18         13.24         17.14         3.40 o                         
   5   7  18         12.59         11.15         3.78 o                         
  -5   8  18         31.46         33.85         6.01 o                         
  -4   8  18         17.29         21.25         4.93 o                         
  -3   8  18          5.46          3.52         4.45 o                         
  -2   8  18          0.03          0.46         4.49 o                         
  -1   8  18         36.60         49.05         5.96 o                         
   0   8  18         79.22         75.45         5.04 o                         
   1   8  18         30.61         34.57         4.10 o                         
   2   8  18          5.69         10.33         2.00 o                         
   3   8  18        110.49        126.84         4.19 o                         
   4   8  18         12.09          7.86         3.17 o                         
   5   8  18          1.62         -4.12         4.12 o                         
  -4   9  18        101.37        102.95         8.58 o                         
  -3   9  18          4.50          9.61         4.25 o                         
  -2   9  18          1.04         -4.10         4.10 o                         
  -1   9  18          3.66         -1.72         4.17 o                         
   0   9  18          8.56          6.62         4.09 o                         
   1   9  18         19.01         24.67         5.21 o                         
   2   9  18         46.76         43.23         2.66 o                         
   3   9  18          4.64          3.95         2.80 o                         
   4   9  18          0.29         -2.59         3.29 o                         
  -4  10  18          9.81         19.58         9.06 o                         
  -3  10  18         25.47         27.86         5.23 o                         
  -2  10  18         31.33         29.00         4.60 o                         
  -1  10  18          0.51         -4.01         4.01 o                         
   0  10  18         17.07          6.41         4.02 o                         
   1  10  18         13.47          5.82         3.87 o                         
   2  10  18         73.85         74.44         3.14 o                         
   3  10  18          0.21         -5.42         5.42 o                         
  -3  11  18          2.45          4.56         5.03 o                         
  -2  11  18         20.00         15.19         4.73 o                         
  -1  11  18         15.21         13.39         4.73 o                         
   0  11  18          3.78         -5.25         5.25 o                         
   1  11  18         44.27         45.79         6.68 o                         
   2  11  18         68.94         76.04         5.63 o                         
  -1  12  18         35.92         43.47         5.56 o                         
   0  12  18          2.16          5.94         7.38 o                         
   1  12  18         39.79         50.44        14.37 o                         
  -6   1  19          1.30          3.81         3.13 o                         
  -5   1  19          0.92          4.16         2.92 o                         
  -4   1  19        140.59        148.95         4.45 o                         
  -3   1  19         32.24         39.57         2.64 o                         
  -2   1  19          5.58          2.31         2.26 o                         
  -1   1  19         58.80         57.34         2.59 o                         
   0   1  19         31.90         25.57         2.37 o                         
   1   1  19         12.37         17.87         2.60 o                         
   2   1  19          2.03         -0.70         2.58 o                         
   3   1  19         54.03         38.60         3.36 o                         
   4   1  19          1.38         -4.18         4.18 o                         
   5   1  19          1.06         -2.72         3.56 o                         
   6   1  19          0.02         -0.12         4.64 o                         
  -6   2  19          0.00          1.43         3.21 o                         
  -5   2  19         89.38         95.81         3.43 o                         
  -4   2  19         44.06         46.81         3.41 o                         
  -3   2  19         66.75         50.13         3.40 o                         
  -2   2  19         35.24         42.32         2.54 o                         
  -1   2  19          4.38          5.99         2.43 o                         
   0   2  19         66.32         58.54         2.54 o                         
   1   2  19         52.43         50.78         2.66 o                         
   2   2  19         24.70         21.59         2.68 o                         
   3   2  19         35.35         20.93         3.32 o                         
   4   2  19         17.42         13.32         3.41 o                         
   5   2  19         27.15         21.64         4.12 o                         
   6   2  19         14.38         21.21         5.40 o                         
  -6   3  19          0.92          2.57         3.05 o                         
  -5   3  19         30.69         37.97         4.14 o                         
  -4   3  19        151.75        145.15         4.38 o                         
  -3   3  19        462.49        425.40         4.93 o                         
  -2   3  19        194.06        178.40         7.02 o                         
  -1   3  19         16.61         14.14         1.86 o                         
   0   3  19          4.39          6.34         2.15 o                         
   1   3  19        723.48        649.85         6.19 o                         
   2   3  19        109.36         96.02         3.65 o                         
   3   3  19         13.55         14.16         3.05 o                         
   4   3  19         22.31         21.63         3.31 o                         
   5   3  19          0.51         -2.64         3.53 o                         
   6   3  19          0.56          0.44         4.94 o                         
  -6   4  19          9.61         10.06         2.84 o                         
  -5   4  19         94.94         88.04         3.57 o                         
  -4   4  19        101.35         95.92         3.77 o                         
  -3   4  19        105.30        116.34         8.56 o                         
  -2   4  19         15.21         10.34         3.98 o                         
  -1   4  19         33.68         26.87         4.55 o                         
   0   4  19          0.94         -0.01         2.28 o                         
   1   4  19         83.54         91.06         3.52 o                         
   2   4  19         77.17         65.68         3.51 o                         
   3   4  19          8.49          3.55         2.86 o                         
   4   4  19          0.29          2.54         3.45 o                         
   5   4  19          4.76          6.20         3.43 o                         
   6   4  19          2.35          6.11         4.00 o                         
  -6   5  19         39.64         32.71         3.59 o                         
  -5   5  19         11.76         11.34         3.93 o                         
  -4   5  19        133.85        145.05         6.09 o                         
  -3   5  19         31.81         28.70         4.42 o                         
  -2   5  19          0.04         -1.14         4.59 o                         
  -1   5  19         13.46         10.30         3.97 o                         
   0   5  19         65.33         62.53         5.00 o                         
   1   5  19         77.07         76.34         3.74 o                         
   2   5  19         73.81         72.25         4.17 o                         
   3   5  19          0.49          1.25         2.84 o                         
   4   5  19          0.49         -3.05         3.16 o                         
   5   5  19          2.29         -2.48         3.79 o                         
  -5   6  19          8.48          1.22         6.30 o                         
  -4   6  19        345.65        350.37         8.76 o                         
  -3   6  19        222.99        221.78         8.40 o                         
  -2   6  19          0.68         -4.01         4.24 o                         
  -1   6  19          3.96          9.61         4.69 o                         
   0   6  19         71.71         56.19         5.65 o                         
   1   6  19         67.04         59.89         2.21 o                         
   2   6  19         77.93         86.54         5.99 o                         
   3   6  19          5.24          1.39         2.78 o                         
   4   6  19          2.94          3.54         3.73 o                         
   5   6  19         11.49         12.67         3.84 o                         
  -5   7  19         35.71         34.09         6.34 o                         
  -4   7  19          0.03          8.03         5.15 o                         
  -3   7  19          3.38          2.69         4.11 o                         
  -2   7  19         39.54         47.13         5.77 o                         
  -1   7  19        196.28        206.53         7.39 o                         
   0   7  19         17.64         24.80         5.26 o                         
   1   7  19         14.07         23.45         3.11 o                         
   2   7  19        264.50        260.42         4.87 o                         
   3   7  19         21.84         18.79         2.67 o                         
   4   7  19          1.58         -1.47         3.19 o                         
   5   7  19          0.02         11.01         6.08 o                         
  -4   8  19          1.54          5.70         5.62 o                         
  -3   8  19         34.06         47.03         4.85 o                         
  -2   8  19         74.30         66.57         5.22 o                         
  -1   8  19          0.54          0.05         4.39 o                         
   0   8  19          2.48         -3.75         4.52 o                         
   1   8  19          0.29          4.60         3.99 o                         
   2   8  19         68.89         76.18         3.86 o                         
   3   8  19          9.57         10.65         2.66 o                         
   4   8  19          5.51          4.03         3.47 o                         
  -4   9  19          0.23          9.39         6.57 o                         
  -3   9  19          0.67          8.88         5.14 o                         
  -2   9  19         22.26         18.26         6.39 o                         
  -1   9  19         49.52         47.09         4.65 o                         
   0   9  19         94.58         96.32         5.07 o                         
   1   9  19         22.43         33.40         5.26 o                         
   2   9  19          3.55          6.76         2.22 o                         
   3   9  19          3.65          3.52         3.14 o                         
   4   9  19         42.42         38.67         3.52 o                         
  -3  10  19          1.65          7.32         5.70 o                         
  -2  10  19          9.00          9.54         5.60 o                         
  -1  10  19          7.26          9.55         4.73 o                         
   0  10  19          9.56          0.53         4.22 o                         
   1  10  19          0.06         -4.18         4.18 o                         
   2  10  19         31.12         25.11         3.59 o                         
   3  10  19          8.34         13.29         4.41 o                         
  -2  11  19         21.63         20.26         6.02 o                         
  -1  11  19         19.69         23.69         6.44 o                         
   0  11  19         17.48          2.34         4.86 o                         
   1  11  19          0.26         -4.15         7.10 o                         
  -6   0  20          7.04         10.75         4.38 o                         
  -5   0  20         13.12         10.91         5.60 o                         
  -4   0  20         15.87         10.20         5.60 o                         
  -3   0  20          3.02          8.13         4.47 o                         
  -2   0  20         53.79         62.40         5.33 o                         
  -1   0  20        816.29        748.02         9.41 o                         
   0   0  20        102.90         85.20         4.53 o                         
   1   0  20        120.45        115.49         5.09 o                         
   2   0  20          0.02         -3.54         3.54 o                         
   3   0  20          4.73          0.70         4.42 o                         
   4   0  20         37.59         21.64         5.57 o                         
   5   0  20         41.20         41.39         5.66 o                         
   6   0  20          1.27          4.43         9.20 o                         
  -6   1  20         19.84         16.15         3.56 o                         
  -5   1  20         15.30         20.38         3.12 o                         
  -4   1  20         22.54         19.55         3.59 o                         
  -3   1  20          1.32          1.94         2.56 o                         
  -2   1  20         81.64         85.89         3.17 o                         
  -1   1  20        168.74        151.08         4.08 o                         
   0   1  20         40.49         38.00         2.57 o                         
   1   1  20        324.23        280.97         4.86 o                         
   2   1  20         47.65         41.86         2.89 o                         
   3   1  20          2.44          3.74         2.57 o                         
   4   1  20          1.24         -2.85         3.11 o                         
   5   1  20          8.91         10.72         4.20 o                         
   6   1  20         20.78         23.11         4.46 o                         
  -6   2  20         15.96         11.46         3.34 o                         
  -5   2  20         26.12         23.23         2.93 o                         
  -4   2  20          1.83          3.46         3.00 o                         
  -3   2  20          0.39          4.06         3.41 o                         
  -2   2  20         76.18         73.56         4.56 o                         
  -1   2  20        441.20        424.35        10.04 o                         
   0   2  20        134.90        130.57         3.40 o                         
   1   2  20          0.30          0.42         2.37 o                         
   2   2  20          3.37          4.13         2.35 o                         
   3   2  20         31.61         30.61         3.48 o                         
   4   2  20          0.25          1.06         3.58 o                         
   5   2  20          0.63          0.87         3.87 o                         
   6   2  20         11.74         10.28         5.19 o                         
  -6   3  20          2.09          0.72         3.90 o                         
  -5   3  20         58.49         56.21         3.62 o                         
  -4   3  20         31.29         34.77         3.97 o                         
  -3   3  20          2.91          1.70         1.87 o                         
  -2   3  20          2.47          3.41         1.74 o                         
  -1   3  20         43.17         37.25         2.24 o                         
   0   3  20         11.03          9.89         2.14 o                         
   1   3  20         11.77         11.04         2.57 o                         
   2   3  20         77.60         67.61         3.28 o                         
   3   3  20         36.78         41.18         3.42 o                         
   4   3  20          6.09          2.00         2.99 o                         
   5   3  20          0.63          5.67         3.57 o                         
  -5   4  20          0.07          5.29         3.69 o                         
  -4   4  20         42.41         44.88         2.82 o                         
  -3   4  20         21.86         21.30         4.92 o                         
  -2   4  20          6.03          6.31         4.59 o                         
  -1   4  20        175.37        204.86         7.73 o                         
   0   4  20         37.10         26.91         1.93 o                         
   1   4  20         27.10         38.66         3.00 o                         
   2   4  20         11.78         19.32         3.01 o                         
   3   4  20          0.62         -0.79         2.80 o                         
   4   4  20          4.07          4.40         2.96 o                         
   5   4  20          0.03         -1.64         3.68 o                         
  -5   5  20          0.00          1.66         6.10 o                         
  -4   5  20         18.46         30.47         4.80 o                         
  -3   5  20         30.66         32.98         4.93 o                         
  -2   5  20         19.58         14.29         4.62 o                         
  -1   5  20        114.60        126.81        14.79 o                         
   0   5  20          2.23          2.90         4.85 o                         
   1   5  20         13.31          7.89         2.38 o                         
   2   5  20         81.52         81.68         3.84 o                         
   3   5  20         25.63         30.97         3.95 o                         
   4   5  20          0.06         -1.04         3.50 o                         
   5   5  20          6.50         10.87         3.84 o                         
  -5   6  20         16.88          3.81         5.96 o                         
  -4   6  20         93.45        116.73         9.15 o                         
  -3   6  20          2.69          3.66         4.19 o                         
  -2   6  20         24.62         35.64         4.91 o                         
  -1   6  20         22.31         24.42         4.89 o                         
   0   6  20         22.22         24.68         4.48 o                         
   1   6  20          4.14          3.42         2.28 o                         
   2   6  20          7.19          5.74         3.38 o                         
   3   6  20          0.93         -0.35         2.50 o                         
   4   6  20          1.38          2.59         3.68 o                         
   5   6  20         11.40         16.61         4.03 o                         
  -4   7  20          3.11          5.09         5.79 o                         
  -3   7  20         55.41         54.10         5.23 o                         
  -2   7  20         31.06         34.87         4.46 o                         
  -1   7  20          0.35          3.44         4.30 o                         
   0   7  20          0.46          0.23         4.17 o                         
   1   7  20          0.44         -1.22         4.12 o                         
   2   7  20         20.38         17.44         2.30 o                         
   3   7  20          0.00          3.22         2.65 o                         
   4   7  20          0.01         -3.17         3.66 o                         
  -4   8  20          9.58          8.90         5.82 o                         
  -3   8  20          3.33         15.17         5.36 o                         
  -2   8  20          2.92         -1.42         4.15 o                         
  -1   8  20         14.01         17.25         4.62 o                         
   0   8  20          4.64          2.24         4.17 o                         
   1   8  20         71.90         72.35         4.82 o                         
   2   8  20          4.03         18.73         5.46 o                         
   3   8  20         36.58         43.10         3.62 o                         
   4   8  20         22.43         13.87         3.65 o                         
  -3   9  20          0.01          1.52         5.66 o                         
  -2   9  20          3.05          5.99         4.83 o                         
  -1   9  20          2.15         -3.46         4.93 o                         
   0   9  20          0.58         -2.16         4.17 o                         
   1   9  20         12.84         16.16         5.98 o                         
   2   9  20          0.06          1.72         5.26 o                         
   3   9  20          5.57         -3.14         4.65 o                         
  -2  10  20          0.51         -4.32         6.81 o                         
  -1  10  20          8.81          6.73         6.06 o                         
   0  10  20          0.00          8.34         7.74 o                         
   1  10  20         27.51         26.77         8.11 o                         
   2  10  20         23.68         25.05         5.26 o                         
  -5   1  21          2.43          1.68         3.20 o                         
  -4   1  21         19.04         18.20         3.05 o                         
  -3   1  21          2.60          1.35         2.52 o                         
  -2   1  21          0.00         -2.03         2.28 o                         
  -1   1  21          4.78          4.07         2.31 o                         
   0   1  21         15.85          8.30         2.28 o                         
   1   1  21         17.10         22.07         2.88 o                         
   2   1  21         50.80         52.62         3.31 o                         
   3   1  21          0.94         -2.21         3.06 o                         
   4   1  21         23.47         16.56         3.64 o                         
   5   1  21          2.01         -3.62         4.69 o                         
  -5   2  21          4.27         11.36         3.30 o                         
  -4   2  21          9.56         10.52         3.01 o                         
  -3   2  21          0.09          0.54         2.07 o                         
  -2   2  21         83.78         90.17         5.91 o                         
  -1   2  21          7.39          6.54         2.52 o                         
   0   2  21        165.58        130.90         4.67 o                         
   1   2  21         39.20         41.81         3.07 o                         
   2   2  21          0.14          3.19         2.81 o                         
   3   2  21         12.48          9.48         3.22 o                         
   4   2  21          2.13         -1.56         2.85 o                         
   5   2  21          1.88         -1.70         4.03 o                         
  -5   3  21         18.05         21.23         2.83 o                         
  -4   3  21          2.38          2.74         2.46 o                         
  -3   3  21          6.74          4.16         2.49 o                         
  -2   3  21         71.37         62.26         2.68 o                         
  -1   3  21         13.64         10.09         1.94 o                         
   0   3  21          4.93          2.49         2.07 o                         
   1   3  21         18.71          9.75         2.54 o                         
   2   3  21          0.72         -2.24         2.52 o                         
   3   3  21          3.74         -2.00         3.10 o                         
   4   3  21          4.71          2.11         3.20 o                         
   5   3  21          4.04         -1.20         4.60 o                         
  -5   4  21         14.38         15.12         3.41 o                         
  -4   4  21         10.59          9.05         4.80 o                         
  -3   4  21         30.28         21.19         4.56 o                         
  -2   4  21        184.97        174.50         6.69 o                         
  -1   4  21         57.51         68.14         5.27 o                         
   0   4  21         97.40         80.88         2.71 o                         
   1   4  21         30.99         28.42         2.67 o                         
   2   4  21         31.46         31.38         2.99 o                         
   3   4  21         15.48          8.68         2.97 o                         
   4   4  21          0.01          0.91         2.98 o                         
   5   4  21          8.87         12.72         4.05 o                         
  -5   5  21         28.92         35.92         6.29 o                         
  -4   5  21         42.50         52.55         5.28 o                         
  -3   5  21          1.28          2.49         4.13 o                         
  -2   5  21          4.20          1.07         4.19 o                         
  -1   5  21         13.05         10.32         4.34 o                         
   0   5  21         66.79         79.77         5.44 o                         
   1   5  21         22.39         24.82         2.84 o                         
   2   5  21          0.13         -1.21         2.48 o                         
   3   5  21          3.28          1.86         3.22 o                         
   4   5  21          4.16          4.76         3.92 o                         
   5   5  21          1.59        -11.32        11.32 o                         
  -4   6  21         78.79         71.48         9.77 o                         
  -3   6  21         59.19         44.93         5.24 o                         
  -2   6  21         57.54         70.98         5.01 o                         
  -1   6  21         83.49         77.87         5.24 o                         
   0   6  21         74.60         75.45         5.01 o                         
   1   6  21          2.40          1.61         2.50 o                         
   2   6  21          0.35         -2.46         2.46 o                         
   3   6  21         20.19         18.53         3.06 o                         
   4   6  21          3.18          5.03         3.60 o                         
  -4   7  21          0.80          8.19         8.23 o                         
  -3   7  21          3.48          1.71         6.17 o                         
  -2   7  21          8.11         15.10         4.86 o                         
  -1   7  21         33.29         29.91         5.24 o                         
   0   7  21          7.94          2.10         4.19 o                         
   1   7  21         10.82         17.79         4.19 o                         
   2   7  21         52.78         48.80         2.60 o                         
   3   7  21          0.13         -3.65         3.65 o                         
   4   7  21          7.91         -3.31         3.44 o                         
  -3   8  21         45.50         44.65         6.10 o                         
  -2   8  21          5.23         11.60         5.74 o                         
  -1   8  21          6.92          8.01         5.35 o                         
   0   8  21         50.35         44.16         4.78 o                         
   1   8  21         19.28         15.12         5.31 o                         
   2   8  21          0.70          2.09         3.16 o                         
   3   8  21         20.55         27.69         4.55 o                         
  -2   9  21          2.20         -0.07         5.33 o                         
  -1   9  21          0.58         -5.95         5.95 o                         
   0   9  21          0.47         -5.15         5.15 o                         
   1   9  21         31.08         23.08         7.05 o                         
   2   9  21         22.65         15.14         6.67 o                         
   0  10  21         43.47         42.97         5.72 o                         
  -5   0  22         14.13         26.73         5.49 o                         
  -4   0  22         81.32         81.15         5.35 o                         
  -3   0  22        166.56        155.81         6.69 o                         
  -2   0  22        441.94        386.84         7.07 o                         
  -1   0  22          1.43         10.60         3.59 o                         
   0   0  22        268.47        230.74         6.49 o                         
   1   0  22         54.01         39.28         4.17 o                         
   2   0  22        160.93        138.09        13.28 o                         
   3   0  22         36.83         41.80         6.92 o                         
   4   0  22          3.01          0.55         4.50 o                         
   5   0  22         19.69         24.21         5.90 o                         
  -5   1  22         17.70         15.91         3.14 o                         
  -4   1  22         78.16         69.52         4.61 o                         
  -3   1  22         18.69         14.04         2.98 o                         
  -2   1  22         18.14         18.02         2.74 o                         
  -1   1  22          4.16          4.07         2.51 o                         
   0   1  22          3.34         -2.23         2.23 o                         
   1   1  22          0.03          3.90         2.53 o                         
   2   1  22         11.66         17.44         4.16 o                         
   3   1  22          4.70          9.67         3.07 o                         
   4   1  22         13.19         13.56         3.41 o                         
   5   1  22          1.59          7.12         4.10 o                         
  -5   2  22          5.88          1.27         2.92 o                         
  -4   2  22         73.17         67.87         3.66 o                         
  -3   2  22         64.26         58.14         3.77 o                         
  -2   2  22         35.39         41.21         2.80 o                         
  -1   2  22         14.25          8.50         2.29 o                         
   0   2  22          3.32         11.02         2.41 o                         
   1   2  22          2.25         -1.91         2.52 o                         
   2   2  22         51.00         62.89         4.36 o                         
   3   2  22         28.32         22.83         3.31 o                         
   4   2  22          9.38          6.83         3.55 o                         
   5   2  22          9.75          5.47         4.56 o                         
  -5   3  22          3.43          6.08         3.07 o                         
  -4   3  22         47.50         49.83         2.78 o                         
  -3   3  22         15.23         13.66         4.19 o                         
  -2   3  22         18.06         21.34         3.72 o                         
  -1   3  22         10.12         19.10         2.25 o                         
   0   3  22          0.10         -0.93         3.34 o                         
   1   3  22         15.99         16.42         2.67 o                         
   2   3  22         20.45         18.06         2.86 o                         
   3   3  22          5.99          1.53         3.57 o                         
   4   3  22          3.25          1.35         5.98 o                         
  -4   4  22          0.94         -0.38         4.52 o                         
  -3   4  22         48.10         50.70         4.50 o                         
  -2   4  22          1.19          1.83         4.71 o                         
  -1   4  22         22.56         22.96         4.15 o                         
   0   4  22         25.96         41.51         3.54 o                         
   1   4  22         10.56         20.21         2.52 o                         
   2   4  22          2.70          2.44         2.96 o                         
   3   4  22          1.32          0.41         2.99 o                         
   4   4  22          0.25         -2.47         3.97 o                         
  -4   5  22          3.58         -8.50         8.50 o                         
  -3   5  22         19.21         28.11         4.93 o                         
  -2   5  22         23.02         13.47         4.60 o                         
  -1   5  22          0.00          6.79         4.02 o                         
   0   5  22         40.76         45.92         4.63 o                         
   1   5  22         14.08         10.03         2.44 o                         
   2   5  22          0.30         -3.04         3.04 o                         
   3   5  22          3.53          1.83         3.27 o                         
   4   5  22          9.55          4.54         4.69 o                         
  -4   6  22          4.89         15.64         8.65 o                         
  -3   6  22         41.03         62.65         8.53 o                         
  -2   6  22         29.92         32.81         4.60 o                         
  -1   6  22         16.89         24.99         6.37 o                         
   0   6  22         61.87         57.80         4.71 o                         
   1   6  22          2.45          5.28         2.90 o                         
   2   6  22          8.32          9.33         2.30 o                         
   3   6  22          3.62          1.71         4.13 o                         
  -3   7  22          1.93          2.15         5.51 o                         
  -2   7  22          0.00         -5.09         5.96 o                         
  -1   7  22          5.03          1.67         4.74 o                         
   0   7  22          3.88          6.22         4.72 o                         
   1   7  22          0.20          3.69         5.61 o                         
   2   7  22         10.48          7.39         2.29 o                         
   3   7  22          0.83         -3.03         3.03 o                         
  -2   8  22         15.07          2.87         5.36 o                         
  -1   8  22          8.75          6.76         5.30 o                         
   0   8  22          0.00          5.56         5.25 o                         
   1   8  22         10.74         10.61         5.69 o                         
   2   8  22          2.61         -0.91         2.88 o                         
  -1   9  22          0.70         -0.92         5.57 o                         
   0   9  22          9.14          0.05         5.22 o                         
  -4   1  23          0.03         -3.22         3.22 o                         
  -3   1  23          0.08         -1.10         2.87 o                         
  -2   1  23          0.00         -2.48         2.48 o                         
  -1   1  23         21.43         19.55         2.62 o                         
   0   1  23          0.93         -2.08         2.64 o                         
   1   1  23          0.01          2.03         2.70 o                         
   2   1  23          1.42          2.55         3.33 o                         
   3   1  23          0.53         -1.57         2.89 o                         
   4   1  23          0.29         -3.71         3.71 o                         
  -4   2  23          3.99          6.10         2.16 o                         
  -3   2  23          0.87         -1.22         2.35 o                         
  -2   2  23          4.13          7.47         2.82 o                         
  -1   2  23          3.54          2.55         2.57 o                         
   0   2  23          5.94         10.94         2.59 o                         
   1   2  23         33.65         31.05         3.06 o                         
   2   2  23          2.52          1.04         2.94 o                         
   3   2  23          6.67          4.10         3.78 o                         
   4   2  23          0.61         -4.60         5.15 o                         
  -4   3  23          1.69         -3.44         3.44 o                         
  -3   3  23         10.92         14.13         2.96 o                         
  -2   3  23          9.31          7.38         3.50 o                         
  -1   3  23         58.62         51.09         2.87 o                         
   0   3  23         35.83         40.43         2.85 o                         
   1   3  23         17.49         20.14         2.56 o                         
   2   3  23          0.40         -1.20         2.39 o                         
   3   3  23          1.55         -0.52         3.27 o                         
   4   3  23          0.58         -0.18         3.95 o                         
  -4   4  23          1.10         -3.00         6.09 o                         
  -3   4  23          0.09         -4.48         4.48 o                         
  -2   4  23          2.15          2.33         4.07 o                         
  -1   4  23         71.02         75.19         4.85 o                         
   0   4  23          6.79          6.56         2.94 o                         
   1   4  23         51.60         58.18         3.10 o                         
   2   4  23         15.05         14.44         2.55 o                         
   3   4  23         27.20         29.39         4.66 o                         
   4   4  23          2.97          3.07         5.37 o                         
  -3   5  23         18.04         13.18         5.78 o                         
  -2   5  23          0.20          2.48         5.36 o                         
  -1   5  23          6.06          4.13         4.87 o                         
   0   5  23          0.53         -4.55         5.06 o                         
   1   5  23          2.26          3.52         2.03 o                         
   2   5  23         13.73         13.30         5.55 o                         
   3   5  23          0.24         -3.65         3.65 o                         
  -3   6  23         16.25         36.99         9.19 o                         
  -2   6  23         20.82         26.77         6.28 o                         
  -1   6  23         35.03         41.76         6.12 o                         
   0   6  23          0.48         -0.24         5.23 o                         
   1   6  23          0.00          0.52         3.26 o                         
   2   6  23          1.32         -2.33         2.33 o                         
   3   6  23          0.10          0.11         2.93 o                         
  -2   7  23          0.01          8.37         6.18 o                         
  -1   7  23         14.97         28.68         5.76 o                         
   0   7  23          2.29          4.26         5.29 o                         
   1   7  23         38.58         42.15         5.87 o                         
   2   7  23         37.05         45.30         3.47 o                         
  -1   8  23          1.89         -6.94         6.94 o                         
   0   8  23          7.92          2.47         5.33 o                         
  -4   0  24         13.83         18.33         5.43 o                         
  -3   0  24          1.42          1.21         4.23 o                         
  -2   0  24         13.51         20.28         4.09 o                         
  -1   0  24         70.99         68.06         4.76 o                         
   0   0  24          3.70         10.01         4.24 o                         
   1   0  24         38.89         46.65         4.29 o                         
   2   0  24          0.69         -1.92         3.90 o                         
   3   0  24          2.55          5.46         4.51 o                         
  -4   1  24          9.28          9.68         3.79 o                         
  -3   1  24          0.73          4.22         3.17 o                         
  -2   1  24         24.35         20.57         2.88 o                         
  -1   1  24         56.71         54.01         3.20 o                         
   0   1  24         51.96         63.19         3.34 o                         
   1   1  24         18.04         30.39         3.58 o                         
   2   1  24          0.10          0.58         3.01 o                         
   3   1  24         22.45         30.59         3.23 o                         
  -3   2  24         53.77         70.82         3.89 o                         
  -2   2  24         18.35         14.64         2.41 o                         
  -1   2  24          1.26          7.25         2.99 o                         
   0   2  24         20.15         22.47         2.64 o                         
   1   2  24          3.32          2.97         2.32 o                         
   2   2  24          6.04          4.44         2.81 o                         
   3   2  24          0.50          1.33         3.60 o                         
  -3   3  24         11.52         17.71         4.01 o                         
  -2   3  24         52.10         53.21         3.59 o                         
  -1   3  24         56.39         65.27         2.98 o                         
   0   3  24          0.26          2.25         2.05 o                         
   1   3  24          0.27         -0.44         2.53 o                         
   2   3  24          1.57          0.54         3.27 o                         
   3   3  24          4.61          4.24         3.83 o                         
  -3   4  24          5.90          7.05         5.98 o                         
  -2   4  24          0.52          5.80         4.50 o                         
  -1   4  24          0.31          2.21         4.77 o                         
   0   4  24          9.57         12.30         4.05 o                         
   1   4  24         11.76          6.70         2.07 o                         
   2   4  24          4.66          2.95         3.91 o                         
   3   4  24          0.02         21.63         9.45 o                         
  -2   5  24          0.34         -2.62         5.74 o                         
  -1   5  24          0.52          3.69         5.79 o                         
   0   5  24          3.75          1.06         6.40 o                         
   1   5  24          9.91         18.00         2.72 o                         
   2   5  24          2.56         -0.60         2.89 o                         
  -2   6  24         31.06         31.82         5.94 o                         
  -1   6  24          0.54         -5.26         5.26 o                         
   0   6  24          1.93          3.94         5.65 o                         
   1   6  24          0.62         -6.36         6.36 o                         
  -3   1  25          2.99          6.87         3.18 o                         
  -2   1  25         12.23         18.54         4.84 o                         
  -1   1  25          5.09          8.29         2.72 o                         
   0   1  25         17.31         19.21         2.93 o                         
   1   1  25         14.60         11.18         2.93 o                         
   2   1  25          1.09          4.64         3.07 o                         
  -2   2  25         25.38         27.61         2.84 o                         
  -1   2  25          0.00          1.09         2.26 o                         
   0   2  25         23.38         26.15         4.79 o                         
   1   2  25         13.02         17.47         3.08 o                         
   2   2  25         50.19         55.53         5.96 o                         
  -2   3  25          5.23         -0.78         2.65 o                         
  -1   3  25         16.68         25.32         3.10 o                         
   0   3  25          4.24         -0.97         2.31 o                         
   1   3  25          7.19          8.13         3.39 o                         
   2   3  25          0.42         -3.14         3.14 o                         
  -2   4  25          2.71          9.88         5.53 o                         
  -1   4  25          1.07         -0.55         5.65 o                         
   0   4  25         17.01         26.32         3.59 o                         
   1   4  25         16.98         23.50         2.57 o                         
  -1   5  25          6.51         11.61         5.67 o                         
   0   5  25          2.75         10.96         5.46 o                         
  -1   0  26          5.04          3.82         4.21 o                         
   0   0  26          0.28         -2.77         5.13 o                         
   1   0  26          0.06         -1.02         4.30 o                         
  -1   1  26         17.39         11.63         3.11 o                         
   0   1  26          2.35          2.60         2.73 o                         
   1   1  26         17.09         13.09         3.08 o                         
  -1   2  26          5.77          0.26         2.50 o                         
   0   2  26          0.94         10.76         3.48 o                         
   1   2  26          6.01          4.48         3.40 o                         
                                                                                
